# Supplementary material for: A time-course transcriptome analysis of wax gourd fruit development reveals predominant genes regulating taste and nutrition
Source: Front Plant Sci. 2022 Sep 8;13:971274. doi: 10.3389/fpls.2022.971274 (PMC9493329; doi:10.3389/fpls.2022.971274)
Supplement: Supplementary file 7 [file Table_1.XLSX]

## Sheet: sheet1
Supplementary Table 1. Summary of transcriptome mapping for wax gourd developmental stages.
sample	raw_reads	clean_reads	clean_bases	error_rate	Q20	Q30	GC_pct	total_reads	total_map	unique_map
B_0d_1	46215900	44937304	6.74G	0.02	98.05	94.23	42.8	44937304	43614431(97.06%)	42943537(95.56%)
B_0d_2	47917874	46739436	7.01G	0.02	98.13	94.37	44.56	46739436	45506779(97.36%)	44740750(95.72%)
B_5d_1	48555240	47106396	7.07G	0.02	98.1	94.32	43.27	47106396	45764271(97.15%)	45071400(95.68%)
B_5d_2	45453408	44324166	6.65G	0.02	98.25	94.69	43.16	44324166	43033330(97.09%)	42395144(95.65%)
B_10d_1	46019672	44840964	6.73G	0.02	98.2	94.58	42.58	44840964	43387938(96.76%)	42783747(95.41%)
B_10d_2	46971688	45792670	6.87G	0.02	98.16	94.47	43.96	45792670	44526305(97.23%)	43877064(95.82%)
B_20d_1	48053338	46847748	7.03G	0.02	98.18	94.5	43.14	46847748	45290428(96.68%)	44594486(95.19%)
B_20d_2	47331602	45972144	6.9G	0.02	98.21	94.58	42.96	45972144	44541977(96.89%)	43867113(95.42%)
B_30d_1	52154212	50610862	7.59G	0.02	98.13	94.42	42.9	50610862	43177040(85.31%)	42464771(83.9%)
B_30d_2	45339684	43584372	6.54G	0.02	98.26	94.64	42.8	43584372	35746585(82.02%)	35172691(80.7%)
G_30d_1	55320766	53414780	8.01G	0.02	98.1	94.33	42.65	53414780	47326522(88.6%)	46527687(87.11%)
G_30d_2	46592256	45180328	6.78G	0.02	98.18	94.49	42.9	45180328	41826021(92.58%)	41111868(91.0%)
