# Supplementary material for: A time-course transcriptome analysis of wax gourd fruit development reveals predominant genes regulating taste and nutrition
Source: Front Plant Sci. 2022 Sep 8;13:971274. doi: 10.3389/fpls.2022.971274 (PMC9493329; doi:10.3389/fpls.2022.971274)
Supplement: Supplementary file 9 [file Table_3.XLSX]

## Sheet: B_5d vs B_0d_deg
DEGs were identified in B_5d vs. B_0d
gene_id	B_5d_1	B_5d_2	B_0d_1	B_0d_2	B_5d	B_0d	log2FoldChange	pvalue	padj	gene_name	gene_chr	gene_start	gene_end	gene_strand	gene_length	gene_biotype	gene_description	tf_family
Bhi10G000321	392.388	2919.63	0	0	1656.01	0	13.1191	1.6e-06	0.000157793	Bhi10G000321	chr10	8831719	8835534	+	1527	-	PF00141:Peroxidase	-
Bhi03G001947	1504.61	266.57	0	0	885.59	0	12.2162	1.2e-06	0.000122925	Bhi03G001947	chr3	54206447	54209152	+	1758	-	PF00201:UDP-glucoronosyl and UDP-glucosyl transferase	UDPGT
Bhi08G001287	137.198	1197.99	0	0	667.593	0	11.8084	3.47e-05	0.00199403	Bhi08G001287	chr8	45219731	45221818	+	1115	-	PF04720:PDDEXK-like family of unknown function	-
Bhi06G000334	4506.51	105.364	0	1.9999	2305.94	0.999949	11.1668	3.41e-05	0.00197139	Bhi06G000334	chr6	8746763	8749234	-	1078	-	PF00445:Ribonuclease T2 family	Ribonuclease_T2
Bhi07G000588	2255.54	4920.49	2.04757	3.99979	3588.02	3.02368	10.2084	5.14e-42	4.83e-38	Bhi07G000588	chr7	25376885	25384869	+	2259	-	PF00082:Subtilase family|PF05922:Peptidase inhibitor I9	Peptidase_S8
Bhi12G002197	235.981	50.5746	0	0	143.278	0	9.5895	2.24e-08	4.43e-06	Bhi12G002197	chr12	77807198	77809529	+	2332	-	PF07468:Agglutinin domain	-
novel.703	139.942	90.6129	0	0	115.278	0	9.27545	8.88e-09	2.03e-06	-	chr12	48627430	48632886	-	5457	-	-	-
Bhi09G001734	164.638	53.7356	0	0	109.187	0	9.19763	5.47e-08	9.6e-06	Bhi09G001734	chr9	57427277	57429495	+	1809	-	PF00067:Cytochrome P450	p450
Bhi01G000967	124.393	89.5593	0	0	106.976	0	9.16749	1.38e-08	3e-06	Bhi01G000967	chr1	26663354	26664160	-	648	-	PF00249:Myb-like DNA-binding domain	Myb_DNA-binding
Bhi01G000658	172.87	13.6973	0	0	93.2837	0	8.97049	2.71e-06	0.000245956	Bhi01G000658	chr1	17010165	17022913	+	1895	-	PF00083:Sugar (and other) transporter	Sugar_tr
Bhi05G000829	378.668	32.6628	1.02379	0	205.665	0.511893	8.66606	1.07e-06	0.000113192	Bhi05G000829	chr5	34879758	34884812	-	1660	-	PF07712:Stress up-regulated Nod 19	-
Bhi05G001079	33.8423	114.847	0	0	74.3444	0	8.64044	1e-06	0.000106652	Bhi05G001079	chr5	43283414	43285419	-	1551	-	PF03181:BURP domain	-
Bhi03G001637	707.944	43.1992	0	1.9999	375.572	0.999949	8.54769	0.000296385	0.0109128	Bhi03G001637	chr3	45017158	45018720	-	1478	-	PF00201:UDP-glucoronosyl and UDP-glucosyl transferase	UDPGT
Bhi12G001510	80.4898	35.8237	0	0	58.1567	0	8.28893	2.65e-06	0.000241286	Bhi12G001510	chr12	54843594	54844589	+	996	-	PF07911:Protein of unknown function (DUF1677)	-
Bhi06G001695	93.2949	4.21455	0	0	48.7548	0	8.03476	0.000170073	0.00700067	Bhi06G001695	chr6	54789688	54791922	-	1411	-	PF00847:AP2 domain	AP2
BhiUN50G58	3.65863	90.6129	0	0	47.1358	0	7.98292	0.000224417	0.0088346	BhiUN50G58	Contig50_2	757907	758457	-	551	-	-	-
novel.158	90.551	3.16091	0	0	46.8559	0	7.97742	0.000259432	0.00992182	-	chr1	29570443	29571409	+	801	-	-	-
Bhi05G001081	595.441	854.501	3.07136	2.99985	724.971	3.0356	7.89965	3.82e-28	8.98e-25	Bhi05G001081	chr5	43322522	43324255	+	1381	-	PF10950:Protein of unknown function (DUF2775)	-
novel.1420	3310.14	7162.63	21.4995	23.9988	5236.39	22.7491	7.84624	1.12e-57	2.1e-53	-	chr7	25400763	25410551	+	9343	-	PF07727:Reverse transcriptase (RNA-dependent DNA polymerase)|PF00665:Integrase core domain|PF13976:GAG-pre-integrase domain	RVT_2
Bhi08G000191	37.5009	45.3064	0	0	41.4037	0	7.79704	1.62e-05	0.00108008	Bhi08G000191	chr8	7914764	7915667	+	904	-	-	-
Bhi04G001377	60.3673	21.0728	0	0	40.72	0	7.77504	3.91e-05	0.00220693	Bhi04G001377	chr4	43558615	43559395	-	404	-	-	-
Bhi08G000464	5.48794	2096.74	6.14271	3.99979	1051.11	5.07125	7.69549	0.00177673	0.0394833	Bhi08G000464	chr8	18636081	18637665	+	1585	-	PF04145:Ctr copper transporter family	-
Bhi12G000774	127.137	76.9156	1.02379	0	102.026	0.511893	7.65576	2.24e-06	0.000210725	Bhi12G000774	chr12	26797977	26799712	+	1115	-	-	-
Bhi12G002198	1568.64	15.8046	7.1665	0.999949	792.22	4.08322	7.60116	0.00135025	0.0327161	Bhi12G002198	chr12	77844296	77847945	-	1897	-	PF07468:Agglutinin domain|PF01117:Aerolysin toxin	-
Bhi05G001383	103.356	83.2374	0	0.999949	93.2968	0.499974	7.52819	3.07e-06	0.000274235	Bhi05G001383	chr5	53098643	53099497	+	855	-	PF03087:Arabidopsis protein of unknown function	-
novel.331	33.8423	33.7164	0	0	33.7794	0	7.50382	6.29e-05	0.00315145	-	chr10	18238249	18240378	+	2047	-	-	-
Bhi12G001938	49.3914	13.6973	0	0	31.5444	0	7.40693	0.000229416	0.00893769	Bhi12G001938	chr12	68004218	68007948	-	563	-	PF00173:Cytochrome b5-like Heme/Steroid binding domain	-
Bhi08G001267	28.3543	29.5019	0	0	28.9281	0	7.28006	0.00017101	0.00700067	Bhi08G001267	chr8	44424200	44427514	+	1394	-	PF00141:Peroxidase	-
Bhi09G002591	290.861	161.207	3.07136	0	226.034	1.53568	7.21556	3.75e-12	2.07e-09	Bhi09G002591	chr9	80986753	80988249	+	947	-	PF10604:Polyketide cyclase / dehydrase and lipid transport	-
novel.1298	48.4768	100.096	1.02379	0	74.2862	0.511893	7.19546	1.88e-05	0.00120788	-	chr6	31785298	31790224	+	3422	-	-	-
Bhi05G001382	94.2096	42.1455	0	0.999949	68.1776	0.499974	7.07698	3.29e-05	0.00191917	Bhi05G001382	chr5	53096417	53097477	+	1061	-	PF03087:Arabidopsis protein of unknown function	-
Bhi08G000835	9.14656	38.9846	0	0	24.0656	0	7.01255	0.00110328	0.0281104	Bhi08G000835	chr8	32476196	32478635	+	1566	-	PF08031:Berberine and berberine like|PF01565:FAD binding domain	FAD_binding_4
novel.286	110.673	10.5364	1.02379	0	60.6049	0.511893	6.90338	0.000335827	0.0120577	-	chr1	76637742	76642909	-	5010	-	-	-
novel.393	7.31725	34.7701	0	0	21.0437	0	6.81885	0.00224387	0.0464316	-	chr10	7616636	7619417	-	693	-	-	-
Bhi12G000220	107.015	3.16091	0	0.999949	55.0879	0.499974	6.77081	0.0012109	0.0302774	Bhi12G000220	chr12	7192598	7193624	-	1027	-	-	-
Bhi11G002140	22.8664	15.8046	0	0	19.3355	0	6.69968	0.00180301	0.0398316	Bhi11G002140	chr11	69381738	69382466	-	729	-	PF00067:Cytochrome P450	p450
Bhi06G001361	10.0612	195.977	2.04757	0	103.019	1.02379	6.6612	5.11e-05	0.00268195	Bhi06G001361	chr6	45540574	45546517	+	900	-	PF15699:NPR1 interacting	-
novel.911	2432.99	1035.73	16.3806	27.9986	1734.36	22.1896	6.28734	1.15e-30	4.33e-27	-	chr3	47868509	47870528	+	2020	-	-	-
Bhi11G002443	71.3432	6.32183	1.02379	0	38.8325	0.511893	6.26104	0.00209614	0.044476	Bhi11G002443	chr11	79324884	79329266	+	1549	-	PF03435:Saccharopine dehydrogenase NADP binding domain	Saccharop_dh
Bhi01G001816	718.005	38.9846	4.09514	5.99969	378.495	5.04742	6.22813	2.23e-08	4.43e-06	Bhi01G001816	chr1	57291340	57292511	+	1008	-	-	-
novel.539	92.3803	835.535	5.11893	7.99959	463.958	6.55926	6.14271	1.22e-10	4.56e-08	-	chr11	14119411	14123236	-	1805	-	-	-
Bhi06G000161	11.8905	59.0037	1.02379	0	35.4471	0.511893	6.12556	0.00164623	0.0374247	Bhi06G000161	chr6	4161557	4176028	+	5479	-	PF00931:NB-ARC domain|PF01582:TIR domain	NB-ARC
Bhi05G000972	139.028	2.10728	2.04757	0	70.5675	1.02379	6.11586	0.00114366	0.028904	Bhi05G000972	chr5	40023872	40027496	+	1960	-	PF00201:UDP-glucoronosyl and UDP-glucosyl transferase	UDPGT
Bhi07G000655	138.113	48.4674	0	2.99985	93.2902	1.49992	5.94945	1.78e-06	0.000173546	Bhi07G000655	chr7	27189289	27193222	-	1704	-	PF13837:Myb/SANT-like DNA-binding domain	-
Bhi11G001792	524.098	658.524	3.07136	15.9992	591.311	9.53527	5.94931	2.28e-21	4.29e-18	Bhi11G001792	chr11	59802728	59806704	+	1382	-	PF00141:Peroxidase	-
Bhi02G000159	411.595	87.452	6.14271	1.9999	249.524	4.0713	5.94216	6.01e-10	1.91e-07	Bhi02G000159	chr2	4503690	4504512	-	823	-	-	-
novel.965	34.7569	27.3946	1.02379	0	31.0758	0.511893	5.93907	0.00130257	0.0318951	-	chr3	36337088	36337864	-	623	-	-	-
Bhi02G000575	194.822	170.689	0	5.99969	182.756	2.99985	5.91876	4.23e-11	1.7e-08	Bhi02G000575	chr2	15454681	15456924	-	2244	-	PF14363:Domain associated at C-terminal with AAA|PF00004:ATPase family associated with various cellular activities (AAA)	AAA
Bhi09G002453	88.7217	30.5555	0	1.9999	59.6386	0.999949	5.88855	5.17e-05	0.00268727	Bhi09G002453	chr9	77308492	77309373	+	802	-	PF00847:AP2 domain	AP2
novel.1588	30.1837	89.5593	2.04757	0	59.8715	1.02379	5.87956	5.41e-05	0.00277526	-	chr8	29279262	29283057	-	3796	-	-	-
Bhi04G000770	35.6716	21.0728	0	0.999949	28.3722	0.499974	5.81267	0.00212426	0.044719	Bhi04G000770	chr4	23809907	23818114	+	1253	-	PF00319:SRF-type transcription factor (DNA-binding and dimerisation domain)|PF01486:K-box region	SRF-TF
Bhi04G001920	152.748	57.9501	4.09514	0	105.349	2.04757	5.69568	9.22e-07	0.000100089	Bhi04G001920	chr4	64423110	64425934	-	941	-	-	-
Bhi09G000714	546.965	321.36	11.2616	5.99969	434.162	8.63066	5.65573	9.73e-21	1.31e-17	Bhi09G000714	chr9	19679594	19684214	+	2624	-	PF00582:Universal stress protein family	Usp
Bhi04G002029	59.4527	227.586	2.04757	3.99979	143.519	3.02368	5.56475	3.85e-08	7.15e-06	Bhi04G002029	chr4	67340825	67342021	+	1197	-	-	-
Bhi07G000583	119.82	8.42911	3.07136	0	64.1245	1.53568	5.39251	0.000849849	0.0235005	Bhi07G000583	chr7	25106279	25113645	-	2682	-	PF05922:Peptidase inhibitor I9|PF00082:Subtilase family	Peptidase_S8
Bhi11G000267	5781.54	2731.03	84.9742	128.993	4256.29	106.984	5.31391	2.12e-30	6.65e-27	Bhi11G000267	chr11	7522646	7524533	-	1257	-	PF03547:Membrane transport protein	-
Bhi02G001759	63.1113	1182.18	12.2854	19.999	622.647	16.1422	5.26917	0.00130578	0.0318951	Bhi02G001759	chr2	57288971	57296515	-	768	-	PF05564:Dormancy/auxin associated protein	-
novel.1598	53.9647	20.0191	0	1.9999	36.9919	0.999949	5.20088	0.00101053	0.0265361	-	chr8	36089240	36102669	-	5763	-	PF13976:GAG-pre-integrase domain|PF07727:Reverse transcriptase (RNA-dependent DNA polymerase)|PF00665:Integrase core domain	rve
Bhi08G001802	126.223	51.6283	0	4.99974	88.9254	2.49987	5.14569	1.1e-05	0.000795188	Bhi08G001802	chr8	62539736	62541124	-	1389	-	PF14009:Domain of unknown function (DUF4228)	-
Bhi09G001640	88.7217	14.7509	0	2.99985	51.7363	1.49992	5.10208	0.000833383	0.0231498	Bhi09G001640	chr9	54325531	54327892	-	1144	-	PF00085:Thioredoxin	-
Bhi03G000651	48.4768	20.0191	0	1.9999	34.248	0.999949	5.0897	0.00141189	0.0336452	Bhi03G000651	chr3	16336289	16337297	+	1009	-	PF02519:Auxin responsive protein	Auxin_inducible
Bhi01G002411	297.263	45.3064	7.1665	2.99985	171.285	5.08317	5.07786	7.86e-07	9e-05	Bhi01G002411	chr1	77002704	77007203	+	1668	-	-	-
Bhi03G001582	264.336	612.164	14.333	11.9994	438.25	13.1662	5.05674	1.48e-16	1.47e-13	Bhi03G001582	chr3	43382740	43383950	+	939	-	PF07714:Protein tyrosine kinase	Pkinase_Tyr
Bhi05G001509	59.4527	108.525	4.09514	0.999949	83.9887	2.54754	5.04774	1.13e-06	0.000118025	Bhi05G001509	chr5	56243815	56244610	+	796	-	PF02519:Auxin responsive protein	Auxin_inducible
Bhi07G000317	6116.31	11102.2	347.063	202.99	8609.25	275.026	4.96838	5.01e-30	1.34e-26	Bhi07G000317	chr7	16420821	16424813	+	1800	-	PF04749:PLAC8 family	-
Bhi04G000133	27.4397	588.984	5.11893	14.9992	308.212	10.0591	4.93557	1.39e-05	0.000954998	Bhi04G000133	chr4	3757574	3758363	+	593	-	-	-
Bhi03G001581	153.662	246.551	5.11893	7.99959	200.107	6.55926	4.92844	8.76e-13	5.83e-10	Bhi03G001581	chr3	43381923	43382312	+	390	-	PF00139:Legume lectin domain	-
Bhi10G000320	22.8664	92.7202	0	3.99979	57.7933	1.9999	4.84412	0.000510586	0.0161956	Bhi10G000320	chr10	8803371	8805129	+	1501	-	PF00141:Peroxidase	-
Bhi10G001346	16.4638	99.042	1.02379	2.99985	57.7529	2.01182	4.83756	0.000320551	0.0115756	Bhi10G001346	chr10	42681111	42684998	-	1467	-	PF02365:No apical meristem (NAM) protein	NAM
Bhi06G001700	65.8553	18.9655	0	2.99985	42.4104	1.49992	4.81505	0.00127103	0.0314044	Bhi06G001700	chr6	54954083	54955994	-	1912	-	PF00847:AP2 domain	AP2
Bhi11G000690	162.809	4.21455	4.09514	1.9999	83.5117	3.04752	4.77915	0.00121277	0.0302837	Bhi11G000690	chr11	22482961	22483695	-	735	-	PF00011:Hsp20/alpha crystallin family	-
Bhi05G001105	212.2	184.387	12.2854	3.99979	198.293	8.14261	4.60999	1.76e-11	8.27e-09	Bhi05G001105	chr5	44373458	44375141	+	588	-	-	-
Bhi11G001057	1437.84	343.486	27.6422	49.9974	890.663	38.8198	4.5198	4.26e-11	1.7e-08	Bhi11G001057	chr11	36879328	36882895	-	1579	-	PF00582:Universal stress protein family	Usp
Bhi06G000318	353.057	321.36	2.04757	27.9986	337.209	15.0231	4.48583	1.28e-07	1.97e-05	Bhi06G000318	chr6	8321064	8323436	+	903	-	PF01357:Pollen allergen|PF03330:Rare lipoprotein A (RlpA)-like double-psi beta-barrel	-
Bhi12G000540	281.714	75.862	4.09514	11.9994	178.788	8.04726	4.47222	4.47e-07	5.71e-05	Bhi12G000540	chr12	18862512	18864491	-	1681	-	-	-
Bhi09G002069	718.005	437.26	41.9752	10.9994	577.633	26.4873	4.4488	2.85e-12	1.67e-09	Bhi09G002069	chr9	66472623	66477949	+	1854	-	-	-
Bhi09G001075	74.0872	140.134	1.02379	8.99954	107.111	5.01166	4.41197	6.33e-06	0.000493478	Bhi09G001075	chr9	32246189	32248264	-	2076	-	PF04720:PDDEXK-like family of unknown function	-
Bhi07G001134	395.132	918.773	9.21407	52.9973	656.952	31.1057	4.39895	5.24e-09	1.34e-06	Bhi07G001134	chr7	41194062	41197200	-	2767	-	PF00249:Myb-like DNA-binding domain	Myb_DNA-binding
novel.271	78.6604	48.4674	1.02379	4.99974	63.5639	3.01176	4.39521	4.1e-05	0.00227246	-	chr1	59609409	59618048	-	1489	-	-	-
Bhi03G001734	438.12	272.892	16.3806	17.9991	355.506	17.1898	4.37057	1.48e-16	1.47e-13	Bhi03G001734	chr3	47745981	47749695	-	2423	-	PF06963:Ferroportin1 (FPN1)	-
Bhi07G000817	1893.34	1007.28	31.7373	111.994	1450.31	71.8658	4.33431	1.04e-12	6.54e-10	Bhi07G000817	chr7	31827161	31833331	-	1329	-	PF12146:Serine aminopeptidase, S33	-
Bhi06G000012	962.218	643.773	47.0941	32.9983	802.996	40.0462	4.32669	3.97e-23	8.29e-20	Bhi06G000012	chr6	246256	251273	-	1789	-	-	-
novel.1237	601.844	131.705	26.6184	9.99949	366.774	18.3089	4.32612	9.22e-08	1.49e-05	-	chr5	47909195	47911352	-	1274	-	-	-
Bhi04G000511	107.015	83.2374	2.04757	7.99959	95.1261	5.02358	4.23922	1.53e-06	0.000152213	Bhi04G000511	chr4	14312316	14314647	+	1626	-	PF00544:Pectate lyase	-
Bhi10G000573	408.851	81.1301	10.2379	15.9992	244.991	13.1185	4.22318	4.92e-07	6.15e-05	Bhi10G000573	chr10	15393430	15394499	-	1070	-	-	-
Bhi09G001849	559.77	1579.4	82.9266	31.9984	1069.59	57.4625	4.21871	2.47e-11	1.1e-08	Bhi09G001849	chr9	60867040	60868194	+	868	-	-	-
novel.1053	174.699	30.5555	2.04757	8.99954	102.627	5.52355	4.21415	0.000153981	0.00642544	-	chr4	46325235	46334745	+	1314	-	-	-
Bhi05G001228	228.664	158.046	9.21407	11.9994	193.355	10.6067	4.18795	1.28e-11	6.31e-09	Bhi05G001228	chr5	48858497	48860543	+	1128	-	PF02469:Fasciclin domain	-
Bhi03G001175	116.161	29.5019	3.07136	4.99974	72.8316	4.03555	4.17408	0.000103574	0.00476693	Bhi03G001175	chr3	32310681	32312952	+	1642	-	PF00201:UDP-glucoronosyl and UDP-glucosyl transferase	UDPGT
Bhi03G001075	21.9518	158.046	8.19028	1.9999	89.9987	5.09509	4.14394	0.000449762	0.0148224	Bhi03G001075	chr3	29151294	29154334	-	851	-	PF00892:EamA-like transporter family	DUF6
Bhi02G001358	625.625	706.991	27.6422	48.9975	666.308	38.3198	4.11872	7.19e-21	1.04e-17	Bhi02G001358	chr2	44157905	44162172	-	4268	-	PF02362:B3 DNA binding domain	B3
Bhi04G000632	109.759	47.4137	4.09514	4.99974	78.5862	4.54744	4.11202	1.15e-05	0.000825033	Bhi04G000632	chr4	18863921	18868971	+	1362	-	PF00076:RNA recognition motif. (a.k.a. RRM, RBD, or RNP domain)	RRM_1
BhiUN688G2	707.029	338.218	18.4281	43.9977	522.624	31.2129	4.06479	1.26e-11	6.31e-09	BhiUN688G2	Contig688	41973	46206	-	2681	-	PF16913:Purine nucleobase transmembrane transport	-
Bhi08G000141	63.1113	87.452	5.11893	3.99979	75.2816	4.55936	4.04555	3.9e-06	0.000331201	Bhi08G000141	chr8	5841863	5843058	+	1196	-	PF04520:Senescence regulator	-
Bhi12G000042	29.269	70.5938	2.04757	3.99979	49.9314	3.02368	4.04134	0.000339154	0.0121539	Bhi12G000042	chr12	1680681	1683520	-	2719	-	PF02362:B3 DNA binding domain	B3
Bhi03G001668	10.9759	187.548	3.07136	8.99954	99.2617	6.03545	4.03679	0.001536	0.035612	Bhi03G001668	chr3	45751155	45753130	+	1976	-	PF02458:Transferase family	-
Bhi01G002006	171.955	556.321	22.5233	21.9989	364.138	22.2611	4.03117	1.59e-09	4.6e-07	Bhi01G002006	chr1	63374078	63375163	+	1086	-	PF00847:AP2 domain	AP2
Bhi04G001562	860.692	260.249	61.4271	8.99954	560.47	35.2133	3.99375	2.31e-06	0.000214972	Bhi04G001562	chr4	50166106	50168101	-	1996	-	PF03514:GRAS domain family	GRAS
Bhi02G000067	75.9165	52.6819	4.09514	3.99979	64.2992	4.04747	3.99074	1.85e-05	0.00119063	Bhi02G000067	chr2	1918744	1926736	+	2744	-	PF01794:Ferric reductase like transmembrane component|PF08414:Respiratory burst NADPH oxidase|PF08022:FAD-binding domain|PF08030:Ferric reductase NAD binding domain	FAD_binding_8
Bhi09G002671	72.2579	55.8428	5.11893	2.99985	64.0503	4.05939	3.98258	2.11e-05	0.0013223	Bhi09G002671	chr9	83251786	83253140	+	1270	-	PF03195:Protein of unknown function DUF260	-
Bhi03G000776	467.389	1898.66	26.6184	127.993	1183.02	77.3059	3.9351	6.38e-07	7.58e-05	Bhi03G000776	chr3	20415842	20417143	-	1202	-	PF03195:Protein of unknown function DUF260	-
Bhi09G002713	55.794	34.7701	3.07136	2.99985	45.2821	3.0356	3.90023	0.000316935	0.0114671	Bhi09G002713	chr9	84493885	84495764	+	1880	-	PF02458:Transferase family	-
Bhi08G001022	76.8311	187.548	7.1665	10.9994	132.189	9.08296	3.86085	8.82e-07	9.77e-05	Bhi08G001022	chr8	38241336	38243685	-	1211	-	-	-
novel.1101	16.4638	112.739	7.1665	1.9999	64.6016	4.5832	3.81783	0.00201431	0.0433771	-	chr4	16184284	16187048	-	2651	-	-	-
novel.1060	41.1595	29.5019	3.07136	1.9999	35.3307	2.53563	3.80311	0.00136983	0.033074	-	chr4	51630068	51652958	+	1349	-	PF13976:GAG-pre-integrase domain	-
novel.409	377.753	73.7547	7.1665	25.9987	225.754	16.5826	3.76644	3.78e-05	0.00215047	-	chr10	22326789	22330533	-	3745	-	-	-
BhiUN1111G1	427.145	174.904	14.333	30.9984	301.024	22.6657	3.73083	2.16e-08	4.36e-06	BhiUN1111G1	Contig1111	5118	10639	+	1686	-	PF04646:Protein of unknown function, DUF604	-
novel.418	452.755	488.888	49.1417	21.9989	470.822	35.5703	3.72772	1.72e-13	1.29e-10	-	chr10	37033519	37039769	-	6251	-	PF00665:Integrase core domain|PF07727:Reverse transcriptase (RNA-dependent DNA polymerase)	RVT_2
novel.260	145.43	26.341	5.11893	7.99959	85.8857	6.55926	3.71161	0.00040984	0.0138198	-	chr1	44342040	44344976	-	1405	-	-	-
Bhi09G000151	2357.98	12918.7	665.46	502.974	7638.32	584.217	3.70865	2.38e-08	4.6e-06	Bhi09G000151	chr9	4006874	4009210	+	1139	-	PF00230:Major intrinsic protein	-
Bhi10G001764	290.861	51.6283	19.4519	6.99964	171.244	13.2258	3.69699	8.98e-05	0.00419309	Bhi10G001764	chr10	55277212	55280594	-	2002	-	PF14389:Leucine-zipper of ternary complex factor MIP1	-
Bhi03G001393	117.991	160.153	21.4995	0	139.072	10.7497	3.69551	0.00180666	0.0398654	Bhi03G001393	chr3	37746773	37748110	-	1338	-	PF04844:Transcriptional repressor, ovate	-
Bhi03G000626	178.358	29.5019	4.09514	11.9994	103.93	8.04726	3.69064	0.000501618	0.0159651	Bhi03G000626	chr3	15425546	15433699	-	3620	-	PF07748:Glycosyl hydrolases family 38 C-terminal domain|PF09261:Alpha mannosidase, middle domain|PF01074:Glycosyl hydrolases family 38 N-terminal domain	-
Bhi07G000750	942.096	792.336	99.3072	42.9978	867.216	71.1525	3.60831	7.49e-14	5.86e-11	Bhi07G000750	chr7	29860417	29864648	+	2394	-	-	-
Bhi11G001895	89.6363	153.831	8.19028	11.9994	121.734	10.0948	3.58988	6.1e-07	7.32e-05	Bhi11G001895	chr11	62052137	62057553	-	2557	-	PF00069:Protein kinase domain|PF00139:Legume lectin domain	Pkinase
Bhi07G000719	1298.81	866.091	41.9752	137.993	1082.45	89.984	3.58799	5.01e-10	1.65e-07	Bhi07G000719	chr7	28857867	28871016	+	3177	-	PF01490:Transmembrane amino acid transporter protein	Aa_trans
Bhi09G002251	97.8682	89.5593	12.2854	3.99979	93.7137	8.14261	3.52773	1.58e-05	0.00106043	Bhi09G002251	chr9	72213719	72218950	+	2109	-	PF03016:Exostosin family	-
novel.1697	69.5139	70.5938	8.19028	3.99979	70.0538	6.09504	3.52496	4.25e-05	0.00231402	-	chr9	78548511	78551649	+	2518	-	-	-
BhiUN544G17	79.5751	751.244	8.19028	63.9967	415.41	36.0935	3.52366	0.000771963	0.0218813	BhiUN544G17	Contig544	433753	434702	+	817	-	PF00407:Pathogenesis-related protein Bet v I family	-
Bhi12G001569	718.92	148.563	32.7611	42.9978	433.741	37.8795	3.51773	1.7e-06	0.000165815	Bhi12G001569	chr12	56886885	56894640	+	1920	-	PF00083:Sugar (and other) transporter	Sugar_tr
Bhi02G000218	42.0742	96.9347	5.11893	6.99964	69.5045	6.05928	3.51727	0.000141643	0.00603125	Bhi02G000218	chr2	5877137	5879408	+	2100	-	PF02365:No apical meristem (NAM) protein	NAM
Bhi05G000511	378.668	3113.5	179.162	126.993	1746.08	153.078	3.51169	6.05e-06	0.000473193	Bhi05G000511	chr5	20180240	20181100	+	861	-	PF07430:Phloem filament protein PP1	-
Bhi10G000446	107.929	315.038	2.04757	34.9982	211.484	18.5229	3.51116	0.000708153	0.0204266	Bhi10G000446	chr10	12093396	12094725	-	1330	-	PF04520:Senescence regulator	-
Bhi12G001922	49.3914	53.7356	4.09514	4.99974	51.5635	4.54744	3.50227	0.000231795	0.00901168	Bhi12G001922	chr12	67294241	67295728	+	1093	-	PF08613:Cyclin	-
Bhi02G000641	138.113	210.728	5.11893	25.9987	174.42	15.5588	3.48412	1.22e-05	0.000865686	Bhi02G000641	chr2	17345552	17346497	-	946	-	-	-
Bhi09G000513	53.9647	47.4137	6.14271	2.99985	50.6892	4.57128	3.47365	0.000403678	0.0136581	Bhi09G000513	chr9	13160942	13164967	+	3677	-	-	-
novel.656	81.4044	153.831	12.2854	8.99954	117.618	10.6425	3.4658	2.27e-06	0.00021235	-	chr12	69658448	69660794	+	1840	-	-	-
novel.728	9591.09	4883.61	610.176	730.962	7237.35	670.569	3.43203	4.34e-17	5.1e-14	-	chr12	78912761	78933106	-	20283	-	PF00665:Integrase core domain|PF07727:Reverse transcriptase (RNA-dependent DNA polymerase)	RVT_2
Bhi12G001605	1607.97	3225.19	70.6412	377.981	2416.58	224.311	3.42911	8.53e-07	9.59e-05	Bhi12G001605	chr12	57832366	57834399	+	2034	-	PF14541:Xylanase inhibitor C-terminal|PF14543:Xylanase inhibitor N-terminal	-
Bhi06G000157	849.716	927.202	95.212	69.9964	888.459	82.6042	3.42739	5.31e-21	8.31e-18	Bhi06G000157	chr6	3998078	4003421	-	3926	-	PF01582:TIR domain|PF00931:NB-ARC domain	NB-ARC
Bhi02G000631	104.271	47.4137	6.14271	7.99959	75.8423	7.07115	3.42387	9.64e-05	0.00448016	Bhi02G000631	chr2	16899379	16900598	-	1081	-	-	-
Bhi06G000347	299.093	63.2183	14.333	19.999	181.155	17.166	3.4003	4.92e-05	0.0025974	Bhi06G000347	chr6	9251891	9252609	+	177	-	-	-
Bhi11G000188	6091.61	1197.99	286.66	403.979	3644.8	345.32	3.39988	2.38e-07	3.34e-05	Bhi11G000188	chr11	5023103	5029517	+	2222	-	PF00854:POT family	-
Bhi09G000520	195.736	61.111	16.3806	7.99959	128.424	12.1901	3.39976	5.49e-05	0.00280228	Bhi09G000520	chr9	13287842	13288510	-	669	-	-	-
Bhi11G000977	100.612	48.4674	12.2854	1.9999	74.5398	7.14266	3.38758	0.000974353	0.0259156	Bhi11G000977	chr11	34102914	34105914	+	1275	-	PF14226:non-haem dioxygenase in morphine synthesis N-terminal|PF03171:2OG-Fe(II) oxygenase superfamily	2OG-FeII_Oxy
Bhi09G002142	137.198	30.5555	5.11893	10.9994	83.877	8.05918	3.37989	0.000851014	0.0235005	Bhi09G002142	chr9	68911069	68913861	+	539	-	-	-
Bhi10G000146	2506.16	3903.73	354.23	261.987	3204.94	308.108	3.37881	1.55e-19	1.94e-16	Bhi10G000146	chr10	4078350	4083322	+	2572	-	PF05920:Homeobox KN domain|PF07526:Associated with HOX	POX
novel.148	117.991	80.0765	8.19028	10.9994	99.0336	9.59486	3.36764	4.39e-06	0.000368283	-	chr1	20895380	20910123	+	9220	-	PF07727:Reverse transcriptase (RNA-dependent DNA polymerase)|PF13976:GAG-pre-integrase domain	RVT_2
Bhi09G001780	194.822	50.5746	9.21407	14.9992	122.698	12.1066	3.34186	0.000125098	0.00555339	Bhi09G001780	chr9	59410619	59413340	-	2722	-	-	-
novel.1178	4072.96	4170.3	434.085	382.98	4121.63	408.533	3.33475	6.25e-33	2.93e-29	-	chr5	38092426	38095300	+	1871	-	-	-
Bhi11G000142	28.3543	93.7738	9.21407	2.99985	61.0641	6.10696	3.32224	0.00198947	0.0429899	Bhi11G000142	chr11	3677117	3678251	-	982	-	-	-
Bhi06G001324	522.269	1304.4	62.4509	121.994	913.336	92.2223	3.30726	5.41e-09	1.35e-06	Bhi06G001324	chr6	44706054	44709486	+	874	-	PF00582:Universal stress protein family	Usp
Bhi08G001396	278.056	811.301	90.0931	19.999	544.678	55.046	3.30705	1.38e-05	0.000954998	Bhi08G001396	chr8	48371958	48372837	+	880	-	-	-
Bhi09G001614	64.9406	490.995	13.3092	42.9978	277.968	28.1535	3.30212	0.000450803	0.0148224	Bhi09G001614	chr9	53335931	53338433	+	1877	-	PF00067:Cytochrome P450	p450
Bhi05G001626	96.0389	210.728	8.19028	22.9988	153.383	15.5945	3.29539	1.8e-05	0.00116655	Bhi05G001626	chr5	58985874	58987193	+	1106	-	PF04720:PDDEXK-like family of unknown function	-
novel.204	105.185	52.6819	9.21407	6.99964	78.9337	8.10685	3.28566	8.85e-05	0.00416631	-	chr1	73400305	73409817	+	1501	-	-	-
Bhi01G001211	1910.72	4259.86	228.304	408.979	3085.29	318.642	3.27516	3.93e-11	1.64e-08	Bhi01G001211	chr1	33673587	33675392	-	933	-	PF00190:Cupin	-
Bhi04G001930	63.1113	73.7547	5.11893	8.99954	68.433	7.05923	3.27503	9.69e-05	0.00448016	Bhi04G001930	chr4	64719045	64719895	+	618	-	PF14368:Probable lipid transfer	-
Bhi07G000995	179.273	1852.3	127.973	85.9956	1015.78	106.984	3.24697	0.000113755	0.00517212	Bhi07G000995	chr7	37010902	37016962	+	5827	-	-	-
novel.492	300.922	227.586	41.9752	14.9992	264.254	28.4872	3.21529	1.97e-07	2.84e-05	-	chr11	54522323	54524384	+	1971	-	-	-
Bhi09G002918	247.872	183.333	20.4757	25.9987	215.602	23.2372	3.21389	1.84e-09	5.25e-07	Bhi09G002918	chr9	89662535	89668183	+	1650	-	PF14226:non-haem dioxygenase in morphine synthesis N-terminal|PF03171:2OG-Fe(II) oxygenase superfamily	2OG-FeII_Oxy
Bhi01G001282	66.7699	106.417	14.333	4.99974	86.5937	9.66637	3.16453	0.000171121	0.00700067	Bhi01G001282	chr1	35978644	35979923	+	1280	-	-	-
novel.570	488.426	90.6129	44.0228	20.9989	289.52	32.5108	3.15598	0.000126622	0.00560781	-	chr11	55538006	55541369	-	3364	-	-	-
Bhi03G001033	25.6104	145.402	12.2854	6.99964	85.5062	9.64253	3.14764	0.0022283	0.0462865	Bhi03G001033	chr3	27857919	27859542	-	1624	-	-	-
Bhi10G001514	224.091	320.306	39.9276	21.9989	272.198	30.9632	3.13655	7.79e-09	1.83e-06	Bhi10G001514	chr10	47732844	47733047	+	204	-	-	-
novel.117	275.312	375.095	42.999	30.9984	325.203	36.9987	3.13593	5.68e-11	2.18e-08	-	Contig809	2190	9113	+	6924	-	PF07727:Reverse transcriptase (RNA-dependent DNA polymerase)	RVT_2
Bhi03G001379	46.6475	129.598	7.1665	12.9993	88.1225	10.0829	3.12476	0.000369429	0.0128943	Bhi03G001379	chr3	37455703	37456837	+	1135	-	PF03168:Late embryogenesis abundant protein	-
Bhi05G000029	1796.39	2268.48	122.854	360.981	2032.43	241.918	3.07031	4.61e-09	1.22e-06	Bhi05G000029	chr5	958589	963966	+	1811	-	PF00201:UDP-glucoronosyl and UDP-glucosyl transferase	UDPGT
Bhi07G001455	117.991	73.7547	4.09514	18.999	95.8727	11.5471	3.052	0.000593842	0.0182209	Bhi07G001455	chr7	49283019	49284670	-	912	-	PF00067:Cytochrome P450	p450
Bhi11G002052	56.7087	141.188	3.07136	20.9989	98.9481	12.0351	3.03638	0.00237564	0.0482761	Bhi11G002052	chr11	66260595	66264967	+	2816	-	PF13499:EF-hand domain pair|PF00069:Protein kinase domain	Pkinase
Bhi12G001134	111.588	51.6283	7.1665	12.9993	81.6082	10.0829	3.01703	0.000350925	0.0124758	Bhi12G001134	chr12	40297167	40299169	-	1392	-	PF04059:RNA recognition motif 2	-
Bhi12G001867	10182	1573.08	886.598	605.969	5877.52	746.283	2.97748	2.51e-05	0.00153846	Bhi12G001867	chr12	65307872	65313729	-	4222	-	-	-
Bhi01G002604	726.237	1059.96	75.7601	153.992	893.099	114.876	2.95808	3.88e-10	1.35e-07	Bhi01G002604	chr1	84795898	84797961	+	895	-	PF00235:Profilin	-
Bhi11G001955	1713.15	720.689	228.304	85.9956	1216.92	157.15	2.95351	7.08e-07	8.26e-05	Bhi11G001955	chr11	63771844	63783303	-	1946	-	PF05577:Serine carboxypeptidase S28	Peptidase_S28
Bhi04G000571	189.334	315.038	39.9276	25.9987	252.186	32.9631	2.9355	1.02e-07	1.61e-05	Bhi04G000571	chr4	16180448	16181072	+	537	-	PF00564:PB1 domain	-
Bhi12G000257	136.284	64.2719	15.3568	10.9994	100.278	13.1781	2.92993	0.00012233	0.00546966	Bhi12G000257	chr12	8008134	8010085	-	1241	-	PF03080:Domain of unknown function (DUF239)	-
Bhi11G002482	134912	229116	8743.13	39184	182014	23963.6	2.92513	3.34e-06	0.000291939	Bhi11G002482	chr11	80870369	80871516	-	918	-	PF00445:Ribonuclease T2 family	Ribonuclease_T2
Bhi02G000476	3032.09	1076.82	374.705	171.991	2054.45	273.348	2.91023	5.54e-07	6.75e-05	Bhi02G000476	chr2	12182141	12186500	-	3399	-	PF00450:Serine carboxypeptidase	Peptidase_S10
Bhi10G001174	1747.91	1283.33	70.6412	336.983	1515.62	203.812	2.89438	8.14e-06	0.000613585	Bhi10G001174	chr10	36178821	36183711	+	2265	-	-	-
Bhi04G001982	1374.73	1954.5	193.495	263.986	1664.61	228.741	2.86306	8.18e-15	7.31e-12	Bhi04G001982	chr4	66259953	66263865	-	3161	-	PF00654:Voltage gated chloride channel	Voltage_CLC
Bhi07G001092	978.682	364.559	82.9266	102.995	671.621	92.9606	2.8533	2.13e-07	3.03e-05	Bhi07G001092	chr7	40159846	40164158	+	3889	-	PF00582:Universal stress protein family	Usp
Bhi08G000951	104.271	740.708	44.0228	73.9962	422.489	59.0095	2.83911	0.000557071	0.0174338	Bhi08G000951	chr8	35890917	35891871	-	862	-	PF03819:MazG nucleotide pyrophosphohydrolase domain	-
Bhi10G001244	62.1966	125.383	13.3092	12.9993	93.7898	13.1543	2.83245	0.000174762	0.00713341	Bhi10G001244	chr10	38719288	38721990	+	2703	-	PF00931:NB-ARC domain	NB-ARC
Bhi09G000279	563.428	346.647	44.0228	83.9957	455.038	64.0092	2.82944	3.99e-08	7.29e-06	Bhi09G000279	chr9	7101928	7106324	-	2435	-	PF08381:Transcription factor regulating root and shoot growth via Pin3|PF13713:Transcription factor BRX N-terminal domain	-
Bhi12G001934	117.991	32.6628	11.2616	9.99949	75.3267	10.6306	2.82715	0.0023894	0.0483066	Bhi12G001934	chr12	67681970	67686420	+	1041	-	PF03105:SPX domain	SPX
Bhi12G002229	2446.71	827.106	205.781	262.986	1636.91	234.384	2.80418	1.9e-07	2.79e-05	Bhi12G002229	chr12	78944484	78945522	+	1039	-	PF04043:Plant invertase/pectin methylesterase inhibitor	-
Bhi04G001200	53.9647	109.578	18.4281	4.99974	81.7716	11.7139	2.80415	0.00211471	0.0446976	Bhi04G001200	chr4	38180641	38181432	-	477	-	-	-
Bhi01G002607	165.553	267.624	30.7136	31.9984	216.588	31.356	2.7872	2.31e-07	3.26e-05	Bhi01G002607	chr1	84880026	84880703	+	576	-	-	-
Bhi07G000849	71.3432	102.203	11.2616	13.9993	86.7731	12.6305	2.77887	0.000122338	0.00546966	Bhi07G000849	chr7	32761643	32764440	+	1320	-	PF12819:Carbohydrate-binding protein of the ER	-
Bhi07G001301	253.36	121.168	36.8563	17.9991	187.264	27.4277	2.77325	3.44e-05	0.001983	Bhi07G001301	chr7	45484167	45488147	+	2211	-	PF07714:Protein tyrosine kinase	Pkinase_Tyr
Bhi01G002138	282.629	384.578	29.6898	67.9965	333.603	48.8431	2.77068	5.21e-07	6.43e-05	Bhi01G002138	chr1	67643754	67645279	-	1327	-	-	-
Bhi12G000396	168.297	224.425	23.5471	33.9983	196.361	28.7727	2.76946	3.27e-07	4.35e-05	Bhi12G000396	chr12	14174493	14174903	+	411	-	PF14547:Hydrophobic seed protein	-
Bhi07G001204	342.996	222.318	53.2368	29.9985	282.657	41.6176	2.76514	2.91e-07	3.94e-05	Bhi07G001204	chr7	42705545	42707808	-	1346	-	-	-
Bhi08G001328	251.531	673.275	28.666	107.994	462.403	68.3302	2.75758	0.00014008	0.00597823	Bhi08G001328	chr8	46348208	46352029	-	3822	-	PF08263:Leucine rich repeat N-terminal domain|PF13855:Leucine rich repeat	LRRNT_2
Bhi04G000572	83.2337	192.816	32.7611	8.99954	138.025	20.8803	2.72511	0.000951135	0.0255149	Bhi04G000572	chr4	16181117	16181886	+	249	-	-	-
Bhi09G000817	233.237	133.812	32.7611	22.9988	183.525	27.88	2.72022	4.63e-06	0.00038434	Bhi09G000817	chr9	22444016	22446071	-	2056	-	PF12796:Ankyrin repeats (3 copies)	-
BhiUN506G2	122.564	105.364	22.5233	12.9993	113.964	17.7613	2.68325	4.33e-05	0.00233445	BhiUN506G2	Contig506	6472	7462	-	991	-	-	-
Bhi01G001251	1246.68	792.336	99.3072	220.989	1019.51	160.148	2.67025	7.85e-08	1.31e-05	Bhi01G001251	chr1	34758515	34762495	+	2180	-	PF01077:Nitrite and sulphite reductase 4Fe-4S domain|PF03460:Nitrite/Sulfite reductase ferredoxin-like half domain	-
Bhi12G000265	324.703	100.096	35.8325	30.9984	212.399	33.4154	2.66947	0.000129207	0.0056821	Bhi12G000265	chr12	8175639	8180633	+	3507	-	-	-
Bhi06G001424	181.102	75.862	21.4995	18.999	128.482	20.2493	2.66727	0.000171038	0.00700067	Bhi06G001424	chr6	47180817	47186168	-	1640	-	PF03171:2OG-Fe(II) oxygenase superfamily|PF14226:non-haem dioxygenase in morphine synthesis N-terminal	2OG-FeII_Oxy
Bhi07G000238	144.516	53.7356	11.2616	19.999	99.1256	15.6303	2.6656	0.00110034	0.0281005	Bhi07G000238	chr7	12969494	12975805	-	926	-	PF00046:Homeobox domain|PF02183:Homeobox associated leucine zipper	Homeobox
Bhi09G002058	55.794	83.2374	6.14271	15.9992	69.5157	11.0709	2.64789	0.00202086	0.0434682	Bhi09G002058	chr9	66067043	66069256	-	1141	-	PF06645:Microsomal signal peptidase 12 kDa subunit (SPC12)	-
Bhi03G000074	511.293	201.245	77.8077	35.9981	356.269	56.9029	2.64758	3.5e-05	0.00200139	Bhi03G000074	chr3	1908647	1913556	-	1829	-	PF04765:Protein of unknown function (DUF616)	-
Bhi06G000800	1289.67	718.581	94.1882	226.988	1004.12	160.588	2.64439	7.55e-07	8.75e-05	Bhi06G000800	chr6	24636630	24642727	-	3772	-	PF00931:NB-ARC domain	NB-ARC
Bhi08G000643	1503.7	2399.13	170.972	454.977	1951.41	312.974	2.64012	4.42e-07	5.69e-05	Bhi08G000643	chr8	25468738	25474004	+	2081	-	PF00939:Sodium:sulfate symporter transmembrane region	Na_sulph_symp
BhiUN297G13	397.876	612.164	133.092	28.9985	505.02	81.0453	2.63993	0.000124984	0.00555339	BhiUN297G13	Contig297	253728	257303	+	1115	-	-	-
Bhi07G001203	123.479	106.417	30.7136	6.99964	114.948	18.8566	2.60973	0.00138731	0.0332282	Bhi07G001203	chr7	42703249	42705368	-	564	-	-	-
Bhi11G001670	161.894	180.172	29.6898	26.9986	171.033	28.3442	2.59308	7.64e-07	8.81e-05	Bhi11G001670	chr11	56408805	56410320	-	1516	-	PF05910:Plant protein of unknown function (DUF868)	-
Bhi01G002137	3278.13	2022.99	370.61	509.974	2650.56	440.292	2.5898	1.92e-11	8.78e-09	Bhi01G002137	chr1	67629544	67632598	-	3055	-	-	-
Bhi01G000396	80.4898	70.5938	13.3092	11.9994	75.5418	12.6543	2.57828	0.000396328	0.0135547	Bhi01G000396	chr1	9593769	9595703	+	783	-	-	-
Bhi09G000591	922.888	247.605	29.6898	170.991	585.247	100.34	2.54408	0.00231867	0.0475682	Bhi09G000591	chr9	15821619	15829785	-	2167	-	PF00450:Serine carboxypeptidase	Peptidase_S10
Bhi11G002214	358.545	693.294	51.1893	129.993	525.92	90.5913	2.53653	1.55e-05	0.00105058	Bhi11G002214	chr11	71694813	71699449	-	1957	-	PF09752:Uncharacterized conserved protein (DUF2048)	-
novel.523	1080.21	167.528	95.212	120.994	623.869	108.103	2.5292	0.000832463	0.0231498	-	chr11	2802985	2805295	-	2311	-	-	-
Bhi07G000893	166.467	66.3792	17.4043	22.9988	116.423	20.2016	2.52795	0.000633967	0.0190591	Bhi07G000893	chr7	34291191	34293375	-	2185	-	PF14111:Domain of unknown function (DUF4283)	-
Bhi10G001186	1489.06	1439.27	200.662	311.984	1464.17	256.323	2.51383	3.12e-12	1.77e-09	Bhi10G001186	chr10	36743688	36748519	-	915	-	PF00067:Cytochrome P450	p450
Bhi11G002086	836.911	1304.4	234.447	140.993	1070.66	187.72	2.51186	6.58e-09	1.58e-06	Bhi11G002086	chr11	67373119	67376179	-	1426	-	PF01344:Kelch motif	Kelch_1
Bhi07G001391	27716.8	6267.04	2464.25	3564.82	16991.9	3014.53	2.49485	5.17e-05	0.00268727	Bhi07G001391	chr7	47942530	47946967	-	2880	-	PF00295:Glycosyl hydrolases family 28|PF12708:Pectate lyase superfamily protein	-
Bhi11G001235	73.1725	57.9501	15.3568	7.99959	65.5613	11.6782	2.49097	0.0021513	0.0451161	Bhi11G001235	chr11	41885021	41888541	+	841	-	-	-
Bhi09G002252	75.0018	89.5593	12.2854	16.9991	82.2805	14.6423	2.4892	0.000447988	0.0148224	Bhi09G002252	chr9	72220007	72221430	-	310	-	PF00085:Thioredoxin	-
novel.94	88.7217	63.2183	16.3806	10.9994	75.97	13.69	2.47405	0.000976387	0.025933	-	Contig655	1	9383	-	9383	-	PF07727:Reverse transcriptase (RNA-dependent DNA polymerase)	RVT_2
Bhi08G000964	1800.96	2495.02	226.257	553.971	2147.99	390.114	2.46079	4.06e-07	5.29e-05	Bhi08G000964	chr8	36226953	36228994	-	1728	-	PF00085:Thioredoxin	-
Bhi07G000131	225.005	210.728	60.4033	18.999	217.867	39.7012	2.45732	0.000164906	0.00682072	Bhi07G000131	chr7	7728598	7738082	-	1218	-	PF06880:Protein of unknown function (DUF1262)	-
Bhi12G001705	173.785	244.444	57.332	18.999	209.114	38.1655	2.45457	0.000204307	0.0081454	Bhi12G001705	chr12	60954582	60961655	-	770	-	PF04667:cAMP-regulated phosphoprotein/endosulfine conserved region	-
Bhi11G001010	152.748	214.942	38.9038	28.9985	183.845	33.9512	2.43672	6.77e-06	0.000523424	Bhi11G001010	chr11	35513496	35526857	+	2209	-	PF01699:Sodium/calcium exchanger protein	Na_Ca_ex
Bhi02G001618	350.313	429.884	104.426	39.9979	390.099	72.212	2.43403	1.27e-05	0.00089093	Bhi02G001618	chr2	52560955	52562247	+	1158	-	-	-
Bhi04G001080	126.223	108.525	26.6184	16.9991	117.374	21.8088	2.42935	0.000102806	0.00474324	Bhi04G001080	chr4	34032710	34036662	-	2417	-	PF00221:Aromatic amino acid lyase	-
Bhi11G001516	148.174	456.225	53.2368	58.997	302.2	56.1169	2.42801	0.000135682	0.0058651	Bhi11G001516	chr11	51090990	51097034	+	1162	-	PF04548:AIG1 family	-
Bhi08G000110	132.625	132.758	19.4519	29.9985	132.692	24.7252	2.42322	4.29e-05	0.0023193	Bhi08G000110	chr8	5080831	5083365	+	574	-	-	-
BhiUN132G10	278.056	219.157	56.3082	36.9981	248.606	46.6531	2.41485	1.15e-06	0.000119698	BhiUN132G10	Contig132	273658	276749	-	2061	-	PF00106:short chain dehydrogenase	adh_short
Bhi01G000002	12572.9	9856.79	1951.33	2289.88	11214.8	2120.61	2.40287	6.59e-16	6.19e-13	Bhi01G000002	chr1	16726	22264	+	2174	-	PF00544:Pectate lyase	-
Bhi08G001265	283.543	144.348	37.8801	43.9977	213.946	40.9389	2.38655	2.88e-05	0.00171958	Bhi08G001265	chr8	44372279	44376831	-	4470	-	PF08263:Leucine rich repeat N-terminal domain|PF00069:Protein kinase domain|PF13855:Leucine rich repeat	Pkinase
novel.1784	1425.03	226.532	148.449	167.991	825.783	158.22	2.38415	0.00113728	0.0288203	-	chr9	85837118	85859810	-	14807	-	-	-
Bhi04G001882	865.265	238.122	62.4509	148.992	551.694	105.722	2.38377	0.000580545	0.0179006	Bhi04G001882	chr4	63079686	63085565	-	2383	-	PF14416:PMR5 N terminal Domain|PF13839:GDSL/SGNH-like Acyl-Esterase family found in Pmr5 and Cas1p	-
Bhi12G000559	207.627	292.911	46.0703	49.9974	250.269	48.0339	2.38056	6.78e-07	8.01e-05	Bhi12G000559	chr12	19483370	19488962	+	2195	-	PF01095:Pectinesterase|PF04043:Plant invertase/pectin methylesterase inhibitor	-
Bhi08G000476	908.254	3386.39	151.52	677.965	2147.32	414.743	2.37205	0.00154107	0.0356512	Bhi08G000476	chr8	18785657	18791575	-	1636	-	-	-
Bhi02G000625	220.432	177.011	39.9276	36.9981	198.722	38.4629	2.36985	1.81e-06	0.000174927	Bhi02G000625	chr2	16674221	16683036	+	6055	-	-	-
Bhi03G000881	332.02	201.245	54.2606	48.9975	266.633	51.629	2.36955	2.24e-06	0.000210725	Bhi03G000881	chr3	23629325	23632680	+	1890	-	PF00069:Protein kinase domain	Pkinase
Bhi09G002965	1234.79	3752.01	352.182	618.968	2493.4	485.575	2.36015	2.77e-05	0.00168087	Bhi09G002965	chr9	90575989	90583621	+	2137	-	PF00202:Aminotransferase class-III	Aminotran_3
BhiUN596G3	524.098	289.751	67.5698	90.9953	406.924	79.2826	2.36006	1.44e-06	0.000144357	BhiUN596G3	Contig596	95653	98450	-	1930	-	PF00091:Tubulin/FtsZ family, GTPase domain|PF03953:Tubulin C-terminal domain	Tubulin
Bhi05G000205	366.777	192.816	45.0465	64.9967	279.797	55.0216	2.34675	1.64e-05	0.00108117	Bhi05G000205	chr5	5955760	5964876	+	5821	-	PF13225:Domain of unknown function (DUF4033)	-
Bhi01G000097	4862.31	1443.48	511.893	727.963	3152.9	619.928	2.34659	3.05e-05	0.00179266	Bhi01G000097	chr1	2558004	2564887	-	4551	-	PF00005:ABC transporter|PF00664:ABC transporter transmembrane region	ABC_membrane
Bhi10G000264	4651.03	8487.06	1409.75	1178.94	6569.04	1294.35	2.34341	1.56e-09	4.59e-07	Bhi10G000264	chr10	7336251	7337887	-	1637	-	PF13855:Leucine rich repeat|PF08263:Leucine rich repeat N-terminal domain	LRRNT_2
Bhi04G000578	441.779	830.267	150.496	102.995	636.023	126.746	2.32691	9.44e-07	0.000101314	Bhi04G000578	chr4	16450670	16460530	+	2738	-	PF05910:Plant protein of unknown function (DUF868)	-
Bhi09G002606	1434.18	1641.57	197.591	415.979	1537.87	306.785	2.32538	1.19e-07	1.87e-05	Bhi09G002606	chr9	81372353	81374494	-	2142	-	-	-
Bhi09G000216	289.031	142.241	31.7373	54.9972	215.636	43.3673	2.31429	0.000149071	0.00627637	Bhi09G000216	chr9	5763072	5767773	+	1484	-	PF00657:GDSL-like Lipase/Acylhydrolase	Lipase_GDSL
Bhi11G002076	1247.59	317.145	128.997	185.99	782.368	157.494	2.31285	0.000287458	0.0107101	Bhi11G002076	chr11	66995280	67003322	+	2981	-	PF04389:Peptidase family M28|PF02225:PA domain|PF04253:Transferrin receptor-like dimerisation domain	TFR_dimer
Bhi08G001205	637.515	745.976	111.593	170.991	691.746	141.292	2.29107	6.17e-09	1.53e-06	Bhi08G001205	chr8	42624615	42625674	+	1060	-	-	-
BhiUN505G1	852.46	561.589	110.569	178.991	707.024	144.78	2.28793	2.02e-07	2.9e-05	BhiUN505G1	Contig505	3497	4556	+	1060	-	PF12609:Wound-induced protein	-
Bhi07G000694	581.721	391.953	134.116	65.9966	486.837	100.056	2.28343	5.78e-06	0.000458118	Bhi07G000694	chr7	28246990	28255399	+	2829	-	PF00544:Pectate lyase	-
Bhi01G002154	101.527	120.115	30.7136	14.9992	110.821	22.8564	2.27828	0.000686928	0.0200109	Bhi01G002154	chr1	68263478	68264252	-	775	-	-	-
Bhi06G000799	796.666	1055.75	260.041	121.994	926.206	191.018	2.27778	1.16e-06	0.000119704	Bhi06G000799	chr6	24632200	24635289	-	970	-	-	-
Bhi06G000058	2103.71	2218.96	632.699	258.987	2161.34	445.843	2.27745	1.18e-06	0.000121524	Bhi06G000058	chr6	1422620	1424303	+	1599	-	PF14416:PMR5 N terminal Domain|PF13839:GDSL/SGNH-like Acyl-Esterase family found in Pmr5 and Cas1p	-
Bhi07G001216	1864.07	1883.91	481.179	295.985	1873.99	388.582	2.26998	4.6e-10	1.54e-07	Bhi07G001216	chr7	43274369	43278720	-	2364	-	PF01182:Glucosamine-6-phosphate isomerases/6-phosphogluconolactonase	-
Bhi09G001718	718.92	685.919	146.401	144.993	702.419	145.697	2.26944	9.9e-12	5.16e-09	Bhi09G001718	chr9	56724858	56733360	+	1919	-	PF00232:Glycosyl hydrolase family 1	Glyco_hydro_1
Bhi11G001756	428.059	144.348	51.1893	67.9965	286.204	59.5929	2.26455	0.000372619	0.0129815	Bhi11G001756	chr11	58753611	58755111	-	1302	-	PF06955:Xyloglucan endo-transglycosylase (XET) C-terminus|PF00722:Glycosyl hydrolases family 16	-
Bhi12G001954	137.198	509.961	81.9028	52.9973	323.58	67.45	2.26165	0.00101747	0.0266473	Bhi12G001954	chr12	69538796	69542027	+	1720	-	PF04548:AIG1 family	-
Bhi09G001925	3253.43	4358.9	1006.38	582.97	3806.17	794.675	2.25993	6.55e-09	1.58e-06	Bhi09G001925	chr9	62904334	62908077	+	1764	-	PF02309:AUX/IAA family	-
novel.843	528.671	695.401	104.426	151.992	612.036	128.209	2.25452	2.7e-08	5.17e-06	-	chr2	40289055	40294623	-	2936	-	-	-
Bhi07G000431	267.994	599.52	73.7125	107.994	433.757	90.8535	2.25437	2.97e-05	0.00176064	Bhi07G000431	chr7	20611235	20619257	+	1761	-	PF00854:POT family	-
Bhi09G002126	315.556	376.149	82.9266	62.9968	345.853	72.9617	2.24498	1.36e-07	2.08e-05	Bhi09G002126	chr9	68111382	68113306	-	1925	-	PF00201:UDP-glucoronosyl and UDP-glucosyl transferase	UDPGT
novel.838	279.885	103.257	46.0703	34.9982	191.571	40.5343	2.24212	0.000706355	0.0204061	-	chr2	31430550	31431952	-	899	-	-	-
Bhi09G000256	1666.5	1064.17	360.372	216.989	1365.34	288.681	2.24207	1.28e-07	1.97e-05	Bhi09G000256	chr9	6648477	6649804	+	1040	-	PF07911:Protein of unknown function (DUF1677)	-
Bhi10G001330	548.794	561.589	82.9266	155.992	555.192	119.459	2.216	6.91e-07	8.11e-05	Bhi10G001330	chr10	42126841	42130158	-	2118	-	PF04043:Plant invertase/pectin methylesterase inhibitor|PF01095:Pectinesterase	-
Bhi04G002036	1141.49	1095.78	208.852	273.986	1118.64	241.419	2.21199	2.75e-11	1.19e-08	Bhi04G002036	chr4	67357880	67358677	-	798	-	-	-
Bhi08G000766	144.516	70.5938	27.6422	18.999	107.555	23.3206	2.20736	0.00176773	0.0393298	Bhi08G000766	chr8	29683786	29686374	-	2300	-	PF10250:GDP-fucose protein O-fucosyltransferase	-
BhiUN179G45	297.263	292.911	50.1655	78.9959	295.087	64.5807	2.19145	2.08e-06	0.00020044	BhiUN179G45	Contig179	865672	871286	+	3603	-	PF00512:His Kinase A (phospho-acceptor) domain|PF00072:Response regulator receiver domain|PF02518:Histidine kinase-, DNA gyrase B-, and HSP90-like ATPase	Response_reg
Bhi12G000699	5270.25	1494.06	663.413	832.957	3382.15	748.185	2.17656	0.000116254	0.005273	Bhi12G000699	chr12	24179892	24187374	+	2467	-	PF08244:Glycosyl hydrolases family 32 C terminal|PF11837:Domain of unknown function (DUF3357)|PF00251:Glycosyl hydrolases family 32 N-terminal domain	-
novel.1104	302.751	84.2911	44.0228	41.9978	193.521	43.0103	2.171	0.00248442	0.0498424	-	chr4	16816428	16821936	-	4252	-	-	-
Bhi03G000205	1171.67	787.068	260.041	177.991	979.371	219.016	2.16127	7.9e-08	1.31e-05	Bhi03G000205	chr3	5350707	5362618	+	2787	-	PF01704:UTP--glucose-1-phosphate uridylyltransferase	-
Bhi05G001256	4807.43	2175.76	806.743	754.961	3491.6	780.852	2.16089	8.46e-07	9.57e-05	Bhi05G001256	chr5	50140836	50144834	-	952	-	PF02469:Fasciclin domain	-
Bhi11G001622	711.603	435.153	134.116	122.994	573.378	128.555	2.15768	3.04e-07	4.08e-05	Bhi11G001622	chr11	54768366	54771938	-	1374	-	PF11891:Domain of unknown function (DUF3411)	-
novel.752	275.312	125.383	36.8563	52.9973	200.347	44.9268	2.15758	0.00041347	0.0138893	-	chr2	27054810	27060106	+	5297	-	PF07727:Reverse transcriptase (RNA-dependent DNA polymerase)	RVT_2
Bhi04G000927	100.612	83.2374	23.5471	17.9991	91.9248	20.7731	2.14678	0.00104868	0.0273122	Bhi04G000927	chr4	28291623	28293610	-	1693	-	-	-
Bhi08G001189	568.002	570.018	178.139	78.9959	569.01	128.567	2.14636	1.15e-05	0.000825033	Bhi08G001189	chr8	42410850	42413715	-	498	-	-	-
Bhi04G000077	2104.62	1336.01	403.371	377.981	1720.32	390.676	2.13886	3.7e-09	1.02e-06	Bhi04G000077	chr4	2384295	2391886	-	1641	-	PF07732:Multicopper oxidase|PF00394:Multicopper oxidase|PF07731:Multicopper oxidase	-
Bhi12G001627	167.382	177.011	38.9038	39.9979	172.197	39.4509	2.12573	2.04e-05	0.00129159	Bhi12G001627	chr12	58397941	58398093	+	153	-	-	-
Bhi01G000796	497.573	762.834	156.639	139.993	630.204	148.316	2.08677	1.86e-07	2.76e-05	Bhi01G000796	chr1	21191443	21194646	-	2702	-	PF12899:Alkaline and neutral invertase	-
Bhi08G000646	1040.88	1079.98	115.688	384.98	1060.43	250.334	2.08247	0.000215105	0.00853964	Bhi08G000646	chr8	25579882	25580970	+	1089	-	PF16845:Aspartic acid proteinase inhibitor	-
BhiUN954G7	2915.01	2022.99	580.486	594.969	2469	587.728	2.07084	3.95e-10	1.35e-07	BhiUN954G7	Contig954	148310	150384	-	1306	-	-	-
Bhi09G002611	111.588	192.816	36.8563	35.9981	152.202	36.4272	2.06177	0.000397011	0.0135547	Bhi09G002611	chr9	81541336	81543859	-	1357	-	PF00046:Homeobox domain|PF02183:Homeobox associated leucine zipper	Homeobox
novel.1082	1768.03	693.294	243.661	348.982	1230.66	296.321	2.0544	6.51e-05	0.00322674	-	chr4	4232873	4241245	-	7953	-	PF07727:Reverse transcriptase (RNA-dependent DNA polymerase)|PF13976:GAG-pre-integrase domain	RVT_2
Bhi02G001845	193.907	123.276	34.8087	41.9978	158.591	38.4033	2.04675	0.000269066	0.0101865	Bhi02G001845	chr2	60756431	60758311	+	1708	-	PF00249:Myb-like DNA-binding domain	Myb_DNA-binding
Bhi01G000964	400.619	134.866	69.6174	60.9969	267.743	65.3071	2.03662	0.00126158	0.0312531	Bhi01G000964	chr1	26621566	26628669	+	1445	-	PF03766:Remorin, N-terminal region|PF03763:Remorin, C-terminal region|PF13774:Regulated-SNARE-like domain	-
Bhi09G002173	166.467	286.59	70.6412	39.9979	226.529	55.3196	2.03357	0.000345155	0.0123268	Bhi09G002173	chr9	69908882	69911150	+	2153	-	PF00320:GATA zinc finger	GATA
Bhi02G000555	188.419	96.9347	32.7611	36.9981	142.677	34.8796	2.03344	0.0010065	0.0265077	Bhi02G000555	chr2	14891048	14899581	-	3627	-	PF00122:E1-E2 ATPase|PF00690:Cation transporter/ATPase, N-terminus|PF00702:haloacid dehalogenase-like hydrolase	E1-E2_ATPase
Bhi01G002226	263.421	308.716	62.4509	77.996	286.069	70.2234	2.02573	3.19e-06	0.000280955	Bhi01G002226	chr1	70689767	70690141	+	375	-	-	-
Bhi06G001728	249.701	727.01	123.878	115.994	488.356	119.936	2.02505	0.000422832	0.0141532	Bhi06G001728	chr6	55768645	55769920	+	881	-	-	-
novel.1212	396.961	438.314	96.2358	108.994	417.637	102.615	2.02468	9.74e-08	1.56e-05	-	chr5	13305051	13308094	-	2738	-	-	-
Bhi10G001319	166.467	124.329	33.7849	37.998	145.398	35.8915	2.01886	0.000229035	0.00893769	Bhi10G001319	chr10	41518526	41522721	-	909	-	PF00407:Pathogenesis-related protein Bet v I family	-
Bhi01G002054	4100.4	2998.65	398.252	1359.93	3549.53	879.091	2.0135	0.000316112	0.0114615	Bhi01G002054	chr1	65177992	65181759	+	2279	-	PF01190:Pollen proteins Ole e I like	-
Bhi01G002690	166.467	237.069	39.9276	59.9969	201.768	49.9623	2.01261	0.000135832	0.0058651	Bhi01G002690	chr1	87735687	87742471	-	2592	-	-	-
Bhi03G000920	448.182	501.532	122.854	112.994	474.857	117.924	2.00953	4e-08	7.29e-06	Bhi03G000920	chr3	24728795	24731743	-	2949	-	PF05678:VQ motif	-
Bhi04G000974	144.516	250.766	31.7373	66.9966	197.641	49.3669	1.99983	0.00116721	0.02942	Bhi04G000974	chr4	29810549	29815483	+	2179	-	PF00069:Protein kinase domain	Pkinase
BhiUN952G4	296.349	310.823	35.8325	116.994	303.586	76.4132	1.98954	0.00139379	0.0333081	BhiUN952G4	Contig952	58606	60052	+	939	-	-	-
Bhi03G000013	4365.65	2322.22	666.484	1024.95	3343.94	845.716	1.98336	4.16e-06	0.000351738	Bhi03G000013	chr3	318662	327094	+	2592	-	PF02225:PA domain|PF00082:Subtilase family|PF05922:Peptidase inhibitor I9	Peptidase_S8
Bhi09G001017	4687.61	2607.75	820.052	1035.95	3647.68	927.999	1.97486	5.32e-07	6.53e-05	Bhi09G001017	chr9	30077211	30079122	+	1309	-	PF04398:Protein of unknown function, DUF538	-
Bhi11G001744	25014.9	12186.4	2276.9	7200.63	18600.7	4738.76	1.97277	0.00063001	0.0189893	Bhi11G001744	chr11	58415863	58418518	+	1462	-	PF00230:Major intrinsic protein	-
Bhi10G000068	9832.56	6453.53	1954.41	2221.89	8143.05	2088.15	1.96338	5.13e-09	1.34e-06	Bhi10G000068	chr10	2151544	2158272	-	2645	-	PF13641:Glycosyltransferase like family 2	-
novel.1708	244.213	99.042	49.1417	38.998	171.628	44.0698	1.96293	0.0023105	0.0475208	-	chr9	675170	681089	-	2802	-	-	-
Bhi02G001241	2341.52	727.01	269.255	519.973	1534.27	394.614	1.95915	0.00101181	0.0265361	Bhi02G001241	chr2	39138846	39144332	+	1987	-	PF04185:Phosphoesterase family	Phosphoesterase
Bhi01G001690	509.464	458.333	93.1644	155.992	483.898	124.578	1.9574	4.98e-06	0.000410066	Bhi01G001690	chr1	52328456	52332128	+	2205	-	PF01694:Rhomboid family	Rhomboid
Bhi01G001136	477.451	1055.75	168.925	225.988	766.598	197.456	1.95639	6.6e-05	0.00326184	Bhi01G001136	chr1	31025488	31030324	+	2942	-	PF03169:OPT oligopeptide transporter protein	OPT
novel.1444	328.362	271.839	85.998	69.9964	300.1	77.9972	1.94457	5.63e-06	0.000448051	-	chr7	47684063	47700773	+	9989	-	-	-
Bhi10G000319	912.827	1100	372.658	158.992	1006.41	265.825	1.92082	6.35e-05	0.00316886	Bhi10G000319	chr10	8782515	8784110	+	1377	-	PF00141:Peroxidase	-
Bhi04G001360	353.972	192.816	71.665	72.9962	273.394	72.3306	1.9192	0.000155301	0.00646618	Bhi04G001360	chr4	43021947	43023393	+	1357	-	PF05055:Protein of unknown function (DUF677)	-
Bhi09G000215	182.017	158.046	48.1179	41.9978	170.031	45.0579	1.91652	0.000127515	0.00563406	Bhi09G000215	chr9	5724104	5728171	+	1421	-	PF03168:Late embryogenesis abundant protein	-
novel.719	611.905	796.551	151.52	221.989	704.228	186.754	1.91441	1.13e-06	0.000118025	-	chr12	66954296	66963672	-	7349	-	PF07727:Reverse transcriptase (RNA-dependent DNA polymerase)|PF13976:GAG-pre-integrase domain	RVT_2
Bhi12G001156	326.532	555.267	137.187	96.995	440.9	117.091	1.91247	4.23e-05	0.00231402	Bhi12G001156	chr12	41432276	41433819	+	1544	-	PF02362:B3 DNA binding domain|PF00847:AP2 domain	B3
Bhi04G000773	251.531	475.191	68.5936	124.994	363.361	96.7936	1.90744	0.000424637	0.0141631	Bhi04G000773	chr4	23892581	23899959	-	3279	-	PF00924:Mechanosensitive ion channel	-
Bhi09G000908	618.308	282.375	103.402	136.993	450.341	120.198	1.90612	0.000227322	0.00889545	Bhi09G000908	chr9	25648219	25652308	+	2484	-	-	-
Bhi02G000326	528.671	1441.38	190.424	335.983	985.024	263.203	1.90354	0.000678561	0.0198513	Bhi02G000326	chr2	7842341	7845101	-	2568	-	PF00982:Glycosyltransferase family 20|PF02358:Trehalose-phosphatase	-
Bhi10G001672	281.714	339.272	103.402	62.9968	310.493	83.1995	1.90007	4.73e-05	0.00250694	Bhi10G001672	chr10	51570980	51571354	+	375	-	-	-
BhiUN459G5	846.972	1097.89	237.518	289.985	972.431	263.752	1.88207	6.29e-08	1.08e-05	BhiUN459G5	Contig459	31937	32893	-	522	-	-	-
novel.1066	308.239	151.724	51.1893	73.9962	229.982	62.5927	1.87813	0.000982129	0.0260486	-	chr4	57718148	57720820	+	1596	-	-	-
novel.1687	378.668	251.82	85.998	85.9956	315.244	85.9968	1.87481	2.71e-05	0.00164926	-	chr9	72221973	72222878	+	809	-	-	-
novel.1013	7424.27	9059.18	1975.91	2527.87	8241.72	2251.89	1.87176	7.75e-10	2.38e-07	-	chr4	3505566	3509976	+	1792	-	PF00091:Tubulin/FtsZ family, GTPase domain	Tubulin
Bhi10G000786	403.363	416.187	109.545	114.994	409.775	112.27	1.86775	4.76e-07	6.04e-05	Bhi10G000786	chr10	20779979	20782366	-	1221	-	-	-
Bhi01G002211	222.261	208.62	61.4271	56.9971	215.441	59.2121	1.86359	3.8e-05	0.00215575	Bhi01G002211	chr1	70275778	70277305	+	1345	-	-	-
Bhi02G001003	160.98	122.222	39.9276	37.998	141.601	38.9628	1.86247	0.000587467	0.0180844	Bhi02G001003	chr2	28164843	28168777	+	3056	-	PF03016:Exostosin family	-
Bhi11G002492	1228.38	553.16	225.233	267.986	890.772	246.609	1.85317	9.66e-05	0.00448016	Bhi11G002492	chr11	81222787	81228571	+	1478	-	PF00230:Major intrinsic protein	-
novel.1376	1285.09	616.378	279.493	248.987	950.735	264.24	1.84761	4.64e-05	0.0024759	-	chr6	45487197	45491907	-	3442	-	PF04124:Dor1-like family	-
Bhi01G001091	184.761	246.551	80.879	38.998	215.656	59.9385	1.84735	0.00103872	0.0270904	Bhi01G001091	chr1	30022249	30022464	+	216	-	-	-
Bhi12G000033	841.484	605.842	254.923	147.992	723.663	201.457	1.84534	2.06e-05	0.00129175	Bhi12G000033	chr12	1024605	1028724	+	3710	-	-	-
novel.1238	727.152	720.689	263.113	141.993	723.92	202.553	1.83782	1.6e-05	0.00107499	-	chr5	47928183	47932778	-	2341	-	PF07716:Basic region leucine zipper	bZIP_2
Bhi12G000407	871.668	1031.51	167.901	364.981	951.59	266.441	1.8362	6.93e-05	0.00339976	Bhi12G000407	chr12	14468467	14469033	+	324	-	PF14547:Hydrophobic seed protein	-
Bhi02G001035	184.761	543.677	115.688	89.9954	364.219	102.842	1.8237	0.00245529	0.0494694	Bhi02G001035	chr2	29438360	29439223	+	279	-	-	-
Bhi03G001756	108.844	113.793	31.7373	31.9984	111.319	31.8678	1.80437	0.00160845	0.0368336	Bhi03G001756	chr3	48471983	48474850	+	2868	-	PF04564:U-box domain	U-box
Bhi09G002143	1299.73	1110.53	235.471	454.977	1205.13	345.224	1.80348	2.05e-05	0.00129175	Bhi09G002143	chr9	68967798	68975490	+	2568	-	PF01293:Phosphoenolpyruvate carboxykinase	-
Bhi10G001711	247.872	430.938	103.402	91.9953	339.405	97.6988	1.79592	0.000142336	0.00604704	Bhi10G001711	chr10	52980600	52983622	-	1002	-	PF07939:Protein of unknown function (DUF1685)	-
Bhi12G001790	1573.21	2321.17	266.184	865.955	1947.19	566.07	1.78217	0.0014866	0.0348506	Bhi12G001790	chr12	63308544	63310950	-	1258	-	-	-
Bhi09G001832	283.543	149.617	72.6887	53.9972	216.58	63.343	1.77492	0.00130502	0.0318951	Bhi09G001832	chr9	60468449	60470482	+	2034	-	PF03107:C1 domain	-
Bhi02G000731	717.091	269.731	122.854	165.991	493.411	144.423	1.773	0.0014855	0.0348506	Bhi02G000731	chr2	19698823	19700049	-	1227	-	-	-
Bhi10G000536	763.738	738.6	284.612	156.992	751.169	220.802	1.76667	2.46e-05	0.00151338	Bhi10G000536	chr10	14546887	14548535	-	1032	-	PF07795:Protein of unknown function (DUF1635)	-
Bhi03G001580	504.89	1472.99	302.017	280.986	988.938	291.501	1.76203	0.00103765	0.0270904	Bhi03G001580	chr3	43363100	43365478	+	2379	-	PF00069:Protein kinase domain|PF00139:Legume lectin domain	Pkinase
Bhi11G002345	270.738	183.333	48.1179	85.9956	227.036	67.0567	1.7596	0.00108779	0.0279432	Bhi11G002345	chr11	75849324	75850750	+	1427	-	PF00249:Myb-like DNA-binding domain	Myb_DNA-binding
Bhi09G000723	1979.32	6961.39	1128.21	1513.92	4470.35	1321.07	1.75859	0.00182102	0.0401352	Bhi09G000723	chr9	19940002	19940914	+	836	-	PF03242:Late embryogenesis abundant protein	-
Bhi06G001698	1436.01	2252.68	664.437	425.978	1844.34	545.207	1.75816	1.33e-05	0.000922103	Bhi06G001698	chr6	54869521	54873554	+	3355	-	-	-
Bhi10G001297	151.833	213.889	57.332	50.9974	182.861	54.1647	1.75466	0.000508906	0.0161696	Bhi10G001297	chr10	40835122	40837095	-	1974	-	PF00067:Cytochrome P450	p450
novel.727	155.492	357.183	78.8315	72.9962	256.337	75.9139	1.75463	0.00189987	0.0414834	-	chr12	75864158	75868975	-	4818	-	-	-
Bhi06G001434	2733.91	3572.89	868.17	1000.95	3153.4	934.559	1.75443	1.58e-08	3.37e-06	Bhi06G001434	chr6	47402214	47404520	-	2307	-	-	-
Bhi12G002147	2491.52	1271.74	567.177	551.972	1881.63	559.574	1.7498	2.44e-05	0.00151047	Bhi12G002147	chr12	76146463	76148649	+	2097	-	PF01190:Pollen proteins Ole e I like	-
Bhi10G001043	1876.87	1278.06	333.754	604.969	1577.47	469.361	1.74886	4.1e-05	0.00227246	Bhi10G001043	chr10	31921868	31927625	+	5339	-	-	-
novel.854	372.265	743.869	229.328	102.995	558.067	166.161	1.74771	0.00172725	0.0386583	-	chr2	55027977	55031212	-	2583	-	-	-
Bhi05G000971	756.421	1023.08	151.52	378.98	889.752	265.25	1.74569	0.000600543	0.0183366	Bhi05G000971	chr5	39959730	39961220	-	1491	-	PF00201:UDP-glucoronosyl and UDP-glucosyl transferase	UDPGT
Bhi04G001194	536.903	881.895	289.731	136.993	709.399	213.362	1.73324	0.00056343	0.0175167	Bhi04G001194	chr4	37951660	37953576	-	1745	-	-	-
Bhi01G001736	8529.17	14162	3610.89	3219.83	11345.6	3415.36	1.73198	1.1e-06	0.000115771	Bhi01G001736	chr1	54159683	54162860	+	956	-	-	-
Bhi01G002259	1429.61	2945.97	513.94	809.958	2187.79	661.949	1.72447	0.000181036	0.00731076	Bhi01G002259	chr1	71704540	71708051	-	3512	-	-	-
Bhi03G000636	2513.48	3013.41	1067.81	605.969	2763.44	836.888	1.72339	7.72e-06	0.000586809	Bhi03G000636	chr3	15832708	15833767	-	1060	-	PF00226:DnaJ domain	DnaJ
Bhi10G000005	563.428	476.244	175.067	140.993	519.836	158.03	1.71828	3.54e-06	0.000304379	Bhi10G000005	chr10	599960	601688	-	222	-	-	-
novel.206	2993.67	1282.28	880.455	420.978	2137.97	650.717	1.71635	0.00127674	0.0315042	-	chr1	77810644	77812694	+	2051	-	-	-
Bhi09G002815	232.323	193.869	77.8077	51.9973	213.096	64.9025	1.71598	0.000463147	0.0150207	Bhi09G002815	chr9	86992758	86992951	-	194	-	-	-
Bhi09G001931	4419.62	9430.06	2084.43	2154.89	6924.84	2119.66	1.70789	5.2e-05	0.00269053	Bhi09G001931	chr9	63080967	63084701	-	3025	-	-	-
novel.1291	2836.35	1221.17	713.578	533.973	2028.76	623.775	1.70172	0.000305641	0.0111878	-	chr6	26306263	26329426	+	12362	-	-	-
Bhi12G001032	1885.11	2868	818.004	646.967	2376.56	732.486	1.6979	2.22e-06	0.000210725	Bhi12G001032	chr12	35794947	35801190	+	3327	-	PF00534:Glycosyl transferases group 1|PF00862:Sucrose synthase	Glycos_transf_1
Bhi12G001127	2754.03	2844.82	529.297	1198.94	2799.43	864.118	1.69574	0.000135645	0.0058651	Bhi12G001127	chr12	39971328	39974898	+	3286	-	PF00970:Oxidoreductase FAD-binding domain|PF00174:Oxidoreductase molybdopterin binding domain|PF00173:Cytochrome b5-like Heme/Steroid binding domain|PF00175:Oxidoreductase NAD-binding domain|PF03404:Mo-co oxidoreductase dimerisation domain	NAD_binding_1
Bhi11G001234	341.167	623.754	91.1169	207.989	482.46	149.553	1.68903	0.0023409	0.0477376	Bhi11G001234	chr11	41810962	41816469	-	1958	-	PF00501:AMP-binding enzyme|PF13193:AMP-binding enzyme C-terminal domain	AMP-binding
Bhi12G001469	1781.75	1503.54	521.107	508.974	1642.65	515.04	1.6734	1.97e-08	4.01e-06	Bhi12G001469	chr12	53469354	53488171	+	1584	-	PF06414:Zeta toxin	-
Bhi09G000717	592.697	279.214	112.616	160.992	435.956	136.804	1.67256	0.00117691	0.0295852	Bhi09G000717	chr9	19759267	19761537	+	2271	-	PF04043:Plant invertase/pectin methylesterase inhibitor	-
Bhi09G001894	1594.25	663.792	307.136	401.979	1129.02	354.557	1.67124	0.000679753	0.0198513	Bhi09G001894	chr9	62341351	62343556	-	1027	-	-	-
Bhi09G002793	400.619	971.454	168.925	262.986	686.037	215.956	1.66697	0.00167832	0.0380067	Bhi09G002793	chr9	86503704	86506572	-	1265	-	PF00097:Zinc finger, C3HC4 type (RING finger)	zf-C3HC4
Bhi10G001786	382.326	473.084	138.211	131.993	427.705	135.102	1.66223	1.09e-05	0.000793115	Bhi10G001786	chr10	56209296	56210078	+	783	-	PF14009:Domain of unknown function (DUF4228)	-
Bhi11G000389	1611.62	1577.3	472.989	536.972	1594.46	504.981	1.65873	1.39e-08	3e-06	Bhi11G000389	chr11	11776074	11779843	+	2616	-	-	-
BhiUN954G8	154.577	162.26	62.4509	37.998	158.419	50.2245	1.65773	0.00216943	0.045264	BhiUN954G8	Contig954	168244	169282	-	1039	-	-	-
Bhi05G001675	473.792	394.061	126.949	149.992	433.926	138.471	1.64804	1.45e-05	0.00098816	Bhi05G001675	chr5	60228941	60231905	+	1374	-	PF03106:WRKY DNA -binding domain	WRKY
Bhi06G001011	1857.67	1603.64	709.483	397.98	1730.65	553.731	1.64423	2.88e-05	0.00171958	Bhi06G001011	chr6	32868347	32878142	+	5794	-	-	-
Bhi09G002399	1336.31	1203.25	383.919	430.978	1269.78	407.449	1.63993	6.58e-08	1.12e-05	Bhi09G002399	chr9	76085136	76092476	+	3383	-	PF00651:BTB/POZ domain|PF12248:Farnesoic acid 0-methyl transferase|PF07707:BTB And C-terminal Kelch|PF00754:F5/8 type C domain	BTB
Bhi10G001386	496.658	802.872	275.398	142.993	649.765	209.195	1.63497	0.000723238	0.0207978	Bhi10G001386	chr10	44322740	44329829	+	2810	-	PF13855:Leucine rich repeat|PF00069:Protein kinase domain|PF08263:Leucine rich repeat N-terminal domain	Pkinase
Bhi06G001358	1083.87	1022.03	352.182	328.983	1052.95	340.583	1.62846	8.31e-08	1.36e-05	Bhi06G001358	chr6	45492623	45506968	+	1608	-	PF14227:gag-polypeptide of LTR copia-type|PF00657:GDSL-like Lipase/Acylhydrolase	Lipase_GDSL
novel.1539	1740.59	1220.11	529.297	434.978	1480.35	482.137	1.61869	3.67e-06	0.000313664	-	chr8	38551207	38562211	+	9914	-	-	-
Bhi01G001721	24353.6	9327.86	4011.19	6970.64	16840.7	5490.92	1.61685	0.00161644	0.0369687	Bhi01G001721	chr1	53466708	53468461	-	1423	-	PF01190:Pollen proteins Ole e I like	-
Bhi03G000427	5883.98	8483.9	1438.42	3263.83	7183.94	2351.13	1.61137	0.00044965	0.0148224	Bhi03G000427	chr3	10923115	10925413	+	2210	-	PF01095:Pectinesterase|PF04043:Plant invertase/pectin methylesterase inhibitor	-
Bhi10G001562	5215.37	2735.24	1149.71	1473.92	3975.31	1311.82	1.59958	8.95e-05	0.00419294	Bhi10G001562	chr10	48693819	48707375	+	3646	-	PF13920:Zinc finger, C3HC4 type (RING finger)|PF00225:Kinesin motor domain	Kinesin
Bhi10G001137	4719.63	2792.14	765.791	1713.91	3755.88	1239.85	1.599	0.000897674	0.0244652	Bhi10G001137	chr10	34919736	34922012	+	1791	-	PF00141:Peroxidase	-
Bhi07G001356	616.478	1573.08	297.921	426.978	1094.78	362.45	1.5944	0.00197546	0.0427856	Bhi07G001356	chr7	46945833	46951550	+	3879	-	PF00982:Glycosyltransferase family 20|PF02358:Trehalose-phosphatase	-
Bhi10G000145	3140.02	1891.28	901.955	768.96	2515.65	835.458	1.59047	1.78e-05	0.00116538	Bhi10G000145	chr10	4037738	4044207	-	3659	-	PF00069:Protein kinase domain	Pkinase
Bhi05G001432	491.17	435.153	168.925	141.993	463.162	155.459	1.57534	1.79e-05	0.00116538	Bhi05G001432	chr5	54412664	54417698	+	3614	-	PF08100:Dimerisation domain|PF00891:O-methyltransferase	-
novel.1538	1366.5	979.884	487.322	301.984	1173.19	394.653	1.5721	8.49e-05	0.00403536	-	chr8	37332628	37356035	+	9645	-	-	-
Bhi11G000860	583.551	267.624	122.854	163.992	425.587	143.423	1.56974	0.00231532	0.0475679	Bhi11G000860	chr11	30880078	30880382	+	162	-	-	-
Bhi09G002528	1184.48	1038.89	300.993	448.977	1111.68	374.985	1.56779	1.31e-05	0.000916864	Bhi09G002528	chr9	79467813	79472789	+	900	-	-	-
Bhi09G001417	1551.26	1269.63	536.463	416.979	1410.45	476.721	1.56516	2.13e-06	0.000203955	Bhi09G001417	chr9	45621191	45626629	-	2389	-	PF02886:LBP / BPI / CETP family, C-terminal domain|PF01273:LBP / BPI / CETP family, N-terminal domain	-
Bhi07G001109	451.84	690.133	171.996	216.989	570.987	194.492	1.55315	0.000139094	0.00596325	Bhi07G001109	chr7	40542107	40544349	-	1716	-	PF00847:AP2 domain	AP2
Bhi09G000662	306.41	324.521	133.092	81.9958	315.465	107.544	1.55284	0.000545881	0.0171414	Bhi09G000662	chr9	18019396	18023111	-	3416	-	PF05691:Raffinose synthase or seed imbibition protein Sip1	-
Bhi04G001836	1552.17	1291.76	609.152	361.981	1421.97	485.567	1.55036	5.81e-05	0.00295793	Bhi04G001836	chr4	61581549	61589040	-	1930	-	PF13639:Ring finger domain	-
Bhi09G001064	757.335	597.413	189.4	276.986	677.374	233.193	1.53849	7.16e-05	0.00347324	Bhi09G001064	chr9	31785050	31788350	-	2084	-	PF00010:Helix-loop-helix DNA-binding domain	HLH
Bhi01G000198	1999.44	3242.04	829.266	978.95	2620.74	904.108	1.53524	2.6e-05	0.0015926	Bhi01G000198	chr1	5259461	5260397	-	864	-	-	-
Bhi12G001976	346.655	202.299	79.8552	109.994	274.477	94.9248	1.53242	0.00216629	0.0452487	Bhi12G001976	chr12	70341505	70346886	+	5382	-	PF13456:Reverse transcriptase-like	-
Bhi08G001431	322.874	528.926	112.616	182.991	425.9	147.803	1.52605	0.00138159	0.0331498	Bhi08G001431	chr8	50544104	50547590	-	1996	-	PF01925:Sulfite exporter TauE/SafE	-
Bhi03G001618	750.018	1402.39	419.752	327.983	1076.21	373.868	1.52509	0.000362874	0.0127366	Bhi03G001618	chr3	44585520	44588047	+	879	-	-	-
Bhi02G000312	2464.08	4313.6	1501.89	864.955	3388.84	1183.42	1.51778	0.000493645	0.0157916	Bhi02G000312	chr2	7647535	7650347	-	2546	-	PF14009:Domain of unknown function (DUF4228)	-
Bhi01G002524	185.675	189.655	52.213	78.9959	187.665	65.6045	1.51581	0.00223244	0.0462917	Bhi01G002524	chr1	81507909	81509677	+	1769	-	-	-
Bhi04G000390	2272.01	5030.07	985.905	1569.92	3651.04	1277.91	1.51439	0.00130843	0.0319087	Bhi04G000390	chr4	10657406	10659674	+	2188	-	PF12697:Alpha/beta hydrolase family	-
Bhi12G002167	327.447	339.272	106.474	126.993	333.359	116.734	1.51361	0.000112258	0.00511644	Bhi12G002167	chr12	76739168	76742135	-	1997	-	-	-
Bhi09G002954	174.699	211.781	59.3795	75.9961	193.24	67.6878	1.51268	0.00153614	0.035612	Bhi09G002954	chr9	90262442	90265219	+	2007	-	PF00201:UDP-glucoronosyl and UDP-glucosyl transferase	UDPGT
Bhi12G002149	324.703	215.996	87.0217	102.995	270.349	95.0082	1.50931	0.00102845	0.0268974	Bhi12G002149	chr12	76198871	76200097	+	1227	-	PF02519:Auxin responsive protein	Auxin_inducible
Bhi05G000334	435.376	516.283	198.614	135.993	475.83	167.304	1.50798	0.000165574	0.0068333	Bhi05G000334	chr5	10841713	10844873	+	3161	-	-	-
Bhi03G001392	177.443	213.889	68.5936	68.9964	195.666	68.795	1.50752	0.00108347	0.0278885	Bhi03G001392	chr3	37714921	37715959	-	1039	-	PF04844:Transcriptional repressor, ovate	-
Bhi11G001146	718.005	862.93	182.234	373.981	790.467	278.107	1.50673	0.000882871	0.0240967	Bhi11G001146	chr11	39439133	39446723	+	1827	-	PF00450:Serine carboxypeptidase	Peptidase_S10
Bhi01G002038	715.261	978.83	326.587	272.986	847.046	299.787	1.49828	2.83e-05	0.00169774	Bhi01G002038	chr1	64562495	64564488	-	1805	-	PF07714:Protein tyrosine kinase	Pkinase_Tyr
Bhi11G000984	881.729	1426.63	422.823	394.98	1154.18	408.901	1.49676	7.09e-05	0.00346161	Bhi11G000984	chr11	34486182	34490511	-	1573	-	PF01965:DJ-1/PfpI family	DJ-1_PfpI
Bhi06G001359	252.445	388.793	104.426	122.994	320.619	113.71	1.49466	0.000814715	0.022868	Bhi06G001359	chr6	45507662	45508872	-	1211	-	PF15699:NPR1 interacting	-
Bhi11G000465	237.811	198.084	91.1169	63.9967	217.947	77.5568	1.49141	0.00161829	0.0369687	Bhi11G000465	chr11	13925880	13926212	-	333	-	-	-
Bhi05G001742	273.482	248.659	93.1644	92.9952	261.07	93.0798	1.48813	0.000315534	0.0114615	Bhi05G001742	chr5	61889414	61890900	-	1487	-	PF02519:Auxin responsive protein	Auxin_inducible
Bhi06G001188	4685.78	3735.15	1610.41	1394.93	4210.47	1502.67	1.48653	6.12e-07	7.32e-05	Bhi06G001188	chr6	40589981	40597222	-	2485	-	PF00892:EamA-like transporter family	DUF6
Bhi07G001269	332.02	267.624	121.83	92.9952	299.822	107.413	1.4816	0.000523796	0.0165587	Bhi07G001269	chr7	44599661	44601949	-	2060	-	PF02701:Dof domain, zinc finger	zf-Dof
Bhi05G001677	1116.8	931.416	273.351	460.976	1024.11	367.163	1.47983	0.000179479	0.00726348	Bhi05G001677	chr5	60298560	60305582	+	5001	-	-	-
Bhi03G002075	603.673	822.891	297.921	215.989	713.282	256.955	1.47279	0.000128577	0.00566765	Bhi03G002075	chr3	61168619	61172423	-	2567	-	-	-
Bhi10G000649	901.851	1345.5	399.276	416.979	1123.67	408.127	1.46082	4.18e-05	0.0023007	Bhi10G000649	chr10	16823123	16825408	+	1570	-	PF00583:Acetyltransferase (GNAT) family	Acetyltransf_1
Bhi09G000133	1798.21	1568.87	377.777	845.956	1683.54	611.867	1.46014	0.00122613	0.0305362	Bhi09G000133	chr9	3461326	3463797	+	1772	-	PF03168:Late embryogenesis abundant protein	-
Bhi09G002068	1754.31	1270.69	494.488	605.969	1512.5	550.229	1.45897	1.99e-05	0.00126269	Bhi09G002068	chr9	66421952	66427654	-	2928	-	PF03141:Putative S-adenosyl-L-methionine-dependent methyltransferase	-
novel.340	314.642	299.233	97.2596	126.993	306.938	112.127	1.45268	0.000402693	0.0136581	-	chr10	25538701	25541927	+	3155	-	-	-
Bhi12G001125	359.46	422.509	112.616	173.991	390.984	143.304	1.4475	0.000647493	0.0193492	Bhi12G001125	chr12	39890206	39891664	-	1257	-	-	-
Bhi04G000656	1141.49	526.819	322.492	290.985	834.155	306.739	1.44376	0.00187971	0.0412778	Bhi04G000656	chr4	19787599	19791469	-	2106	-	PF01554:MatE	MatE
novel.575	2291.21	1645.78	788.315	661.966	1968.5	725.14	1.44096	1.62e-05	0.00108008	-	chr11	58241434	58246490	-	5057	-	-	-
Bhi03G001009	16050.4	11331.9	5773.12	4318.78	13691.1	5045.95	1.44008	1.91e-05	0.00121861	Bhi03G001009	chr3	27034870	27037310	-	1395	-	PF01167:Tub family|PF00646:F-box domain	Tub
Bhi09G000558	405.193	593.198	166.877	200.99	499.196	183.933	1.43981	0.000328086	0.0118023	Bhi09G000558	chr9	14447860	14448111	-	252	-	-	-
Bhi07G001516	549.708	302.394	158.687	155.992	426.051	157.339	1.43786	0.00154163	0.0356512	Bhi07G001516	chr7	51074709	51079848	+	2951	-	PF13855:Leucine rich repeat|PF00069:Protein kinase domain|PF08263:Leucine rich repeat N-terminal domain	Pkinase
novel.1494	765.567	876.627	406.443	201.99	821.097	304.216	1.43257	0.00122808	0.0305442	-	chr8	1521948	1533842	+	10283	-	-	-
novel.1392	985.085	916.665	341.944	363.981	950.875	352.963	1.42979	3.13e-06	0.000277625	-	chr7	3177623	3190965	+	4873	-	PF00106:short chain dehydrogenase	adh_short
Bhi07G000851	689.651	1285.44	367.539	367.981	987.545	367.76	1.42471	0.00062917	0.0189893	Bhi07G000851	chr7	32820438	32824111	+	3674	-	-	-
Bhi06G001538	1551.26	1467.72	683.888	440.977	1509.49	562.433	1.42444	6.1e-05	0.00308803	Bhi06G001538	chr6	50486851	50490172	-	2185	-	PF06886:Targeting protein for Xklp2 (TPX2)	-
Bhi11G001391	440.864	409.865	187.353	130.993	425.365	159.173	1.41847	0.000345292	0.0123268	Bhi11G001391	chr11	47021907	47027029	+	4926	-	-	-
BhiUN508G1	819.532	401.436	211.924	245.987	610.484	228.955	1.41538	0.00232991	0.0476591	BhiUN508G1	Contig508	9653	14124	+	2302	-	-	-
Bhi06G000198	424.401	806.033	207.828	254.987	615.217	231.408	1.41005	0.00172639	0.0386583	Bhi06G000198	chr6	5092787	5109304	-	3141	-	PF04685:Protein of unknown function, DUF608|PF12215:beta-Glucocerebrosidase 2 N terminal	-
Bhi05G000823	1061.92	1864.94	548.749	552.972	1463.43	550.86	1.40933	0.000294632	0.0108909	Bhi05G000823	chr5	34609533	34613479	+	1813	-	PF13659:Methyltransferase domain	-
Bhi09G002632	227.749	225.479	73.7125	96.995	226.614	85.3538	1.40846	0.00156504	0.0361035	Bhi09G002632	chr9	82216064	82216737	-	360	-	-	-
Bhi09G002852	1425.95	1304.4	466.846	561.971	1365.18	514.409	1.40811	4.37e-06	0.00036786	Bhi09G002852	chr9	88057201	88062065	+	2252	-	PF01699:Sodium/calcium exchanger protein	Na_Ca_ex
Bhi06G001132	2035.11	1246.45	519.059	726.963	1640.78	623.011	1.39719	0.000400173	0.0136131	Bhi06G001132	chr6	37814257	37819165	-	4494	-	-	-
Bhi09G001776	681.419	920.88	295.874	316.984	801.149	306.429	1.38616	6.86e-05	0.0033776	Bhi09G001776	chr9	59307199	59315835	+	3825	-	PF08263:Leucine rich repeat N-terminal domain|PF13855:Leucine rich repeat|PF00069:Protein kinase domain	Pkinase
novel.1517	3483.01	1742.72	1047.33	953.951	2612.86	1000.64	1.38487	0.000829864	0.0231498	-	chr8	16370214	16376712	+	6499	-	PF03416:Peptidase family C54	-
Bhi06G001520	2782.38	4745.59	1849.98	1043.95	3763.99	1446.96	1.37919	0.00145728	0.0344212	Bhi06G001520	chr6	49935229	49937327	-	1258	-	PF02309:AUX/IAA family	-
Bhi01G001107	2083.59	2115.71	590.724	1025.95	2099.65	808.336	1.37703	0.000250805	0.00965085	Bhi01G001107	chr1	30462727	30467454	-	1580	-	PF06203:CCT motif	CCT
Bhi09G002581	383.241	352.969	160.734	122.994	368.105	141.864	1.37598	0.000455003	0.0149111	Bhi09G002581	chr9	80710638	80712482	-	1845	-	PF03168:Late embryogenesis abundant protein	-
Bhi12G002295	431.718	362.452	168.925	137.993	397.085	153.459	1.37207	0.000360202	0.0127366	Bhi12G002295	chr12	80891432	80892510	-	639	-	PF02298:Plastocyanin-like domain	Cu_bind_like
novel.1258	225.92	270.785	101.355	90.9953	248.353	96.175	1.36833	0.00131902	0.0320837	-	chr6	900828	903336	+	1007	-	-	-
novel.607	917.4	1132.66	410.538	383.98	1025.03	397.259	1.36733	1.91e-05	0.00121879	-	chr12	17552311	17559907	+	3046	-	-	-
Bhi10G000958	235.067	269.731	107.497	88.9954	252.399	98.2464	1.36109	0.00139419	0.0333081	Bhi10G000958	chr10	27831172	27835242	-	2428	-	PF10250:GDP-fucose protein O-fucosyltransferase	-
Bhi06G001618	546.965	394.061	213.971	153.992	470.513	183.982	1.35529	0.000987583	0.0261195	Bhi06G001618	chr6	53041603	53049836	+	2256	-	PF07714:Protein tyrosine kinase	Pkinase_Tyr
novel.763	2015.9	1436.11	666.484	682.965	1726.01	674.724	1.35525	3.72e-05	0.00212301	-	chr2	35383817	35394520	+	10546	-	-	-
novel.1273	2025.05	1193.77	619.39	642.967	1609.41	631.178	1.35064	0.00035146	0.0124758	-	chr6	13317387	13325791	+	6952	-	-	-
novel.1236	1663.76	2731.03	910.145	813.958	2197.4	862.052	1.34979	0.000226239	0.00888769	-	chr5	47692891	47711822	-	15942	-	PF00665:Integrase core domain	rve
Bhi12G000837	1164.36	1401.34	431.014	576.97	1282.85	503.992	1.34765	6.24e-05	0.00314308	Bhi12G000837	chr12	28992551	28997812	-	2168	-	PF01988:VIT family	DUF125
Bhi03G000947	1884.19	3334.77	960.31	1093.94	2609.48	1027.13	1.34498	0.0004587	0.0149539	Bhi03G000947	chr3	25249604	25249855	-	252	-	-	-
Bhi12G001672	3089.71	3248.37	1016.62	1482.92	3169.04	1249.77	1.34231	4.02e-05	0.00223868	Bhi12G001672	chr12	59802877	59809345	+	1572	-	PF00291:Pyridoxal-phosphate dependent enzyme	PALP
Bhi08G000984	598.185	840.803	274.374	292.985	719.494	283.68	1.34231	0.000200835	0.00805827	Bhi08G000984	chr8	36871103	36876353	+	2960	-	-	-
Bhi01G000007	2025.05	1329.69	749.411	582.97	1677.37	666.19	1.33244	0.000274806	0.0103	Bhi01G000007	chr1	198294	203734	-	4681	-	PF00069:Protein kinase domain|PF08263:Leucine rich repeat N-terminal domain	Pkinase
Bhi09G000869	3783.93	2480.26	1524.42	975.95	3132.1	1250.18	1.32512	0.000661615	0.019565	Bhi09G000869	chr9	24389659	24395703	+	4738	-	-	-
BhiUN179G41	1680.22	1297.03	742.244	451.977	1488.63	597.11	1.31813	0.000625828	0.018924	BhiUN179G41	Contig179	824934	830540	+	2335	-	PF03094:Mlo family	-
Bhi05G001093	2021.39	3768.86	1070.88	1256.94	2895.13	1163.91	1.3145	0.000955901	0.0256061	Bhi05G001093	chr5	43977926	43983379	+	3351	-	-	-
Bhi05G001301	12710.1	11485.7	4493.39	5253.73	12097.9	4873.56	1.31171	1.64e-06	0.000161341	Bhi05G001301	chr5	51045640	51052631	+	4898	-	-	-
novel.83	1509.18	880.842	511.893	455.977	1195.01	483.935	1.30447	0.000855215	0.0235061	-	Contig587	78380	94071	+	15594	-	PF07727:Reverse transcriptase (RNA-dependent DNA polymerase)|PF13976:GAG-pre-integrase domain|PF03175:DNA polymerase type B, organellar and viral|PF00665:Integrase core domain	RVT_2
BhiUN393G1	753.677	800.765	379.824	249.987	777.221	314.906	1.30351	0.000451015	0.0148224	BhiUN393G1	Contig393	11160	20813	+	3186	-	PF06241:Castor and Pollux, part of voltage-gated ion channel	-
Bhi04G001276	4587	3322.12	1641.13	1570.92	3954.56	1606.02	1.30012	3e-05	0.00176953	Bhi04G001276	chr4	40632965	40639133	+	5418	-	PF00069:Protein kinase domain|PF08263:Leucine rich repeat N-terminal domain|PF13855:Leucine rich repeat	Pkinase
Bhi12G002216	1154.3	610.057	358.325	358.982	882.176	358.653	1.29889	0.00216254	0.0452208	Bhi12G002216	chr12	78629670	78636489	-	3968	-	PF06075:Plant protein of unknown function (DUF936)	-
Bhi04G001534	2151.27	1620.5	534.416	998.949	1885.88	766.682	1.29855	0.00175522	0.0391522	Bhi04G001534	chr4	48687181	48695326	-	2852	-	PF00854:POT family	-
Bhi11G001702	868.924	1423.47	441.251	491.975	1146.19	466.613	1.29622	0.0006521	0.0193666	Bhi11G001702	chr11	57260808	57262715	+	1908	-	PF13947:Wall-associated receptor kinase galacturonan-binding|PF07714:Protein tyrosine kinase	Pkinase_Tyr
Bhi09G002317	2667.14	3006.03	1189.64	1120.94	2836.58	1155.29	1.29585	3.13e-06	0.000277625	Bhi09G002317	chr9	73676594	73682346	+	4446	-	-	-
Bhi07G001322	371.35	573.179	202.709	182.991	472.265	192.85	1.29159	0.00152674	0.0355255	Bhi07G001322	chr7	46013140	46019059	+	1941	-	PF00854:POT family	-
Bhi08G000066	460.072	384.578	180.186	164.992	422.325	172.589	1.29141	0.000451509	0.0148224	Bhi08G000066	chr8	2891363	2898036	-	3314	-	-	-
Bhi08G000510	509.464	476.244	187.353	218.989	492.854	203.171	1.27848	0.000271153	0.0102367	Bhi08G000510	chr8	19595604	19601123	-	2226	-	PF01694:Rhomboid family	Rhomboid
Bhi11G002548	1436.93	1274.9	615.295	505.974	1355.91	560.634	1.27429	3.97e-05	0.00223076	Bhi11G002548	chr11	82817832	82822180	-	2208	-	PF00520:Ion transport protein|PF00027:Cyclic nucleotide-binding domain	Ion_trans
Bhi06G000300	578.063	400.383	191.448	215.989	489.223	203.718	1.26436	0.00122488	0.0305362	Bhi06G000300	chr6	7948797	7952282	+	1779	-	PF00069:Protein kinase domain	Pkinase
Bhi06G001040	940.267	1617.33	450.465	614.968	1278.8	532.717	1.26303	0.00196844	0.0426829	Bhi06G001040	chr6	34195271	34215396	-	3253	-	PF00702:haloacid dehalogenase-like hydrolase|PF00690:Cation transporter/ATPase, N-terminus|PF12515:Ca2+-ATPase N terminal autoinhibitory domain|PF00689:Cation transporting ATPase, C-terminus|PF00122:E1-E2 ATPase	Cation_ATPase_C
BhiUN245G43	471.048	594.252	200.662	244.987	532.65	222.825	1.25682	0.000634357	0.0190591	BhiUN245G43	Contig245	944180	949066	+	2774	-	PF03000:NPH3 family	-
Bhi02G001838	3012.88	2686.78	1177.35	1210.94	2849.83	1194.15	1.25495	5.33e-06	0.000427379	Bhi02G001838	chr2	60446052	60453404	-	5331	-	-	-
Bhi11G002015	1638.15	1450.86	453.537	845.956	1544.5	649.747	1.24914	0.00199812	0.0431273	Bhi11G002015	chr11	65386533	65387900	-	1368	-	PF14541:Xylanase inhibitor C-terminal|PF14543:Xylanase inhibitor N-terminal	-
Bhi04G000449	1685.71	1784.86	696.174	763.961	1735.29	730.067	1.249	1.17e-05	0.000830287	Bhi04G000449	chr4	12565896	12574448	+	6167	-	-	-
Bhi10G001873	2096.39	1849.14	595.843	1067.95	1972.76	831.894	1.24571	0.00138227	0.0331498	Bhi10G001873	chr10	59005089	59008706	+	879	-	PF00657:GDSL-like Lipase/Acylhydrolase	Lipase_GDSL
Bhi06G001236	1756.14	1522.51	868.17	516.973	1639.32	692.572	1.24322	0.000985916	0.0261122	Bhi06G001236	chr6	42141541	42148022	+	3659	-	PF00010:Helix-loop-helix DNA-binding domain	HLH
Bhi01G002573	617.393	990.42	290.755	388.98	803.907	339.867	1.24159	0.00215866	0.0451899	Bhi01G002573	chr1	83662330	83663675	+	1071	-	PF02365:No apical meristem (NAM) protein	NAM
novel.20	1916.21	1525.67	768.863	693.964	1720.94	731.413	1.23461	6.1e-05	0.00308803	-	Contig189	50714	68416	-	15305	-	-	-
novel.1044	1653.7	1556.22	617.342	747.962	1604.96	682.652	1.2333	3.91e-05	0.00220693	-	chr4	38793665	38801253	+	7589	-	PF07859:alpha/beta hydrolase fold	Abhydrolase_3
Bhi11G000238	5646.17	5136.49	1641.13	2949.85	5391.33	2295.49	1.23182	0.00111581	0.0283913	Bhi11G000238	chr11	6679534	6682858	-	1813	-	PF13716:Divergent CRAL/TRIO domain	-
Bhi12G000008	2261.03	2172.6	874.313	1014.95	2216.82	944.63	1.23066	1.56e-05	0.00105611	Bhi12G000008	chr12	274661	278648	+	2373	-	PF01238:Phosphomannose isomerase type I	-
Bhi01G002372	2408.29	4168.19	1301.23	1505.92	3288.24	1403.58	1.22807	0.00108417	0.0278885	Bhi01G002372	chr1	75740808	75745908	+	2337	-	PF00651:BTB/POZ domain|PF03000:NPH3 family	BTB
Bhi01G000617	527.757	433.045	227.28	183.991	480.401	205.635	1.2246	0.000959325	0.0256247	Bhi01G000617	chr1	15956417	15961796	-	2001	-	-	-
Bhi12G001730	753.677	1155.84	382.896	438.977	954.759	410.937	1.21584	0.0010583	0.0274486	Bhi12G001730	chr12	61603189	61609145	+	3554	-	PF07714:Protein tyrosine kinase|PF00989:PAS fold	Pkinase_Tyr
novel.192	2311.34	1362.35	872.265	713.963	1836.85	793.114	1.21186	0.00158785	0.03654	-	chr1	59304713	59314967	+	10186	-	-	-
Bhi02G000700	420.742	379.31	195.543	150.992	400.026	173.268	1.20746	0.00155993	0.0360301	Bhi02G000700	chr2	18870758	18871780	-	1023	-	PF02362:B3 DNA binding domain	B3
Bhi03G001006	532.33	516.283	268.232	185.99	524.306	227.111	1.20725	0.00143685	0.0340242	Bhi03G001006	chr3	26978885	26980046	+	1162	-	PF00730:HhH-GPD superfamily base excision DNA repair protein	HhH-GPD
BhiUN887G10	1408.57	1821.74	734.054	669.966	1615.16	702.01	1.20196	0.000129904	0.0056994	BhiUN887G10	Contig887	423065	426550	-	2692	-	PF03634:TCP family transcription factor	TCP
Bhi05G000607	1440.58	1285.44	490.393	699.964	1363.01	595.179	1.19539	0.000440859	0.0146402	Bhi05G000607	chr5	24874748	24875509	+	381	-	-	-
Bhi02G000697	3820.52	2992.33	1490.63	1490.92	3406.43	1490.78	1.19228	5.17e-05	0.00268727	Bhi02G000697	chr2	18713849	18720378	+	2422	-	PF02453:Reticulon	-
Bhi09G002987	1953.71	2582.47	1165.07	832.957	2268.09	999.012	1.18284	0.00062196	0.0188678	Bhi09G002987	chr9	91228762	91236649	-	5736	-	PF00010:Helix-loop-helix DNA-binding domain	HLH
Bhi03G001145	5789.77	6436.68	2941.33	2446.87	6113.23	2694.1	1.18212	2.8e-05	0.00168823	Bhi03G001145	chr3	31390602	31398052	-	2414	-	PF13641:Glycosyltransferase like family 2	-
Bhi12G000893	1681.14	1144.25	549.773	700.964	1412.69	625.368	1.17584	0.00110139	0.0281005	Bhi12G000893	chr12	30976919	30979406	+	1984	-	PF03000:NPH3 family	-
Bhi12G001285	9829.81	6108.99	3904.72	3176.84	7969.4	3540.78	1.17046	0.00101017	0.0265361	Bhi12G001285	chr12	47986542	47988357	-	1816	-	PF01370:NAD dependent epimerase/dehydratase family	Epimerase
Bhi12G002056	1461.62	940.899	590.724	476.975	1201.26	533.85	1.17036	0.00173295	0.0387396	Bhi12G002056	chr12	73398905	73403759	-	2123	-	PF00005:ABC transporter	ABC_tran
Bhi08G001765	667.699	592.145	295.874	263.986	629.922	279.93	1.17035	0.000433143	0.0144212	Bhi08G001765	chr8	61630800	61634169	+	3100	-	PF00447:HSF-type DNA-binding	HSF_DNA-bind
Bhi01G001932	1009.78	1081.03	434.085	495.974	1045.41	465.03	1.16854	0.000130422	0.00570877	Bhi01G001932	chr1	61164175	61167921	-	3747	-	PF05678:VQ motif	-
Bhi08G000258	645.747	594.252	310.207	242.987	620	276.597	1.16473	0.000792331	0.0223735	Bhi08G000258	chr8	10758835	10763365	-	2591	-	PF12906:RING-variant domain	-
Bhi04G000999	2315.91	3426.43	1123.09	1445.93	2871.17	1284.51	1.16028	0.00092392	0.0250352	Bhi04G000999	chr4	31118602	31122772	-	2809	-	-	-
Bhi01G002342	1656.44	1668.96	622.461	869.955	1662.7	746.208	1.1558	0.000389993	0.0134126	Bhi01G002342	chr1	74429164	74430627	+	1464	-	PF00534:Glycosyl transferases group 1|PF13439:Glycosyltransferase Family 4	Glycos_transf_1
Bhi01G001029	6115.39	4131.32	2331.16	2277.88	5123.35	2304.52	1.1527	0.000398056	0.0135657	Bhi01G001029	chr1	28713562	28716570	-	3009	-	PF00082:Subtilase family|PF05922:Peptidase inhibitor I9|PF02225:PA domain	Peptidase_S8
Bhi11G001196	2918.67	2383.33	991.024	1405.93	2651	1198.48	1.14536	0.000624208	0.0189054	Bhi11G001196	chr11	40936200	40937767	-	1568	-	PF13855:Leucine rich repeat|PF08263:Leucine rich repeat N-terminal domain	LRRNT_2
Bhi04G002027	684.163	596.359	326.587	252.987	640.261	289.787	1.14397	0.00112693	0.0285967	Bhi04G002027	chr4	67328307	67334611	-	2763	-	PF01985:CRS1 / YhbY (CRM) domain	-
Bhi06G000158	1317.11	1750.09	639.866	749.961	1533.6	694.914	1.1418	0.000470684	0.0151604	Bhi06G000158	chr6	4005314	4009316	+	1770	-	PF00931:NB-ARC domain	NB-ARC
Bhi11G002053	4682.13	6263.88	2254.37	2713.86	5473	2484.12	1.13953	0.000271481	0.0102367	Bhi11G002053	chr11	66277048	66281147	+	2318	-	PF06886:Targeting protein for Xklp2 (TPX2)	-
Bhi08G001389	914.656	819.731	441.251	351.982	867.193	396.617	1.12882	0.000600008	0.0183366	Bhi08G001389	chr8	48076279	48083990	+	3272	-	PF13193:AMP-binding enzyme C-terminal domain|PF00501:AMP-binding enzyme	AMP-binding
Bhi04G001601	1305.21	966.186	505.75	536.972	1135.7	521.361	1.12346	0.00068735	0.0200109	Bhi04G001601	chr4	52767425	52769478	+	2054	-	PF13837:Myb/SANT-like DNA-binding domain	-
Bhi02G000519	2511.65	3118.77	1274.61	1309.93	2815.21	1292.27	1.12323	0.00011751	0.00531712	Bhi02G000519	chr2	13342140	13345197	+	1731	-	PF00571:CBS domain	CBS
BhiUN189G11	2439.39	1977.68	1147.66	880.955	2208.53	1014.31	1.12273	0.000475456	0.0152879	BhiUN189G11	Contig189	215861	216337	-	477	-	-	-
Bhi12G000080	2173.22	1515.13	986.929	721.963	1844.18	854.446	1.11012	0.00203054	0.0436264	Bhi12G000080	chr12	2963527	2969093	-	2842	-	-	-
Bhi09G000278	551.538	619.539	286.66	258.987	585.539	272.823	1.10167	0.000991769	0.0261933	Bhi09G000278	chr9	7058967	7060871	-	1905	-	-	-
Bhi10G001034	2263.77	2156.8	1213.19	847.956	2210.29	1030.57	1.10087	0.000746697	0.0213092	Bhi10G001034	chr10	31705245	31709314	+	3060	-	PF03514:GRAS domain family	GRAS
Bhi10G000387	1890.59	1641.57	832.337	826.957	1766.08	829.647	1.09008	0.000150355	0.00630218	Bhi10G000387	chr10	10404103	10416917	+	6525	-	PF00941:FAD binding domain in molybdopterin dehydrogenase|PF00111:2Fe-2S iron-sulfur cluster binding domain|PF03450:CO dehydrogenase flavoprotein C-terminal domain|PF01315:Aldehyde oxidase and xanthine dehydrogenase, a/b hammerhead domain|PF02738:Molybdopterin-binding domain of aldehyde dehydrogenase|PF01799:[2Fe-2S] binding domain	Fer2
Bhi03G001058	1299.73	1329.69	592.772	644.967	1314.71	618.869	1.08699	0.000175125	0.00713341	Bhi03G001058	chr3	28391628	28398948	-	4564	-	PF00400:WD domain, G-beta repeat	WD40
Bhi09G002780	4658.34	4485.34	2272.8	2034.9	4571.84	2153.85	1.08588	5.32e-05	0.00274532	Bhi09G002780	chr9	86283171	86290111	+	4880	-	-	-
Bhi06G001697	781.117	599.52	358.325	297.985	690.318	328.155	1.07329	0.00241618	0.0487337	Bhi06G001697	chr6	54855229	54858426	+	1381	-	PF13259:Protein of unknown function (DUF4050)	-
Bhi04G001973	3023.85	2249.52	1172.23	1336.93	2636.69	1254.58	1.07162	0.000677376	0.0198513	Bhi04G001973	chr4	66087776	66092731	+	3676	-	PF13855:Leucine rich repeat|PF07714:Protein tyrosine kinase	Pkinase_Tyr
Bhi06G001447	580.807	744.922	294.85	335.983	662.865	315.416	1.07107	0.00206201	0.0440005	Bhi06G001447	chr6	47756763	47761186	-	834	-	PF03767:HAD superfamily, subfamily IIIB (Acid phosphatase)	-
novel.1004	1051.85	1186.4	471.965	596.969	1119.13	534.467	1.06601	0.000903679	0.0245451	-	chr3	70033416	70036725	-	1003	-	PF00085:Thioredoxin	-
Bhi09G001013	1178.08	998.849	544.654	500.974	1088.46	522.814	1.05812	0.000598222	0.0183253	Bhi09G001013	chr9	29875268	29879561	+	3754	-	PF12854:PPR repeat|PF13041:PPR repeat family	-
Bhi01G000594	1798.21	1498.27	823.123	760.961	1648.24	792.042	1.05743	0.000387972	0.0133676	Bhi01G000594	chr1	15385195	15388935	+	2280	-	PF01453:D-mannose binding lectin|PF00954:S-locus glycoprotein domain|PF00069:Protein kinase domain	Pkinase
Bhi10G000684	919.23	1114.75	472.989	504.974	1016.99	488.981	1.05623	0.000765868	0.0217931	Bhi10G000684	chr10	17837159	17841683	-	3119	-	-	-
Bhi10G000801	1482.66	1828.06	809.814	785.96	1655.36	797.887	1.05275	0.000455835	0.0149123	Bhi10G000801	chr10	21444314	21449314	+	2638	-	PF03162:Tyrosine phosphatase family	-
Bhi07G000444	4693.1	3685.63	2102.85	1938.9	4189.36	2020.88	1.05183	0.000347516	0.0123826	Bhi07G000444	chr7	20951044	20957606	-	1730	-	PF01490:Transmembrane amino acid transporter protein	Aa_trans
Bhi02G000049	9131.93	9930.54	4500.56	4735.76	9531.23	4618.16	1.04533	6.26e-05	0.00314308	Bhi02G000049	chr2	1370974	1378789	-	3359	-	-	-
novel.578	3197.64	2500.28	1546.94	1228.94	2848.96	1387.94	1.03761	0.00106675	0.0275914	-	chr11	62015453	62018996	-	3544	-	-	-
Bhi05G001533	2315	2406.51	1113.88	1187.94	2360.75	1150.91	1.03644	0.00015138	0.00633099	Bhi05G001533	chr5	56550179	56554428	-	1638	-	PF00170:bZIP transcription factor	bZIP_1
Bhi08G000694	2314.08	2385.44	1224.45	1071.94	2349.76	1148.2	1.03315	0.000227384	0.00889545	Bhi08G000694	chr8	26986526	26989147	-	1563	-	PF02115:RHO protein GDP dissociation inhibitor	-
Bhi01G002602	579.892	536.302	295.874	249.987	558.097	272.931	1.0322	0.00241096	0.0486807	Bhi01G002602	chr1	84740318	84747227	-	5525	-	PF00365:Phosphofructokinase	PFK
Bhi02G001081	1302.47	1106.32	498.583	679.965	1204.4	589.274	1.03134	0.00223348	0.0462917	Bhi02G001081	chr2	31945307	31949056	+	2370	-	-	-
Bhi04G001833	16329.4	18174.2	8897.72	7987.59	17251.8	8442.65	1.03097	0.000108627	0.00496301	Bhi04G001833	chr4	61428925	61436193	-	5028	-	PF03552:Cellulose synthase|PF14569:Zinc-binding RING-finger	-
Bhi03G001046	911.912	891.378	464.798	417.978	901.645	441.388	1.03058	0.000738781	0.0211714	Bhi03G001046	chr3	28085057	28090780	-	2155	-	PF10250:GDP-fucose protein O-fucosyltransferase	-
Bhi01G002232	3132.7	3370.59	1773.2	1429.93	3251.64	1601.56	1.02169	0.000441279	0.0146402	Bhi01G002232	chr1	70975440	70980162	+	1628	-	PF01070:FMN-dependent dehydrogenase	FMN_dh
Bhi10G000453	896.363	803.926	467.87	371.981	850.145	419.925	1.01779	0.00198292	0.0428978	Bhi10G000453	chr10	12188425	12190884	-	2255	-	-	-
Bhi08G001164	7268.77	4953.15	3144.04	2895.85	6110.96	3019.95	1.01694	0.00168995	0.0381876	Bhi08G001164	chr8	41870980	41884526	+	7622	-	-	-
Bhi05G000200	774.714	919.826	418.728	419.978	847.27	419.353	1.01444	0.00132847	0.0322718	Bhi05G000200	chr5	5767876	5773285	-	2222	-	-	-
Bhi04G001084	681.419	634.29	299.969	352.982	657.855	326.475	1.01082	0.00212262	0.044719	Bhi04G001084	chr4	34269945	34276366	+	2969	-	PF01734:Patatin-like phospholipase	-
Bhi01G001595	1027.16	1134.77	585.605	488.975	1080.96	537.29	1.00851	0.00118789	0.029821	Bhi01G001595	chr1	47448201	47451428	+	1537	-	-	-
Bhi03G000942	6050.45	5288.21	2583.01	3059.84	5669.33	2821.43	1.00677	0.000378553	0.013067	Bhi03G000942	chr3	25185995	25195468	-	7132	-	PF00514:Armadillo/beta-catenin-like repeat|PF00168:C2 domain	C2
Bhi02G001823	964.962	1160.06	528.273	537.972	1062.51	533.123	0.994737	0.00126798	0.0313704	Bhi02G001823	chr2	59666379	59667662	+	1133	-	-	-
Bhi05G000015	8609.66	8149.89	4412.51	3998.79	8379.78	4205.65	0.994597	0.000159929	0.00662946	Bhi05G000015	chr5	487603	492742	-	2337	-	PF03141:Putative S-adenosyl-L-methionine-dependent methyltransferase	-
BhiUN62G17	1084.78	957.757	531.344	495.974	1021.27	513.659	0.991644	0.00109857	0.0281005	BhiUN62G17	Contig62	182760	197849	-	6706	-	PF01363:FYVE zinc finger|PF00118:TCP-1/cpn60 chaperonin family|PF01504:Phosphatidylinositol-4-phosphate 5-Kinase	PIP5K
Bhi09G000237	3804.06	3741.47	1658.53	2162.89	3772.76	1910.71	0.981489	0.000950941	0.0255149	Bhi09G000237	chr9	6458293	6461424	-	2104	-	PF06814:Lung seven transmembrane receptor	-
Bhi11G001285	7633.72	9029.68	4500.56	3944.8	8331.7	4222.68	0.980432	0.000468565	0.0151181	Bhi11G001285	chr11	43415331	43435676	+	1497	-	PF08127:Peptidase family C1 propeptide|PF00112:Papain family cysteine protease	Peptidase_C1
novel.513	2456.77	2127.3	1186.57	1142.94	2292.03	1164.75	0.976691	0.000542802	0.0170733	-	chr11	73346511	73351143	+	3979	-	-	-
Bhi01G002550	2782.38	2599.33	1474.25	1264.93	2690.86	1369.59	0.974375	0.00055865	0.0174338	Bhi01G002550	chr1	82772472	82784263	-	3683	-	PF11721:Di-glucose binding within endoplasmic reticulum|PF07714:Protein tyrosine kinase|PF13855:Leucine rich repeat	Pkinase_Tyr
Bhi10G000373	5890.39	5983.61	3399.99	2651.86	5937	3025.93	0.97237	0.000782327	0.0221243	Bhi10G000373	chr10	10076600	10083079	+	3418	-	PF04783:Protein of unknown function (DUF630)|PF04782:Protein of unknown function (DUF632)	-
Bhi12G001538	5305.92	4296.74	2494.96	2413.88	4801.33	2454.42	0.968111	0.000652841	0.0193666	Bhi12G001538	chr12	55944533	55953427	-	5033	-	PF00134:Cyclin, N-terminal domain	-
Bhi01G001901	11595.1	10732.4	6204.14	5251.73	11163.7	5727.93	0.962748	0.000423928	0.0141631	Bhi01G001901	chr1	59906645	59906903	-	259	-	-	-
Bhi03G002158	3526	3662.45	1598.13	2117.89	3594.22	1858.01	0.95188	0.00158991	0.0365427	Bhi03G002158	chr3	64648024	64653462	-	3328	-	-	-
Bhi07G001262	799.41	747.03	405.419	394.98	773.22	400.199	0.950268	0.00209019	0.0444	Bhi07G001262	chr7	44413581	44416305	+	924	-	PF08241:Methyltransferase domain	Methyltransf_11
Bhi10G001085	1570.46	1806.99	937.787	814.958	1688.73	876.373	0.946253	0.00141565	0.033685	Bhi10G001085	chr10	33135838	33142624	+	3175	-	PF02714:Calcium-dependent channel, 7TM region, putative phosphate|PF14703:Cytosolic domain of 10TM putative phosphate transporter|PF13967:Late exocytosis, associated with Golgi transport	-
Bhi04G000409	1337.23	1508.81	658.294	819.958	1423.02	739.126	0.944915	0.00233948	0.0477376	Bhi04G000409	chr4	11167127	11172018	-	4892	-	-	-
Bhi11G000467	1336.31	1251.72	691.055	674.965	1294.02	683.01	0.92195	0.0013386	0.0324758	Bhi11G000467	chr11	13931988	13936407	-	2324	-	PF13334:Domain of unknown function (DUF4094)|PF01762:Galactosyltransferase	Galactosyl_T
Bhi04G001939	10228.6	12692.1	6566.56	5620.71	11460.4	6093.63	0.91126	0.00167992	0.0380067	Bhi04G001939	chr4	64824881	64828584	-	1630	-	PF00483:Nucleotidyl transferase|PF00132:Bacterial transferase hexapeptide (six repeats)	Hexapep
Bhi06G000672	2393.66	2265.32	1295.09	1201.94	2329.49	1248.51	0.899849	0.0010527	0.0273413	Bhi06G000672	chr6	18853562	18866196	+	5167	-	PF16879:C-terminal domain of Sin3a protein|PF08295:Sin3 family co-repressor|PF02671:Paired amphipathic helix repeat	PAH
Bhi11G001581	1363.75	1559.38	794.457	776.96	1461.57	785.709	0.895342	0.00204348	0.0437645	Bhi11G001581	chr11	53469477	53472363	-	2225	-	PF07731:Multicopper oxidase|PF07732:Multicopper oxidase|PF00394:Multicopper oxidase	-
Bhi08G000502	1844.86	1965.04	948.025	1116.94	1904.95	1032.48	0.883557	0.00227026	0.0468987	Bhi08G000502	chr8	19476348	19481965	-	2582	-	-	-
Bhi09G001772	2881.17	2543.48	1478.35	1462.92	2712.33	1470.64	0.883155	0.0013628	0.0329777	Bhi09G001772	chr9	59154677	59164327	-	2942	-	PF03635:Vacuolar protein sorting-associated protein 35	-
Bhi11G001699	1384.79	1395.02	777.053	739.962	1389.9	758.507	0.873756	0.00205834	0.0439721	Bhi11G001699	chr11	57237092	57250533	+	3510	-	PF00632:HECT-domain (ubiquitin-transferase)	HECT
Bhi09G000531	3435.45	3275.76	1688.22	1988.9	3355.61	1838.56	0.867995	0.00189143	0.0413955	Bhi09G000531	chr9	13697461	13705213	-	4097	-	PF14569:Zinc-binding RING-finger|PF03552:Cellulose synthase	-
Bhi01G002057	4163.52	3566.57	2143.81	2116.89	3865.04	2130.35	0.85945	0.00180285	0.0398316	Bhi01G002057	chr1	65304285	65313391	+	3626	-	PF01417:ENTH domain	-
Bhi10G000448	22562.7	22087.4	12452.3	12266.4	22325.1	12359.3	0.853066	0.000740741	0.0211714	Bhi10G000448	chr10	12145446	12146991	+	1379	-	PF00230:Major intrinsic protein	-
Bhi03G001338	1774.43	1711.11	917.312	1012.95	1742.77	965.13	0.852592	0.00247834	0.0497735	Bhi03G001338	chr3	36205233	36208977	-	2830	-	PF00933:Glycosyl hydrolase family 3 N terminal domain|PF14310:Fibronectin type III-like domain|PF01915:Glycosyl hydrolase family 3 C-terminal domain	Glyco_hydro_3_C
Bhi07G001527	7344.69	6627.38	12406.2	12610.4	6986.04	12508.3	-0.840316	0.00125228	0.0310639	Bhi07G001527	chr7	51533843	51535693	+	1212	-	PF05755:Rubber elongation factor protein (REF)	-
Bhi09G000868	1248.51	1339.17	2214.45	2434.87	1293.84	2324.66	-0.845444	0.00228974	0.0471972	Bhi09G000868	chr9	24352583	24354852	-	1672	-	PF01734:Patatin-like phospholipase	-
Bhi09G001339	1886.94	1746.93	3061.12	3493.82	1816.93	3277.47	-0.851028	0.0021161	0.0446976	Bhi09G001339	chr9	42895590	42899037	+	1238	-	PF00467:KOW motif|PF08071:RS4NT (NUC023) domain|PF01479:S4 domain|PF00900:Ribosomal family S4e|PF16121:40S ribosomal protein S4 C-terminus	Ribosomal_S4e
Bhi06G001597	2700.07	2905.93	5479.3	5010.74	2803	5245.02	-0.904011	0.000705627	0.0204061	Bhi06G001597	chr6	52536629	52540231	-	807	-	-	-
Bhi01G000328	1687.54	1700.57	3551.51	2818.85	1694.06	3185.18	-0.910885	0.00179192	0.039727	Bhi01G000328	chr1	7919088	7923705	+	3653	-	PF11331:Probable zinc-ribbon domain	-
Bhi05G001785	2015.9	1726.91	3266.9	3800.8	1871.41	3533.85	-0.917023	0.00141894	0.033685	Bhi05G001785	chr5	63380182	63382774	-	1346	-	PF00011:Hsp20/alpha crystallin family	-
Bhi04G001050	1252.16	1280.17	2245.16	2556.87	1266.17	2401.01	-0.923212	0.000930604	0.0251437	Bhi04G001050	chr4	33195893	33197383	-	1398	-	PF07795:Protein of unknown function (DUF1635)	-
Bhi08G001064	2967.15	2484.48	5212.09	5131.74	2725.81	5171.91	-0.923923	0.000832104	0.0231498	Bhi08G001064	chr8	39185129	39188420	-	1848	-	PF00232:Glycosyl hydrolase family 1	Glyco_hydro_1
Bhi09G002883	1604.31	1225.38	2800.05	2580.87	1414.84	2690.46	-0.926992	0.0023204	0.0475682	Bhi09G002883	chr9	88837164	88842387	+	2960	-	PF04859:Plant protein of unknown function (DUF641)	-
Bhi04G001352	714.347	663.792	1263.35	1357.93	689.069	1310.64	-0.927432	0.00137537	0.0331223	Bhi04G001352	chr4	42818682	42819842	-	1161	-	PF07714:Protein tyrosine kinase	Pkinase_Tyr
Bhi09G001196	1165.27	1179.02	2122.31	2340.88	1172.15	2231.59	-0.928945	0.00077257	0.0218813	Bhi09G001196	chr9	36785007	36788728	-	1271	-	PF03106:WRKY DNA -binding domain	WRKY
Bhi11G002302	884.473	834.482	1615.53	1676.91	859.477	1646.22	-0.937545	0.000830244	0.0231498	Bhi11G002302	chr11	74313576	74316196	+	1394	-	PF03587:EMG1/NEP1 methyltransferase	-
Bhi12G001305	3493.99	3392.72	6127.35	7221.63	3443.35	6674.49	-0.954839	0.000466023	0.0150619	Bhi12G001305	chr12	48520389	48522653	-	1217	-	PF00572:Ribosomal protein L13	-
Bhi02G001529	1140.58	1169.54	2089.55	2409.88	1155.06	2249.71	-0.961818	0.000649214	0.0193507	Bhi02G001529	chr2	49771186	49775636	-	2926	-	-	-
Bhi10G000101	1982.06	1679.5	3315.02	3849.8	1830.78	3582.41	-0.968369	0.000796741	0.0224643	Bhi10G000101	chr10	2893276	2897644	-	1084	-	PF00080:Copper/zinc superoxide dismutase (SODC)	-
Bhi11G001827	1007.04	910.343	1851	1908.9	958.69	1879.95	-0.971426	0.000539345	0.016993	Bhi11G001827	chr11	60470045	60474350	-	1267	-	PF13417:Glutathione S-transferase, N-terminal domain|PF13410:Glutathione S-transferase, C-terminal domain	-
Bhi04G001925	1334.48	1171.65	2442.75	2486.87	1253.06	2464.81	-0.97588	0.000456677	0.0149139	Bhi04G001925	chr4	64562360	64564627	-	1859	-	-	-
Bhi09G002905	1202.77	1634.19	2821.55	2767.86	1418.48	2794.7	-0.978578	0.00158135	0.0364351	Bhi09G002905	chr9	89434286	89437009	+	651	-	PF01423:LSM domain	LSM
Bhi10G000622	572.575	604.788	1099.55	1220.94	588.682	1160.24	-0.978994	0.000941822	0.0253738	Bhi10G000622	chr10	16261843	16263738	+	1896	-	-	-
Bhi05G001634	2653.42	2930.17	5215.16	5805.7	2791.79	5510.43	-0.981029	0.000292862	0.0108469	Bhi05G001634	chr5	59281409	59281984	+	576	-	PF04852:Protein of unknown function (DUF640)	-
Bhi06G000145	5670.87	4858.33	9019.55	11785.4	5264.6	10402.5	-0.982503	0.00107723	0.027786	Bhi06G000145	chr6	3546976	3550537	+	3135	-	PF13905:Thioredoxin-like	-
Bhi07G001241	2833.61	3707.75	6817.39	6120.68	3270.68	6469.04	-0.984053	0.000963043	0.0256875	Bhi07G001241	chr7	43973376	43976375	+	1305	-	PF01287:Eukaryotic elongation factor 5A hypusine, DNA-binding OB fold	-
Bhi02G000902	1505.52	1622.6	3420.47	2806.86	1564.06	3113.66	-0.993359	0.000570362	0.0177029	Bhi02G000902	chr2	24447075	24451377	+	2058	-	PF01758:Sodium Bile acid symporter family	-
Bhi11G002301	2518.05	2806.89	6208.23	4418.77	2662.47	5313.5	-0.996929	0.00159617	0.0366302	Bhi11G002301	chr11	74263683	74266899	+	1559	-	PF13419:Haloacid dehalogenase-like hydrolase	-
Bhi07G001230	1123.2	1073.66	2200.11	2191.89	1098.43	2196	-0.999381	0.000248906	0.00959743	Bhi07G001230	chr7	43595088	43598322	-	1331	-	PF00244:14-3-3 protein	-
Bhi02G001149	841.484	1035.73	1633.96	2147.89	938.605	1890.93	-1.01074	0.00188166	0.0412778	Bhi02G001149	chr2	35097008	35099913	+	1102	-	PF00085:Thioredoxin	-
Bhi12G000065	7343.78	7850.66	12209.7	18581	7597.22	15395.4	-1.01897	0.00193411	0.042133	Bhi12G000065	chr12	2207058	2222033	+	3051	-	PF00332:Glycosyl hydrolases family 17|PF08323:Starch synthase catalytic domain|PF00534:Glycosyl transferases group 1	Glyco_hydro_17
Bhi11G001662	1539.37	1578.35	3151.21	3169.84	1558.86	3160.52	-1.0197	0.000124979	0.00555339	Bhi11G001662	chr11	56208313	56211340	+	1546	-	PF04949:Transcriptional activator	-
Bhi02G000035	392.388	405.651	740.197	884.954	399.019	812.576	-1.02617	0.00131799	0.0320837	Bhi02G000035	chr2	1007213	1012522	-	3440	-	PF12341:Minichromosome loss protein, Mcl1, middle region	-
Bhi12G000802	286.287	331.896	658.294	601.969	309.092	630.131	-1.02804	0.00189528	0.0414314	Bhi12G000802	chr12	27953660	27955681	+	405	-	PF01221:Dynein light chain type 1	-
Bhi02G000528	4461.69	6082.65	10946.3	10667.5	5272.17	10806.9	-1.03555	0.000574266	0.0177653	Bhi02G000528	chr2	13949834	13952658	-	1242	-	PF07983:X8 domain	-
Bhi07G000637	630.198	920.88	1563.32	1616.92	775.539	1590.12	-1.03631	0.00211474	0.0446976	Bhi07G000637	chr7	26694758	26698960	-	3460	-	-	-
Bhi10G000166	428.059	498.371	999.214	901.954	463.215	950.584	-1.03746	0.000904528	0.0245451	Bhi10G000166	chr10	4789236	4796560	-	1958	-	PF02391:MoaE protein	-
Bhi11G000963	583.551	578.447	1259.26	1134.94	580.999	1197.1	-1.0429	0.000391065	0.0134249	Bhi11G000963	chr11	33841987	33846560	-	3899	-	-	-
Bhi02G001113	1046.37	869.252	1711.77	2236.88	957.809	1974.33	-1.04338	0.00112555	0.0285967	Bhi02G001113	chr2	33382815	33419023	+	1443	-	PF01842:ACT domain|PF10369:Small subunit of acetolactate synthase|PF13710:ACT domain	ACT
Bhi09G002063	374.094	394.061	697.198	889.954	384.078	793.576	-1.04715	0.00163333	0.0372669	Bhi09G002063	chr9	66346993	66351237	+	1862	-	PF00481:Protein phosphatase 2C	PP2C
Bhi03G002289	548.794	783.907	1259.26	1496.92	666.35	1378.09	-1.0488	0.00234138	0.0477376	Bhi03G002289	chr3	69931740	69938861	+	2514	-	PF01764:Lipase (class 3)	Lipase_3
Bhi01G000911	1991.21	2406.51	4779.03	4352.78	2198.86	4565.9	-1.05425	0.000205761	0.00818597	Bhi01G000911	chr1	25220876	25222833	-	1958	-	PF04674:Phosphate-induced protein 1 conserved region	-
Bhi06G000212	1054.6	833.428	1626.79	2325.88	944.013	1976.34	-1.06576	0.00204533	0.0437645	Bhi06G000212	chr6	5668353	5672040	-	2731	-	PF01712:Deoxynucleoside kinase	-
Bhi05G001053	201.224	190.709	416.681	407.979	195.966	412.33	-1.07296	0.00228277	0.0471053	Bhi05G001053	chr5	42282979	42288945	-	1184	-	PF05055:Protein of unknown function (DUF677)	-
Bhi05G001472	842.399	762.834	1477.32	1900.9	802.616	1689.11	-1.07338	0.000573859	0.0177653	Bhi05G001472	chr5	55539129	55541613	+	1672	-	PF12265:Histone-binding protein RBBP4 or subunit C of CAF1 complex	-
Bhi04G000653	734.469	920.88	1710.75	1780.91	827.674	1745.83	-1.07709	0.000362208	0.0127366	Bhi04G000653	chr4	19588682	19590937	-	1708	-	PF00010:Helix-loop-helix DNA-binding domain	HLH
Bhi01G002401	560.684	725.957	1533.63	1181.94	643.321	1357.78	-1.07798	0.00145187	0.0343365	Bhi01G002401	chr1	76643019	76646916	-	1889	-	PF00494:Squalene/phytoene synthase	-
Bhi04G001843	729.896	634.29	1449.68	1437.93	682.093	1443.8	-1.08158	0.000216722	0.00858567	Bhi04G001843	chr4	61831650	61840317	+	5242	-	-	-
Bhi12G001646	2781.47	3343.19	5556.08	7415.62	3062.33	6485.85	-1.08274	0.000499329	0.0159279	Bhi12G001646	chr12	59109268	59114699	-	2488	-	-	-
Bhi02G001451	3400.69	4249.32	7835.03	8376.57	3825.01	8105.8	-1.08357	0.000138879	0.00596325	Bhi02G001451	chr2	47196489	47200876	-	2358	-	PF03080:Domain of unknown function (DUF239)|PF14365:Domain of unknown function (DUF4409)	-
Bhi11G000910	1676.57	1876.53	3063.17	4482.77	1776.55	3772.97	-1.0867	0.00095882	0.0256247	Bhi11G000910	chr11	32465498	32469504	+	1746	-	PF02887:Pyruvate kinase, alpha/beta domain|PF00224:Pyruvate kinase, barrel domain	PK
Bhi03G002061	1950.96	2945.97	5624.68	4782.75	2448.47	5203.71	-1.08781	0.00128433	0.0316497	Bhi03G002061	chr3	60479033	60486384	+	2146	-	PF16709:Fused Ig-PH domain of plant-specific actin-binding protein|PF16711:Actin-binding domain of plant-specific actin-binding protein|PF16712:Coiled-coil regions of plant-specific actin-binding protein	-
Bhi03G001436	1030.82	1298.08	2749.89	2200.89	1164.45	2475.39	-1.0882	0.000558906	0.0174338	Bhi03G001436	chr3	38983621	38987385	-	2276	-	PF03763:Remorin, C-terminal region	-
Bhi11G001226	384.156	321.36	634.747	868.955	352.758	751.851	-1.09142	0.00232987	0.0476591	Bhi11G001226	chr11	41629051	41630984	-	1934	-	PF14363:Domain associated at C-terminal with AAA|PF00004:ATPase family associated with various cellular activities (AAA)	AAA
Bhi02G001611	1156.13	848.179	1932.91	2342.88	1002.15	2137.89	-1.09281	0.000866868	0.0237289	Bhi02G001611	chr2	52201133	52205876	-	2403	-	PF00365:Phosphofructokinase	PFK
Bhi11G000583	740.872	1022.03	1631.91	2128.89	881.45	1880.4	-1.09343	0.00146463	0.034508	Bhi11G000583	chr11	18604062	18607230	-	1093	-	PF00467:KOW motif	KOW
Bhi10G001012	221.347	210.728	469.917	454.977	216.037	462.447	-1.0978	0.0013703	0.033074	Bhi10G001012	chr10	31087488	31089038	+	1469	-	PF01344:Kelch motif|PF13418:Galactose oxidase, central domain	Kelch_1
Bhi06G001716	4028.15	6343.96	11924	10276.5	5186.05	11100.2	-1.09796	0.00140611	0.0335502	Bhi06G001716	chr6	55436199	55445588	-	2884	-	PF00378:Enoyl-CoA hydratase/isomerase|PF02737:3-hydroxyacyl-CoA dehydrogenase, NAD binding domain|PF00725:3-hydroxyacyl-CoA dehydrogenase, C-terminal domain	3HCDH_N
Bhi01G002225	260.677	239.176	557.963	512.974	249.926	535.468	-1.09896	0.00109469	0.028082	Bhi01G002225	chr1	70670877	70673050	-	1099	-	PF00011:Hsp20/alpha crystallin family	-
Bhi10G001696	266.165	306.609	545.677	682.965	286.387	614.321	-1.1015	0.00159762	0.0366302	Bhi10G001696	chr10	52527982	52529837	+	1479	-	PF07816:Protein of unknown function (DUF1645)	-
Bhi12G001749	499.402	538.409	1041.19	1195.94	518.906	1118.56	-1.10829	0.000261385	0.0099762	Bhi12G001749	chr12	62085276	62090086	-	2222	-	PF00232:Glycosyl hydrolase family 1	Glyco_hydro_1
Bhi02G000651	1015.27	1164.27	2611.68	2087.89	1089.77	2349.78	-1.10863	0.000257914	0.0098839	Bhi02G000651	chr2	17548245	17553722	-	3393	-	PF07714:Protein tyrosine kinase|PF13855:Leucine rich repeat|PF08263:Leucine rich repeat N-terminal domain	Pkinase_Tyr
Bhi02G000453	2132.06	2879.59	4474.96	6333.67	2505.83	5404.32	-1.10894	0.00119794	0.0299933	Bhi02G000453	chr2	11349572	11352041	+	1963	-	PF03144:Elongation factor Tu domain 2|PF03143:Elongation factor Tu C-terminal domain|PF00009:Elongation factor Tu GTP binding domain	GTP_EFTU
BhiUN887G8	383.241	445.689	823.123	967.95	414.465	895.537	-1.11189	0.000560713	0.0174611	BhiUN887G8	Contig887	389652	396963	+	1475	-	-	-
Bhi10G001584	744.53	990.42	1869.43	1881.9	867.475	1875.67	-1.11286	0.000362154	0.0127366	Bhi10G001584	chr10	49280200	49288234	-	959	-	PF00226:DnaJ domain|PF14308:X-domain of DnaJ-containing	DnaJ
Bhi03G001198	416.169	381.417	962.358	766.961	398.793	864.659	-1.11624	0.000670386	0.0197003	Bhi03G001198	chr3	32961179	32965070	+	1354	-	PF13301:Protein of unknown function (DUF4079)	-
Bhi01G002311	225.92	303.448	610.176	538.972	264.684	574.574	-1.11906	0.00203622	0.0436984	Bhi01G002311	chr1	73272560	73274794	+	1432	-	PF08766:DEK C terminal domain|PF02229:Transcriptional Coactivator p15 (PC4)	-
Bhi03G001962	1436.01	1835.44	2721.22	4449.77	1635.72	3585.5	-1.13238	0.0022015	0.0458312	Bhi03G001962	chr3	55352094	55355648	+	1156	-	PF13405:EF-hand domain	-
Bhi11G000342	437.206	311.877	920.383	724.963	374.541	822.673	-1.13447	0.00196028	0.0426042	Bhi11G000342	chr11	10203385	10206920	-	2236	-	PF02225:PA domain|PF00082:Subtilase family	Peptidase_S8
novel.1523	433.547	528.926	1051.43	1064.95	481.237	1058.19	-1.13721	0.000264167	0.0100213	-	chr8	24373567	24390402	+	821	-	-	-
Bhi06G000784	179.273	173.85	381.872	402.979	176.561	392.426	-1.15213	0.00129424	0.0317977	Bhi06G000784	chr6	23963924	23970119	+	2324	-	PF14541:Xylanase inhibitor C-terminal|PF14543:Xylanase inhibitor N-terminal	-
Bhi02G001756	1261.31	2156.8	4009.14	3614.81	1709.05	3811.98	-1.15757	0.00164375	0.0374137	Bhi02G001756	chr2	57206793	57209531	+	1269	-	PF05755:Rubber elongation factor protein (REF)	-
Bhi12G001184	2414.69	3352.68	5309.35	7602.61	2883.68	6455.98	-1.16283	0.000854908	0.0235061	Bhi12G001184	chr12	44066390	44070645	+	2734	-	PF00012:Hsp70 protein	HSP70
Bhi12G000652	313.727	439.367	940.859	744.962	376.547	842.91	-1.1632	0.0014281	0.0338597	Bhi12G000652	chr12	22196368	22201363	+	1227	-	-	-
Bhi05G001545	964.962	1034.67	1742.48	2749.86	999.818	2246.17	-1.16782	0.000927134	0.025086	Bhi05G001545	chr5	56919532	56925450	-	3151	-	PF00493:MCM2/3/5 family|PF14551:MCM N-terminal domain	MCM
Bhi08G000642	1330.83	1818.58	3858.65	3240.83	1574.7	3549.74	-1.17283	0.000244065	0.00944961	Bhi08G000642	chr8	25321574	25324224	-	1095	-	-	-
Bhi03G000070	4104.06	3945.88	9636.89	8604.56	4024.97	9120.72	-1.18015	7.96e-06	0.000602446	Bhi03G000070	chr3	1791046	1796255	-	1721	-	PF04862:Protein of unknown function (DUF642)	-
Bhi05G001176	195.736	292.911	560.01	549.972	244.324	554.991	-1.18481	0.00196771	0.0426829	Bhi05G001176	chr5	46728146	46728848	+	703	-	-	-
Bhi02G001486	4584.26	5215.51	8838.34	13466.3	4899.88	11152.3	-1.18656	0.000378414	0.013067	Bhi02G001486	chr2	48351057	48354087	-	1651	-	PF00166:Chaperonin 10 Kd subunit	-
Bhi12G000512	782.946	1194.83	2622.94	1877.9	988.886	2250.42	-1.18662	0.00141797	0.033685	Bhi12G000512	chr12	18222732	18226666	-	3173	-	PF07714:Protein tyrosine kinase|PF13855:Leucine rich repeat	Pkinase_Tyr
Bhi08G000430	1424.12	824.999	2401.8	2736.86	1124.56	2569.33	-1.19169	0.00153017	0.0355612	Bhi08G000430	chr8	17187797	17191299	+	2217	-	-	-
Bhi05G001706	1538.45	2018.77	4996.07	3161.84	1778.61	4078.95	-1.19755	0.00100627	0.0265077	Bhi05G001706	chr5	61114244	61117095	+	1778	-	PF04788:Protein of unknown function (DUF620)	-
Bhi11G000877	603.673	485.727	1355.49	1144.94	544.7	1250.22	-1.19822	0.00019033	0.00766955	Bhi11G000877	chr11	31391969	31405212	+	843	-	PF00319:SRF-type transcription factor (DNA-binding and dimerisation domain)|PF01486:K-box region	K-box
Bhi04G000417	427.145	728.064	1450.7	1200.94	577.604	1325.82	-1.19933	0.00204629	0.0437645	Bhi04G000417	chr4	11392831	11396463	+	2596	-	PF08879:WRC|PF08880:QLQ	-
Bhi01G000103	809.471	799.711	1495.75	2213.89	804.591	1854.82	-1.20497	0.000374598	0.0130022	Bhi01G000103	chr1	2850299	2858306	+	2212	-	PF04116:Fatty acid hydroxylase superfamily|PF12076:WAX2 C-terminal domain	-
Bhi02G001480	368.607	524.712	907.074	1154.94	446.659	1031.01	-1.20746	0.00085449	0.0235061	Bhi02G001480	chr2	48182256	48183366	+	1111	-	PF04043:Plant invertase/pectin methylesterase inhibitor	-
Bhi04G000638	910.083	518.39	1534.65	1778.91	714.237	1656.78	-1.21339	0.00179747	0.0398028	Bhi04G000638	chr4	18994141	18997906	+	2070	-	PF01474:Class-II DAHP synthetase family	-
Bhi08G001615	229.579	309.77	654.199	603.969	269.674	629.084	-1.22291	0.000609713	0.0185863	Bhi08G001615	chr8	57406838	57417076	+	1753	-	PF07765:KIP1-like protein	-
Bhi10G001548	4660.17	8850.56	13447.4	18143.1	6755.37	15795.2	-1.22545	0.0024941	0.0499831	Bhi10G001548	chr10	48279016	48282662	-	2465	-	PF00274:Fructose-bisphosphate aldolase class-I	-
Bhi01G001993	891.79	885.056	1778.31	2380.88	888.423	2079.6	-1.227	8.75e-05	0.00412891	Bhi01G001993	chr1	62994177	62998787	-	2525	-	PF01625:Peptide methionine sulfoxide reductase	PMSR
Bhi06G001680	1256.74	1170.59	2687.44	2999.85	1213.66	2843.64	-1.2283	9.39e-06	0.000691594	Bhi06G001680	chr6	54497847	54499983	+	869	-	PF01248:Ribosomal protein L7Ae/L30e/S12e/Gadd45 family	-
novel.543	1378.39	1322.32	3601.68	2733.86	1350.35	3167.77	-1.23008	4.92e-05	0.0025974	-	chr11	23020961	23022370	-	759	-	-	-
Bhi03G001728	2075.36	3126.14	5038.05	7187.63	2600.75	6112.84	-1.23305	0.000703337	0.0203816	Bhi03G001728	chr3	47689713	47692649	+	2673	-	PF03765:CRAL/TRIO, N-terminal domain|PF00650:CRAL/TRIO domain	CRAL_TRIO_N
Bhi08G001076	268.909	386.685	870.217	672.965	327.797	771.591	-1.23579	0.00106541	0.0275914	Bhi08G001076	chr8	39449862	39453699	-	2622	-	PF03547:Membrane transport protein	-
Bhi09G002582	214.03	360.344	649.08	703.964	287.187	676.522	-1.23729	0.00211136	0.0446976	Bhi09G002582	chr9	80742630	80747656	-	1687	-	-	-
Bhi03G000915	232.323	389.846	732.006	735.962	311.084	733.984	-1.23951	0.00176628	0.0393298	Bhi03G000915	chr3	24568940	24573089	-	2843	-	PF13414:TPR repeat	-
Bhi02G000296	519.525	733.332	1123.09	1883.9	626.429	1503.5	-1.26349	0.00172	0.0386342	Bhi02G000296	chr2	7407086	7410652	-	2730	-	PF01764:Lipase (class 3)	Lipase_3
Bhi06G000622	913.742	1783.81	3142	3339.83	1348.78	3240.91	-1.26506	0.00169552	0.0382673	Bhi06G000622	chr6	16872264	16875443	+	2553	-	PF00012:Hsp70 protein	HSP70
Bhi01G000573	396.961	615.325	1453.77	983.949	506.143	1218.86	-1.26844	0.00146353	0.034508	Bhi01G000573	chr1	14895987	14897064	-	1078	-	PF13302:Acetyltransferase (GNAT) domain	-
Bhi02G000534	414.339	660.631	1299.18	1289.93	537.485	1294.56	-1.26883	0.000499601	0.0159279	Bhi02G000534	chr2	14121861	14127187	-	4022	-	-	-
Bhi04G000627	722.579	1043.1	2283.04	1993.9	882.84	2138.47	-1.27672	0.000139425	0.00596385	Bhi04G000627	chr4	18727568	18733079	-	2902	-	-	-
Bhi11G001097	773.799	752.298	2011.74	1744.91	763.049	1878.32	-1.29954	6.36e-06	0.000493622	Bhi11G001097	chr11	38009335	38011885	+	1683	-	PF00657:GDSL-like Lipase/Acylhydrolase	Lipase_GDSL
Bhi10G001638	427.145	351.915	696.174	1222.94	389.53	959.555	-1.30039	0.00149147	0.0348777	Bhi10G001638	chr10	50839513	50841512	-	1921	-	PF00083:Sugar (and other) transporter	Sugar_tr
Bhi06G001313	557.94	501.532	1732.24	877.955	529.736	1305.1	-1.30065	0.00218092	0.0454533	Bhi06G001313	chr6	44404744	44408268	-	399	-	PF00226:DnaJ domain	DnaJ
Bhi06G000083	160.98	200.191	465.822	423.978	180.585	444.9	-1.30168	0.000409929	0.0138198	Bhi06G000083	chr6	1984536	1989820	+	858	-	PF11016:Protein of unknown function (DUF2854)	-
Bhi08G001764	546.965	611.11	1473.23	1381.93	579.037	1427.58	-1.30206	8.81e-06	0.000659034	Bhi08G001764	chr8	61596790	61600366	-	1981	-	PF05687:BES1/BZR1 plant transcription factor, N-terminal	-
Bhi11G001500	1961.94	1646.84	3688.7	5247.73	1804.39	4468.21	-1.30811	6.37e-05	0.00317042	Bhi11G001500	chr11	50496802	50499679	-	2152	-	PF02776:Thiamine pyrophosphate enzyme, N-terminal TPP binding domain|PF00205:Thiamine pyrophosphate enzyme, central domain|PF02775:Thiamine pyrophosphate enzyme, C-terminal TPP binding domain	TPP_enzyme_N
Bhi02G000394	1808.28	2167.33	5312.42	4578.76	1987.8	4945.59	-1.31507	5.21e-06	0.000423887	Bhi02G000394	chr2	9961224	9963811	-	2588	-	PF00205:Thiamine pyrophosphate enzyme, central domain|PF02775:Thiamine pyrophosphate enzyme, C-terminal TPP binding domain|PF02776:Thiamine pyrophosphate enzyme, N-terminal TPP binding domain	TPP_enzyme_N
Bhi04G001429	266.165	260.249	605.057	705.964	263.207	655.51	-1.31638	7.14e-05	0.00347324	Bhi04G001429	chr4	45112529	45114579	-	1958	-	PF00085:Thioredoxin	-
Bhi11G001690	2443.05	4671.83	8715.48	9053.53	3557.44	8884.51	-1.32057	0.000720008	0.0207367	Bhi11G001690	chr11	56992265	56995253	+	2895	-	PF00069:Protein kinase domain|PF08263:Leucine rich repeat N-terminal domain	Pkinase
Bhi11G001796	169.211	130.651	420.776	328.983	149.931	374.879	-1.32099	0.00109958	0.0281005	Bhi11G001796	chr11	59856578	59857594	-	1017	-	-	-
Bhi05G001811	133.54	112.739	314.302	301.984	123.14	308.143	-1.3224	0.000801513	0.0225312	Bhi05G001811	chr5	63987943	63988847	+	678	-	PF11976:Ubiquitin-2 like Rad60 SUMO-like	-
Bhi11G001867	207.627	230.747	629.628	477.975	219.187	553.802	-1.33751	0.000247747	0.00957242	Bhi11G001867	chr11	61405214	61407217	-	1554	-	PF02701:Dof domain, zinc finger	zf-Dof
Bhi11G000602	5089.15	11024.2	17257.9	23540.8	8056.68	20399.4	-1.34032	0.00224518	0.0464316	Bhi11G000602	chr11	19236561	19238305	-	978	-	PF00504:Chlorophyll A-B binding protein	-
Bhi01G001980	1205.52	1488.79	3341.63	3537.82	1347.15	3439.73	-1.35258	2.94e-06	0.000263712	Bhi01G001980	chr1	62836666	62843617	+	393	-	-	-
Bhi12G000133	333.85	269.731	907.074	636.967	301.79	772.02	-1.35451	0.000273933	0.01029	Bhi12G000133	chr12	4408792	4414085	-	2474	-	PF09478:Carbohydrate binding domain CBM49|PF00759:Glycosyl hydrolase family 9	-
Bhi05G000208	1061.92	1146.36	1956.45	3691.81	1104.14	2824.13	-1.35496	0.000648133	0.0193492	Bhi05G000208	chr5	6050602	6055447	+	2832	-	-	-
Bhi04G001521	2489.69	5672.79	9539.63	11365.4	4081.24	10452.5	-1.35688	0.00214462	0.0450629	Bhi04G001521	chr4	48367730	48371823	+	1306	-	PF00504:Chlorophyll A-B binding protein	-
Bhi05G001587	465.56	508.907	1649.32	846.956	487.234	1248.14	-1.35715	0.00129541	0.0317977	Bhi05G001587	chr5	57916548	57922600	-	3812	-	-	-
Bhi09G000629	131.711	158.046	457.632	286.985	144.878	372.309	-1.36221	0.00190801	0.0416128	Bhi09G000629	chr9	16844544	16845911	-	1287	-	PF00106:short chain dehydrogenase	adh_short
Bhi12G002270	687.822	847.125	1372.9	2577.87	767.473	1975.38	-1.36414	0.000860651	0.0235932	Bhi12G002270	chr12	79997877	80000740	-	1402	-	PF00297:Ribosomal protein L3	-
Bhi03G000814	193.907	245.498	677.746	453.977	219.702	565.861	-1.3655	0.000658806	0.0195127	Bhi03G000814	chr3	21508563	21510071	+	1509	-	PF00170:bZIP transcription factor	bZIP_1
Bhi08G000548	5352.57	3515.99	7386.61	15483.2	4434.28	11434.9	-1.36663	0.00215273	0.0451161	Bhi08G000548	chr8	20796228	20797501	-	1274	-	PF00314:Thaumatin family	Thaumatin
Bhi04G000803	813.13	1850.19	3493.15	3462.82	1331.66	3477.99	-1.38534	0.00175557	0.0391522	Bhi04G000803	chr4	25028728	25031226	-	1426	-	PF00641:Zn-finger in Ran binding protein and others	zf-RanBP
Bhi11G000180	6388.87	4867.81	9026.71	20465.9	5628.34	14746.3	-1.38955	0.00188721	0.0413512	Bhi11G000180	chr11	4691419	4691789	-	348	-	PF14547:Hydrophobic seed protein	-
Bhi04G001093	206.712	232.854	538.511	612.968	219.783	575.74	-1.38984	5.09e-05	0.00267829	Bhi04G001093	chr4	34531084	34539804	-	2598	-	-	-
Bhi09G001267	593.612	579.501	954.168	2132.89	586.557	1543.53	-1.39591	0.0020116	0.0433684	Bhi09G001267	chr9	40012936	40019473	+	1051	-	-	-
Bhi09G002663	1545.77	2072.51	3628.29	5913.7	1809.14	4771	-1.39912	0.000178812	0.00725212	Bhi09G002663	chr9	83000690	83006343	+	3321	-	PF00689:Cation transporting ATPase, C-terminus|PF12710:haloacid dehalogenase-like hydrolase|PF00122:E1-E2 ATPase|PF00690:Cation transporter/ATPase, N-terminus|PF12515:Ca2+-ATPase N terminal autoinhibitory domain	E1-E2_ATPase
Bhi02G001215	150.004	103.257	264.137	410.979	126.63	337.558	-1.41325	0.00238045	0.0482761	Bhi02G001215	chr2	37816059	37818045	+	1987	-	PF13520:Amino acid permease	-
Bhi09G001634	473.792	439.367	1604.27	836.957	456.58	1220.61	-1.41852	0.00069608	0.0202025	Bhi09G001634	chr9	53997820	53999697	+	965	-	-	-
Bhi07G001531	3562.59	6349.22	9190.52	17372.1	4955.91	13281.3	-1.42224	0.00149029	0.0348777	Bhi07G001531	chr7	51621154	51623151	+	822	-	PF00504:Chlorophyll A-B binding protein	-
Bhi11G001389	767.397	1088.41	1959.52	3022.84	927.903	2491.18	-1.42508	0.000157041	0.00652414	Bhi11G001389	chr11	46972477	46973698	+	1222	-	PF00542:Ribosomal protein L7/L12 C-terminal domain|PF16320:Ribosomal protein L7/L12 dimerisation domain	-
Bhi11G001575	271.653	228.64	740.197	604.969	250.146	672.583	-1.42632	4.23e-05	0.00231402	Bhi11G001575	chr11	53383334	53383702	-	369	-	-	-
Bhi07G001268	235.067	383.524	825.171	843.957	309.296	834.564	-1.43311	0.000203447	0.00812835	Bhi07G001268	chr7	44593378	44596217	+	1938	-	PF00249:Myb-like DNA-binding domain	Myb_DNA-binding
Bhi03G002048	381.412	270.785	967.477	795.959	326.098	881.718	-1.43416	7.29e-05	0.00351711	Bhi03G002048	chr3	59971765	59974771	-	2439	-	PF03547:Membrane transport protein	-
Bhi09G002665	1370.16	1972.41	2955.67	6142.68	1671.28	4549.18	-1.44478	0.00105271	0.0273413	Bhi09G002665	chr9	83072076	83081352	+	3446	-	PF04836:Interferon-related protein conserved region|PF05004:Interferon-related developmental regulator (IFRD)	-
Bhi10G000230	93.2949	141.188	276.422	361.981	117.241	319.202	-1.44682	0.00128658	0.0316637	Bhi10G000230	chr10	6610554	6611771	-	1218	-	-	-
Bhi04G000215	156.406	113.793	402.348	335.983	135.1	369.165	-1.44878	0.000403518	0.0136581	Bhi04G000215	chr4	5892008	5893642	+	1635	-	PF09118:Domain of unknown function (DUF1929)|PF07250:Glyoxal oxidase N-terminus	-
Bhi04G000421	1817.42	2363.31	5341.09	6112.69	2090.37	5726.89	-1.45414	1.36e-06	0.000137615	Bhi04G000421	chr4	11617576	11621967	+	3414	-	PF00847:AP2 domain	AP2
Bhi03G000640	1097.59	1293.87	2670.03	3889.8	1195.73	3279.92	-1.45592	1.4e-05	0.00095788	Bhi03G000640	chr3	15888790	15893207	-	1650	-	PF13499:EF-hand domain pair|PF00069:Protein kinase domain	Pkinase
Bhi11G000089	377.753	596.359	1041.19	1640.92	487.056	1341.05	-1.4618	0.000396796	0.0135547	Bhi11G000089	chr11	2317203	2322103	+	2387	-	PF00069:Protein kinase domain	Pkinase
Bhi09G002910	1615.28	2603.54	7430.63	4299.78	2109.41	5865.21	-1.47547	0.000374052	0.0130022	Bhi09G002910	chr9	89514909	89538905	+	2640	-	PF00982:Glycosyltransferase family 20|PF02358:Trehalose-phosphatase	-
Bhi11G001711	159.15	225.479	546.701	526.973	192.314	536.837	-1.48229	8.65e-05	0.00410103	Bhi11G001711	chr11	57499105	57500781	+	1677	-	PF02133:Permease for cytosine/purines, uracil, thiamine, allantoin	-
Bhi08G000320	578.063	833.428	1529.54	2416.88	705.745	1973.21	-1.4837	0.000135867	0.0058651	Bhi08G000320	chr8	13324423	13328021	+	1906	-	PF00069:Protein kinase domain	Pkinase
Bhi10G000912	206.712	363.505	839.504	754.961	285.109	797.232	-1.48466	0.000286185	0.0106839	Bhi10G000912	chr10	25810118	25812145	+	1564	-	PF00134:Cyclin, N-terminal domain|PF02984:Cyclin, C-terminal domain	Cyclin_C
Bhi08G000667	622.881	1107.37	2179.64	2664.86	865.127	2422.25	-1.48581	0.000142687	0.00604824	Bhi08G000667	chr8	26171633	26173162	+	1530	-	-	-
Bhi05G000249	314.642	381.417	1299.18	651.966	348.029	975.575	-1.48727	0.000767476	0.0218028	Bhi05G000249	chr5	7059253	7062545	+	1427	-	PF11250:Fantastic Four meristem regulator	-
Bhi05G000701	567.087	1205.36	2527.73	2440.87	886.225	2484.3	-1.48755	0.000521131	0.0165022	Bhi05G000701	chr5	29330448	29333609	-	1325	-	PF00403:Heavy-metal-associated domain	HMA
Bhi05G001546	1479	1943.96	5677.91	3930.8	1711.48	4804.36	-1.48923	1.46e-05	0.000995769	Bhi05G001546	chr5	56951234	56951791	-	558	-	-	-
Bhi09G002732	152.748	107.471	317.373	419.978	130.109	368.676	-1.50123	0.000459904	0.0149672	Bhi09G002732	chr9	85204825	85209221	+	1828	-	PF00067:Cytochrome P450	p450
Bhi12G001045	139.028	241.283	533.392	545.972	190.155	539.682	-1.50656	0.00036514	0.0127922	Bhi12G001045	chr12	36303413	36307256	+	2618	-	PF07714:Protein tyrosine kinase	Pkinase_Tyr
Bhi02G000427	103.356	138.027	320.445	365.981	120.691	343.213	-1.50927	0.000218457	0.00863617	Bhi02G000427	chr2	10825219	10828991	+	1428	-	PF13419:Haloacid dehalogenase-like hydrolase	-
Bhi03G000458	299.093	337.164	929.597	881.955	318.128	905.776	-1.50993	1.41e-06	0.000142703	Bhi03G000458	chr3	11617785	11620811	+	934	-	PF04117:Mpv17 / PMP22 family	Mpv17_PMP22
Bhi10G001754	691.48	771.263	2006.62	2196.89	731.372	2101.75	-1.52311	9.97e-08	1.59e-05	Bhi10G001754	chr10	54843467	54845141	+	1675	-	PF07859:alpha/beta hydrolase fold	Abhydrolase_3
Bhi05G001487	262.506	161.207	620.414	598.969	211.857	609.691	-1.52355	0.000144705	0.00611998	Bhi05G001487	chr5	55882540	55885983	-	1491	-	PF00313:'Cold-shock' DNA-binding domain|PF00098:Zinc knuckle	CSD
Bhi09G002350	503.976	924.041	2647.51	1475.92	714.008	2061.72	-1.53022	0.000821548	0.0230254	Bhi09G002350	chr9	74862898	74863678	+	781	-	-	-
Bhi11G001154	352.143	627.968	1023.79	1806.91	490.056	1415.35	-1.53074	0.000798696	0.0224856	Bhi11G001154	chr11	39761821	39763265	+	1445	-	PF13813:Membrane bound O-acyl transferase family	-
Bhi02G000638	3129.95	4020.68	7649.72	13019.3	3575.32	10334.5	-1.53139	4.24e-05	0.00231402	Bhi02G000638	chr2	17315552	17316890	-	1242	-	PF00335:Tetraspanin family	Tetraspannin
BhiUN613G1	4285.17	2832.18	11686.5	8918.54	3558.67	10302.5	-1.53349	1.12e-05	0.000805445	BhiUN613G1	Contig613	4938	9897	+	2857	-	PF00080:Copper/zinc superoxide dismutase (SODC)	-
Bhi04G001358	558.855	950.382	2233.9	2165.89	754.618	2199.89	-1.54413	3.18e-05	0.00186854	Bhi04G001358	chr4	42971207	42974374	-	2033	-	-	-
Bhi04G001587	104.271	159.099	312.254	454.977	131.685	383.616	-1.54423	0.000652296	0.0193666	Bhi04G001587	chr4	51485308	51486661	-	1354	-	-	-
BhiUN66G20	108.844	152.778	300.993	461.976	130.811	381.485	-1.54554	0.00059173	0.0181858	BhiUN66G20	Contig66	546493	553293	+	1828	-	PF13962:Domain of unknown function|PF12796:Ankyrin repeats (3 copies)	-
Bhi01G001514	186.59	372.988	880.455	754.961	279.789	817.708	-1.54848	0.000481708	0.0154624	Bhi01G001514	chr1	44262244	44263766	-	1523	-	PF13499:EF-hand domain pair|PF13833:EF-hand domain pair	-
Bhi08G001098	961.304	1749.04	2505.2	5511.72	1355.17	4008.46	-1.56477	0.0013776	0.0331223	Bhi08G001098	chr8	40281177	40284817	-	2128	-	PF05542:Protein of unknown function (DUF760)	-
Bhi09G001856	646.662	1141.09	2307.61	2989.85	893.876	2648.73	-1.56758	6.87e-05	0.0033776	Bhi09G001856	chr9	60979875	60980443	+	483	-	PF01197:Ribosomal protein L31	-
Bhi10G000096	168.297	178.065	509.845	516.973	173.181	513.409	-1.56811	5.2e-06	0.000423887	Bhi10G000096	chr10	2843715	2851507	+	4363	-	PF16135:TPL-binding domain in jasmonate signalling	-
Bhi03G002104	5643.43	5856.12	18504.9	15593.2	5749.78	17049.1	-1.56812	6.96e-09	1.65e-06	Bhi03G002104	chr3	61888523	61891725	+	1030	-	PF13499:EF-hand domain pair	-
Bhi11G001054	396.961	433.045	1428.18	1041.95	415.003	1235.06	-1.57354	2.91e-06	0.000262629	Bhi11G001054	chr11	36772980	36778839	-	2572	-	PF01915:Glycosyl hydrolase family 3 C-terminal domain|PF14310:Fibronectin type III-like domain|PF00933:Glycosyl hydrolase family 3 N terminal domain	Glyco_hydro_3_C
Bhi04G001432	97.8682	62.1647	183.258	297.985	80.0164	240.621	-1.58647	0.00238986	0.0483066	Bhi04G001432	chr4	45187320	45189089	+	770	-	PF02298:Plastocyanin-like domain	Cu_bind_like
Bhi11G001199	158.236	178.065	311.231	699.964	168.15	505.597	-1.58864	0.00152238	0.0354679	Bhi11G001199	chr11	40999684	41003123	-	2016	-	PF00067:Cytochrome P450	p450
Bhi12G001077	1590.59	1639.46	2973.07	6743.65	1615.02	4858.36	-1.58894	0.000310564	0.0113238	Bhi12G001077	chr12	37773823	37777095	+	2045	-	PF12146:Serine aminopeptidase, S33	-
Bhi06G000517	125.308	209.674	357.301	651.966	167.491	504.634	-1.59251	0.00123172	0.0305943	Bhi06G000517	chr6	13716182	13716457	-	276	-	-	-
Bhi03G001561	2318.65	2360.15	7999.86	6112.69	2339.4	7056.27	-1.59277	6.15e-08	1.07e-05	Bhi03G001561	chr3	42858108	42860201	-	1442	-	PF03330:Rare lipoprotein A (RlpA)-like double-psi beta-barrel|PF01357:Pollen allergen	-
Bhi04G000673	116.161	149.617	404.395	399.979	132.889	402.187	-1.59894	3.22e-05	0.00188394	Bhi04G000673	chr4	20443381	20445363	-	1983	-	PF00069:Protein kinase domain	Pkinase
Bhi11G002092	525.013	540.516	1727.13	1509.92	532.765	1618.52	-1.60316	4.43e-08	7.93e-06	Bhi11G002092	chr11	67670107	67670673	-	567	-	PF03018:Dirigent-like protein	-
Bhi06G001573	448.182	454.118	943.93	1808.91	451.15	1376.42	-1.60931	0.00010574	0.00485474	Bhi06G001573	chr6	51768313	51775740	+	1603	-	PF00481:Protein phosphatase 2C	PP2C
Bhi06G000309	177.443	161.207	470.941	564.971	169.325	517.956	-1.61264	7.05e-06	0.000540196	Bhi06G000309	chr6	8144731	8149645	+	3202	-	PF03105:SPX domain|PF03124:EXS family	SPX
Bhi06G000556	3142.76	5677	7261.71	19723	4409.88	13492.3	-1.61338	0.00222061	0.046178	Bhi06G000556	chr6	14959264	14960881	-	1065	-	PF00504:Chlorophyll A-B binding protein	-
Bhi04G000150	166.467	350.862	730.983	854.956	258.664	792.969	-1.61755	0.00042254	0.0141532	Bhi04G000150	chr4	4152609	4154233	-	1546	-	-	-
Bhi03G001672	3905.58	7723.17	11746.9	24027.8	5814.38	17887.3	-1.6213	0.000765973	0.0217931	Bhi03G001672	chr3	45980529	45984098	+	1215	-	PF00504:Chlorophyll A-B binding protein	-
Bhi09G001328	446.352	774.424	1282.8	2479.87	610.388	1881.34	-1.62441	0.000465626	0.0150619	Bhi09G001328	chr9	42721698	42725589	-	3637	-	PF07714:Protein tyrosine kinase|PF13855:Leucine rich repeat	Pkinase_Tyr
Bhi10G000120	888.131	776.531	3129.71	2026.9	832.331	2578.3	-1.63103	3.27e-06	0.000286991	Bhi10G000120	chr10	3365587	3367341	+	1329	-	PF00403:Heavy-metal-associated domain	HMA
Bhi03G001192	255.189	213.889	591.748	861.956	234.539	726.852	-1.63137	1.7e-05	0.00111874	Bhi03G001192	chr3	32842731	32846178	+	1960	-	PF00194:Eukaryotic-type carbonic anhydrase	-
Bhi09G001297	88.7217	192.816	378.801	495.974	140.769	437.387	-1.63774	0.00119657	0.0299933	Bhi09G001297	chr9	41754278	41767165	+	3064	-	-	-
Bhi07G001476	454.584	500.478	1450.7	1526.92	477.531	1488.81	-1.64074	1.96e-08	4.01e-06	Bhi07G001476	chr7	49803418	49806856	-	2793	-	PF04059:RNA recognition motif 2|PF00076:RNA recognition motif. (a.k.a. RRM, RBD, or RNP domain)	RRM_1
Bhi02G000129	57.6234	104.31	209.876	297.985	80.9668	253.93	-1.65179	0.00151158	0.0352601	Bhi02G000129	chr2	3360882	3365035	-	2678	-	PF13855:Leucine rich repeat|PF07714:Protein tyrosine kinase|PF08263:Leucine rich repeat N-terminal domain	Pkinase_Tyr
Bhi06G000464	90.551	199.138	347.063	566.971	144.844	457.017	-1.65969	0.00183833	0.0404692	Bhi06G000464	chr6	12461323	12462099	+	777	-	-	-
Bhi12G000777	125.308	173.85	499.607	446.977	149.579	473.292	-1.66325	1.87e-05	0.00120263	Bhi12G000777	chr12	26969412	26971470	+	2059	-	PF06026:Ribose 5-phosphate isomerase A (phosphoriboisomerase A)	Rib_5-P_isom_A
Bhi02G000096	358.545	866.091	1346.28	2534.87	612.318	1940.57	-1.66467	0.00146908	0.0345262	Bhi02G000096	chr2	2470835	2471813	-	979	-	PF13499:EF-hand domain pair	-
Bhi11G002120	471.048	363.505	1429.2	1223.94	417.277	1326.57	-1.66802	3.69e-07	4.84e-05	Bhi11G002120	chr11	68544008	68548456	+	2134	-	PF00022:Actin	Actin
BhiUN159G31	86.8924	229.693	530.321	477.975	158.293	504.148	-1.67329	0.00178062	0.039523	BhiUN159G31	Contig159	780878	782385	-	1508	-	PF04770:ZF-HD protein dimerisation region	ZF-HD_dimer
BhiUN298G1	140.857	334.003	512.916	1002.95	237.43	757.932	-1.67578	0.00238064	0.0482761	BhiUN298G1	Contig298	51766	54223	+	1007	-	PF01597:Glycine cleavage H-protein	-
Bhi10G001273	312.812	344.54	1088.28	1029.95	328.676	1059.12	-1.68843	3.38e-08	6.35e-06	Bhi10G001273	chr10	40120491	40129703	+	5561	-	PF01061:ABC-2 type transporter|PF00005:ABC transporter|PF14510:ABC-transporter extracellular N-terminal|PF08370:Plant PDR ABC transporter associated	ABC2_membrane
Bhi01G000731	286.287	121.168	599.938	716.963	203.728	658.451	-1.6908	0.000666735	0.0196546	Bhi01G000731	chr1	18709788	18719968	-	1246	-	PF03083:Sugar efflux transporter for intercellular exchange	-
Bhi02G001092	86.8924	103.257	283.588	329.983	95.0745	306.786	-1.69123	4e-05	0.00223677	Bhi02G001092	chr2	32451588	32460153	-	939	-	PF13242:HAD-hyrolase-like|PF13344:Haloacid dehalogenase-like hydrolase	-
Bhi12G000424	1032.65	909.29	1425.11	4866.75	970.968	3145.93	-1.69597	0.0021454	0.0450629	Bhi12G000424	chr12	15129792	15132700	+	880	-	PF00230:Major intrinsic protein	-
Bhi09G000152	61.282	46.3601	204.757	145.992	53.821	175.375	-1.70218	0.00107161	0.027679	Bhi09G000152	chr9	4010587	4013291	-	1064	-	PF00111:2Fe-2S iron-sulfur cluster binding domain	Fer2
Bhi01G000893	77.7458	107.471	361.396	241.988	92.6084	301.692	-1.70535	0.000262016	0.00997999	Bhi01G000893	chr1	24828752	24834404	+	2570	-	-	-
Bhi10G001726	64.9406	60.0574	138.211	270.986	62.499	204.599	-1.71067	0.00194179	0.0422513	Bhi10G001726	chr10	53313431	53324772	-	2607	-	-	-
Bhi07G001112	86.8924	167.528	515.988	315.984	127.21	415.986	-1.71118	0.000835768	0.0231818	Bhi07G001112	chr7	40612204	40616991	+	1166	-	-	-
Bhi11G000455	64.0259	65.3256	211.924	212.989	64.6758	212.456	-1.71603	0.000120302	0.00543035	Bhi11G000455	chr11	13508732	13509521	+	790	-	PF05553:Cotton fibre expressed protein	-
Bhi11G001993	139.028	153.831	724.84	253.987	146.429	489.413	-1.74096	0.00207775	0.0441858	Bhi11G001993	chr11	64944231	64944641	-	411	-	-	-
Bhi11G000502	243.299	372.988	608.128	1466.92	308.143	1037.53	-1.75207	0.00061736	0.0187585	Bhi11G000502	chr11	14931516	14934081	+	842	-	PF13857:Ankyrin repeats (many copies)	-
Bhi10G000802	2486.95	6299.7	17188.3	12430.4	4393.33	14809.3	-1.75321	0.000255958	0.00982899	Bhi10G000802	chr10	21456503	21458000	-	1408	-	PF03171:2OG-Fe(II) oxygenase superfamily|PF14226:non-haem dioxygenase in morphine synthesis N-terminal	2OG-FeII_Oxy
Bhi04G000091	313.727	483.62	1301.23	1411.93	398.674	1356.58	-1.76756	8.67e-07	9.7e-05	Bhi04G000091	chr4	2881639	2885046	+	1135	-	PF00085:Thioredoxin	-
Bhi03G000868	239.64	390.9	1387.23	783.96	315.27	1085.59	-1.78456	7.21e-05	0.00348965	Bhi03G000868	chr3	23218944	23221544	+	1894	-	PF02984:Cyclin, C-terminal domain|PF00134:Cyclin, N-terminal domain	Cyclin_C
Bhi09G001778	288.117	626.915	913.216	2240.88	457.516	1577.05	-1.78591	0.00130617	0.0318951	Bhi09G001778	chr9	59344607	59346760	-	1563	-	PF00314:Thaumatin family	Thaumatin
Bhi06G000182	342.996	661.685	1976.93	1501.92	502.34	1739.43	-1.79258	2.45e-05	0.00151047	Bhi06G000182	chr6	4659396	4664976	-	1845	-	PF00759:Glycosyl hydrolase family 9	-
Bhi10G001884	742.701	568.965	2262.57	2324.88	655.833	2293.72	-1.80585	4.21e-09	1.13e-06	Bhi10G001884	chr10	59729063	59731791	+	1417	-	PF03106:WRKY DNA -binding domain	WRKY
Bhi09G001766	70.4285	118.007	254.923	402.979	94.218	328.951	-1.80607	0.00030824	0.0112609	Bhi09G001766	chr9	58970127	58974356	-	2380	-	PF08240:Alcohol dehydrogenase GroES-like domain|PF00107:Zinc-binding dehydrogenase	ADH_N
Bhi12G001800	2771.41	3553.92	16282.3	6054.69	3162.67	11168.5	-1.82025	0.000201438	0.00806525	Bhi12G001800	chr12	63493595	63494816	-	693	-	PF00847:AP2 domain	AP2
Bhi01G000788	560.684	733.332	2866.6	1704.91	647.008	2285.76	-1.82107	2.6e-06	0.000238452	Bhi01G000788	chr1	20873223	20873976	-	754	-	PF13499:EF-hand domain pair	-
Bhi06G001564	675.016	2467.62	5194.69	5983.69	1571.32	5589.19	-1.8309	0.00115916	0.0292563	Bhi06G001564	chr6	51306034	51313370	-	2648	-	PF00171:Aldehyde dehydrogenase family	Aldedh
Bhi06G001342	440.864	456.225	1806.98	1385.93	448.545	1596.45	-1.8316	8.06e-09	1.87e-06	Bhi06G001342	chr6	45102386	45107166	-	3232	-	PF01344:Kelch motif|PF13415:Galactose oxidase, central domain	Kelch_1
Bhi11G001223	55.794	118.007	299.969	319.984	86.9008	309.976	-1.83788	0.000361999	0.0127366	Bhi11G001223	chr11	41491253	41492202	-	950	-	-	-
Bhi02G001303	1894.25	3178.83	13535.5	4675.76	2536.54	9105.61	-1.84396	0.000552553	0.0173219	Bhi02G001303	chr2	41898036	41899463	-	1428	-	PF01107:Viral movement protein (MP)	-
Bhi01G000550	56.7087	105.364	308.159	274.986	81.0363	291.573	-1.85026	0.000176471	0.00717265	Bhi01G000550	chr1	14365243	14366472	+	1028	-	-	-
Bhi02G000934	52.1354	69.5401	186.329	251.987	60.8378	219.158	-1.851	0.000150163	0.00630218	Bhi02G000934	chr2	25871434	25872345	-	912	-	-	-
Bhi03G000164	472.877	438.314	878.408	2408.88	455.595	1643.64	-1.85104	0.000262711	0.0099862	Bhi03G000164	chr3	4280241	4282255	-	1668	-	PF08031:Berberine and berberine like|PF01565:FAD binding domain	FAD_binding_4
Bhi05G001137	42.9888	57.9501	232.399	131.993	50.4695	182.196	-1.85369	0.000971303	0.0258711	Bhi05G001137	chr5	45590304	45591449	-	1146	-	-	-
novel.1289	125.308	244.444	599.938	737.962	184.876	668.95	-1.85712	3.98e-05	0.00223076	-	chr6	25467655	25473079	+	4417	-	PF13976:GAG-pre-integrase domain|PF00665:Integrase core domain|PF07727:Reverse transcriptase (RNA-dependent DNA polymerase)	RVT_2
Bhi06G000731	157.321	116.954	273.351	723.963	137.137	498.657	-1.86182	0.000832581	0.0231498	Bhi06G000731	chr6	21396245	21400522	+	2992	-	PF03105:SPX domain|PF03124:EXS family	SPX
Bhi09G000014	144.516	128.544	629.628	365.981	136.53	497.805	-1.86581	2.18e-05	0.00136025	Bhi09G000014	chr9	233185	237406	-	3086	-	PF02298:Plastocyanin-like domain	Cu_bind_like
Bhi09G000041	85.9777	161.207	498.583	400.979	123.592	449.781	-1.8659	6.39e-05	0.00317415	Bhi09G000041	chr9	882030	885202	-	918	-	PF00641:Zn-finger in Ran binding protein and others	zf-RanBP
Bhi11G001837	138.113	275	833.361	677.965	206.556	755.663	-1.8728	3.35e-05	0.00194471	Bhi11G001837	chr11	60586428	60598085	+	795	-	PF03649:Uncharacterised protein family (UPF0014)	-
Bhi06G001317	78.6604	56.8965	233.423	264.986	67.7785	249.205	-1.87624	4.14e-05	0.00228558	Bhi06G001317	chr6	44511010	44515943	+	2299	-	PF07816:Protein of unknown function (DUF1645)	-
Bhi03G000430	1423.21	777.585	4638.77	3508.82	1100.4	4073.79	-1.888	2.46e-06	0.00022685	Bhi03G000430	chr3	11025681	11028065	+	1741	-	PF03151:Triose-phosphate Transporter family	-
Bhi03G000369	171.955	326.628	1097.5	751.961	249.292	924.729	-1.89242	2.82e-05	0.00169774	Bhi03G000369	chr3	9665745	9667412	+	1241	-	-	-
Bhi04G001523	35.6716	63.2183	238.542	128.993	49.4449	183.768	-1.89692	0.0017192	0.0386342	Bhi04G001523	chr4	48381373	48383167	-	650	-	PF05340:Protein of unknown function (DUF740)	-
Bhi09G001076	225.92	198.084	1275.64	322.983	212.002	799.31	-1.91444	0.00212008	0.044719	Bhi09G001076	chr9	32341441	32343374	+	1827	-	PF00069:Protein kinase domain	Pkinase
Bhi02G000214	2717.44	2319.06	10394.5	8603.56	2518.25	9499.02	-1.91527	2.79e-11	1.19e-08	Bhi02G000214	chr2	5816346	5818128	-	1642	-	PF03330:Rare lipoprotein A (RlpA)-like double-psi beta-barrel|PF01357:Pollen allergen	-
novel.960	70.4285	101.149	443.299	204.989	85.7889	324.144	-1.91905	0.000462137	0.0150139	-	chr3	33263541	33266217	-	894	-	-	-
Bhi02G000536	137.198	159.099	490.393	635.967	148.149	563.18	-1.92733	2.55e-07	3.53e-05	Bhi02G000536	chr2	14199137	14205623	+	1291	-	PF00010:Helix-loop-helix DNA-binding domain	HLH
novel.430	85.063	114.847	406.443	355.982	99.9548	381.212	-1.93299	2.24e-06	0.000210725	-	chr10	52240385	52245539	-	5020	-	PF07727:Reverse transcriptase (RNA-dependent DNA polymerase)|PF00665:Integrase core domain|PF13976:GAG-pre-integrase domain	RVT_2
Bhi04G000647	32.9276	28.4482	146.401	88.9954	30.6879	117.698	-1.93793	0.0017223	0.0386397	Bhi04G000647	chr4	19300430	19301587	-	1158	-	-	-
Bhi01G001983	128.052	284.482	656.246	928.952	206.267	792.599	-1.94369	7.36e-05	0.00354348	Bhi01G001983	chr1	62858377	62867109	-	2410	-	-	-
Bhi10G000031	89.6363	145.402	651.127	255.987	117.519	453.557	-1.94954	0.000668013	0.0196613	Bhi10G000031	chr10	1156622	1165208	-	1978	-	PF00170:bZIP transcription factor|PF14144:Seed dormancy control	bZIP_1
Bhi01G001193	319.215	1502.49	2701.77	4355.78	910.852	3528.77	-1.95424	0.00246882	0.0496355	Bhi01G001193	chr1	32935349	32935798	-	450	-	PF00111:2Fe-2S iron-sulfur cluster binding domain	Fer2
Bhi03G001999	175.614	346.647	964.406	1070.94	261.131	1017.68	-1.96383	5.45e-06	0.000435716	Bhi03G001999	chr3	57143403	57145278	+	1541	-	PF08241:Methyltransferase domain	Methyltransf_11
BhiUN533G28	112.503	278.161	776.029	749.961	195.332	762.995	-1.96754	7.98e-05	0.0038234	BhiUN533G28	Contig533	696759	700037	+	2206	-	PF14226:non-haem dioxygenase in morphine synthesis N-terminal|PF03171:2OG-Fe(II) oxygenase superfamily	2OG-FeII_Oxy
Bhi10G000621	83.2337	210.728	475.036	672.965	146.981	574.001	-1.96757	0.000243394	0.00944308	Bhi10G000621	chr10	16200468	16201609	-	1142	-	PF11493:Thylakoid soluble phosphoprotein TSP9	-
Bhi01G000739	285.373	419.348	837.456	1924.9	352.36	1381.18	-1.97129	5.38e-05	0.00276713	Bhi01G000739	chr1	19092160	19093489	+	1330	-	PF13639:Ring finger domain	-
Bhi12G000084	147.26	312.931	873.289	931.952	230.095	902.62	-1.97346	1.37e-05	0.000949148	Bhi12G000084	chr12	3052606	3057764	-	1976	-	-	-
novel.862	108.844	67.4328	392.11	312.984	88.1385	352.547	-1.99736	1.24e-05	0.000874631	-	chr3	2976548	2979493	+	2520	-	-	-
Bhi08G000555	157.321	260.249	684.912	981.949	208.785	833.431	-1.99843	2.44e-06	0.000225449	Bhi08G000555	chr8	21155700	21159203	-	2395	-	PF02458:Transferase family	-
Bhi09G002562	33.8423	36.8773	96.2358	187.99	35.3598	142.113	-2.00771	0.00114248	0.028904	Bhi09G002562	chr9	80230121	80233869	-	2353	-	PF13359:DDE superfamily endonuclease	-
Bhi03G000795	404.278	488.888	1544.89	2046.89	446.583	1795.89	-2.00813	1.27e-09	3.79e-07	Bhi03G000795	chr3	20840420	20845393	+	3749	-	PF00690:Cation transporter/ATPase, N-terminus|PF00689:Cation transporting ATPase, C-terminus|PF12710:haloacid dehalogenase-like hydrolase|PF00122:E1-E2 ATPase	E1-E2_ATPase
Bhi12G001296	65.8553	103.257	332.73	349.982	84.5559	341.356	-2.01598	5.3e-06	0.000427283	Bhi12G001296	chr12	48354539	48358974	-	1090	-	PF07983:X8 domain	-
Bhi09G001649	168.297	70.5938	306.112	669.966	119.445	488.039	-2.02876	0.000679469	0.0198513	Bhi09G001649	chr9	54565283	54568160	+	2687	-	PF03514:GRAS domain family	GRAS
Bhi02G000591	84.1484	109.578	403.371	389.98	96.8634	396.676	-2.03564	2.85e-07	3.87e-05	Bhi02G000591	chr2	15724830	15727180	+	1601	-	PF06955:Xyloglucan endo-transglycosylase (XET) C-terminus|PF00722:Glycosyl hydrolases family 16	-
Bhi03G001718	88.7217	87.452	318.397	408.979	88.0868	363.688	-2.04568	5.01e-07	6.23e-05	Bhi03G001718	chr3	47377592	47378762	+	1171	-	PF10604:Polyketide cyclase / dehydrase and lipid transport	-
Bhi09G000593	32.9276	69.5401	151.52	271.986	51.2339	211.753	-2.05107	0.000837594	0.0231981	Bhi09G000593	chr9	15918404	15919954	+	1530	-	-	-
Bhi06G000460	387.814	724.903	2648.53	1961.9	556.359	2305.22	-2.05145	7.98e-07	9.08e-05	Bhi06G000460	chr6	12326888	12328021	-	1134	-	PF05553:Cotton fibre expressed protein	-
Bhi05G001140	106.1	224.425	1094.43	299.985	165.263	697.205	-2.07778	0.00171016	0.0385053	Bhi05G001140	chr5	45672426	45675432	-	2111	-	PF03000:NPH3 family	-
novel.224	434.462	1199.04	1885.81	5039.74	816.751	3462.78	-2.0843	0.000531247	0.016766	-	chr1	553312	557024	-	2828	-	PF01373:Glycosyl hydrolase family 14	-
Bhi11G001880	41.1595	123.276	464.798	246.987	82.2176	355.893	-2.11688	0.000949828	0.0255149	Bhi11G001880	chr11	61718486	61718704	+	219	-	-	-
Bhi02G001813	53.9647	42.1455	183.258	235.988	48.0551	209.623	-2.12307	1.63e-05	0.00108032	Bhi02G001813	chr2	59448646	59449818	-	1173	-	PF07816:Protein of unknown function (DUF1645)	-
BhiUN393G4	166.467	140.134	1025.83	311.984	153.301	668.908	-2.12503	0.000316172	0.0114615	BhiUN393G4	Contig393	65026	66688	-	1319	-	PF02309:AUX/IAA family	-
Bhi10G001757	410.681	1496.17	5326.75	3006.85	953.424	4166.8	-2.12809	0.000358301	0.0126947	Bhi10G001757	chr10	54973965	54975042	-	1078	-	PF07859:alpha/beta hydrolase fold	Abhydrolase_3
novel.1197	226.835	945.114	2839.98	2307.88	585.974	2573.93	-2.13566	0.000412099	0.0138681	-	chr5	62340626	62341793	+	884	-	-	-
Bhi01G000823	153.662	276.053	916.288	995.949	214.858	956.118	-2.15543	1.48e-07	2.22e-05	Bhi01G000823	chr1	21998151	21999489	-	993	-	-	-
Bhi09G000080	51.2208	46.3601	335.802	99.9949	48.7904	217.898	-2.15835	0.00166897	0.0378501	Bhi09G000080	chr9	1938578	1941419	-	959	-	PF02309:AUX/IAA family	-
Bhi06G000434	151.833	122.222	330.683	901.954	137.027	616.318	-2.16877	8.17e-05	0.00389812	Bhi06G000434	chr6	11874761	11879329	+	1556	-	PF01073:3-beta hydroxysteroid dehydrogenase/isomerase family	-
Bhi11G000458	38.4156	97.9884	252.875	360.981	68.202	306.928	-2.17389	0.000194834	0.00783424	Bhi11G000458	chr11	13613701	13621748	-	1481	-	PF00657:GDSL-like Lipase/Acylhydrolase	Lipase_GDSL
Bhi09G000440	333.85	870.305	2763.2	2698.86	602.077	2731.03	-2.18208	6.03e-06	0.000473193	Bhi09G000440	chr9	11310339	11315351	+	1913	-	PF02458:Transferase family	-
Bhi05G000222	190.249	202.299	493.464	1288.93	196.274	891.199	-2.18307	2.33e-05	0.00144779	Bhi05G000222	chr5	6558194	6562316	-	2137	-	-	-
Bhi10G000781	203.054	225.479	697.198	1252.94	214.266	975.067	-2.18645	1.45e-07	2.2e-05	Bhi10G000781	chr10	20676742	20679451	-	1538	-	PF13855:Leucine rich repeat	-
Bhi12G000286	64.9406	277.107	905.026	662.966	171.024	783.996	-2.19844	0.000635712	0.0190693	Bhi12G000286	chr12	8888025	8889353	+	985	-	PF00403:Heavy-metal-associated domain	HMA
Bhi06G001142	101.527	143.295	392.11	731.962	122.411	562.036	-2.20028	3.55e-06	0.000304379	Bhi06G001142	chr6	38320075	38321252	-	1059	-	PF06203:CCT motif|PF00643:B-box zinc finger	CCT
Bhi09G002754	272.568	72.701	686.96	904.953	172.634	795.957	-2.20313	0.000302792	0.0111051	Bhi09G002754	chr9	85747385	85748013	+	629	-	-	-
Bhi04G000087	328.362	700.669	2276.9	2471.87	514.516	2374.39	-2.20705	3.34e-07	4.42e-05	Bhi04G000087	chr4	2642460	2649900	-	1795	-	PF07690:Major Facilitator Superfamily	MFS_1
Bhi09G000757	478.365	621.647	2689.48	2401.88	550.006	2545.68	-2.21103	1.11e-12	6.73e-10	Bhi09G000757	chr9	20498829	20501997	-	2162	-	PF00759:Glycosyl hydrolase family 9	-
Bhi02G000006	12.8052	28.4482	76.7839	116.994	20.6267	96.8889	-2.23865	0.00230423	0.0474439	Bhi02G000006	chr2	220429	222184	+	1753	-	-	-
Bhi09G002261	501.232	1744.82	5134.28	5478.72	1123.03	5306.5	-2.24071	4.66e-05	0.00247709	Bhi09G002261	chr9	72465033	72467269	-	1540	-	PF02365:No apical meristem (NAM) protein	NAM
Bhi08G000780	106.1	93.7738	543.63	403.979	99.937	473.805	-2.24435	1.69e-08	3.57e-06	Bhi08G000780	chr8	30291794	30296034	-	973	-	PF03195:Protein of unknown function DUF260	-
Bhi03G001204	439.95	598.467	2574.82	2419.88	519.208	2497.35	-2.26661	9e-13	5.83e-10	Bhi03G001204	chr3	33077124	33079334	+	1482	-	PF00403:Heavy-metal-associated domain	HMA
Bhi08G000833	21.9518	40.0383	192.472	110.994	30.995	151.733	-2.29581	0.000322696	0.0116307	Bhi08G000833	chr8	32435709	32438765	-	1983	-	PF08031:Berberine and berberine like|PF01565:FAD binding domain	FAD_binding_4
Bhi07G000627	23.7811	20.0191	83.9504	133.993	21.9001	108.972	-2.31336	0.000369291	0.0128943	Bhi07G000627	chr7	26479943	26481266	-	1324	-	PF04844:Transcriptional repressor, ovate	-
Bhi04G001784	26.525	15.8046	151.52	60.9969	21.1648	106.259	-2.32359	0.00237895	0.0482761	Bhi04G001784	chr4	60572709	60573117	+	409	-	-	-
Bhi08G001092	63.1113	316.091	785.243	1112.94	189.601	949.093	-2.32519	0.000578609	0.0178703	Bhi08G001092	chr8	40054116	40055380	-	1265	-	PF04770:ZF-HD protein dimerisation region	ZF-HD_dimer
Bhi01G002196	67.6846	80.0765	185.305	555.971	73.8805	370.638	-2.3275	0.000135733	0.0058651	Bhi01G002196	chr1	69750691	69756400	-	3794	-	PF00069:Protein kinase domain|PF08263:Leucine rich repeat N-terminal domain|PF13855:Leucine rich repeat	Pkinase
Bhi05G001563	11.8905	22.1264	111.593	59.9969	17.0085	85.7947	-2.34019	0.00238385	0.048289	Bhi05G001563	chr5	57393386	57395876	+	1086	-	PF00249:Myb-like DNA-binding domain	Myb_DNA-binding
Bhi09G001606	55.794	213.889	983.858	387.98	134.841	685.919	-2.34858	0.000738975	0.0211714	Bhi09G001606	chr9	52730928	52732455	+	588	-	-	-
BhiUN400G2	139.028	888.217	2140.73	3098.84	513.622	2619.79	-2.35127	0.000900167	0.0244976	BhiUN400G2	Contig400	7212	8693	-	1482	-	PF14363:Domain associated at C-terminal with AAA|PF00004:ATPase family associated with various cellular activities (AAA)	AAA
Bhi09G001415	160.065	112.739	768.863	635.967	136.402	702.415	-2.36269	6.6e-10	2.07e-07	Bhi09G001415	chr9	45527020	45532208	-	1776	-	PF03492:SAM dependent carboxyl methyltransferase	-
Bhi05G001486	440.864	325.574	1808	2157.89	383.219	1982.95	-2.37069	8.7e-13	5.83e-10	Bhi05G001486	chr5	55879835	55884078	+	2246	-	PF01490:Transmembrane amino acid transporter protein	Aa_trans
Bhi07G000608	45.7328	52.6819	207.828	301.984	49.2074	254.906	-2.37434	8.93e-07	9.8e-05	Bhi07G000608	chr7	26026924	26029854	+	1609	-	PF02544:3-oxo-5-alpha-steroid 4-dehydrogenase	-
Bhi08G001416	13.7198	14.7509	57.332	90.9953	14.2354	74.1636	-2.38231	0.00146834	0.0345262	Bhi08G001416	chr8	49905088	49910389	-	2138	-	PF01397:Terpene synthase, N-terminal domain|PF03936:Terpene synthase family, metal binding domain	-
Bhi04G000261	2372.62	5931.98	11339.4	32044.4	4152.3	21691.9	-2.38524	4.57e-05	0.0024471	Bhi04G000261	chr4	6767380	6769879	+	2500	-	PF00067:Cytochrome P450	p450
Bhi08G000046	35.6716	90.6129	130.021	532.973	63.1422	331.497	-2.39485	0.00169759	0.0382681	Bhi08G000046	chr8	1757749	1759947	-	1657	-	PF00332:Glycosyl hydrolases family 17	Glyco_hydro_17
Bhi12G001225	1028.99	2664.65	4779.03	14757.2	1846.82	9768.13	-2.40318	8.18e-05	0.00389812	Bhi12G001225	chr12	45685646	45690850	+	1704	-	PF00724:NADH:flavin oxidoreductase / NADH oxidase family	Oxidored_FMN
Bhi02G000817	1202.77	2308.52	7006.79	11594.4	1755.65	9300.59	-2.40552	4.43e-08	7.93e-06	Bhi02G000817	chr2	22011512	22016777	-	3898	-	-	-
Bhi09G002575	45.7328	106.417	664.437	161.992	76.0751	413.214	-2.44328	0.000880108	0.0240563	Bhi09G002575	chr9	80560415	80564576	+	2652	-	PF00462:Glutaredoxin	-
Bhi02G000483	75.0018	160.153	863.051	416.979	117.577	640.015	-2.44648	1.03e-05	0.000752743	Bhi02G000483	chr2	12346550	12348676	-	1584	-	PF00010:Helix-loop-helix DNA-binding domain	HLH
Bhi02G000943	29.269	69.5401	176.091	364.981	49.4046	270.536	-2.45728	0.000121432	0.00546825	Bhi02G000943	chr2	26170808	26171900	-	1093	-	PF04844:Transcriptional repressor, ovate	-
Bhi10G000943	15.5492	53.7356	274.374	108.994	34.6424	191.684	-2.47328	0.00149531	0.034924	Bhi10G000943	chr10	26824452	26829764	-	3301	-	PF08276:PAN-like domain|PF07714:Protein tyrosine kinase|PF01453:D-mannose binding lectin|PF00954:S-locus glycoprotein domain	Pkinase_Tyr
Bhi11G001529	42.9888	67.4328	175.067	448.977	55.2108	312.022	-2.50092	4.27e-05	0.00231907	Bhi11G001529	chr11	51977861	51979817	+	1543	-	PF14383:DUF761-associated sequence motif	-
BhiUN405G5	21.9518	24.2337	137.187	124.994	23.0927	131.09	-2.50623	1.27e-05	0.00089093	BhiUN405G5	Contig405	148731	150959	+	2229	-	PF13855:Leucine rich repeat	-
Bhi01G000447	47.5621	74.8083	489.369	205.989	61.1852	347.679	-2.50852	1.72e-05	0.00113217	Bhi01G000447	chr1	11098986	11108220	+	1647	-	PF04030:D-arabinono-1,4-lactone oxidase|PF02298:Plastocyanin-like domain	Cu_bind_like
Bhi01G001263	20.1224	28.4482	104.426	174.991	24.2853	139.709	-2.5279	5.45e-05	0.0027907	Bhi01G001263	chr1	35117006	35119574	-	2569	-	-	-
Bhi02G000849	130.796	127.49	934.716	568.971	129.143	751.843	-2.54127	5.3e-10	1.72e-07	Bhi02G000849	chr2	22841203	22843405	-	1954	-	PF01177:Asp/Glu/Hydantoin racemase	Asp_Glu_race
Bhi05G000074	612.82	1521.45	8792.27	3706.81	1067.14	6249.54	-2.55027	4.56e-06	0.000380888	Bhi05G000074	chr5	1842704	1848380	-	1362	-	PF00108:Thiolase, N-terminal domain|PF02803:Thiolase, C-terminal domain	Thiolase_N
Bhi04G002040	40.2449	17.9119	241.613	104.995	29.0784	173.304	-2.56993	0.000278488	0.0104172	Bhi04G002040	chr4	67503401	67504206	+	806	-	-	-
Bhi11G000663	230.493	849.232	2718.15	3710.81	539.863	3214.48	-2.57459	8.53e-06	0.000640647	Bhi11G000663	chr11	21157101	21162050	+	1794	-	PF01758:Sodium Bile acid symporter family	-
Bhi01G002258	55.794	44.2528	374.705	224.988	50.0234	299.847	-2.58163	2.56e-07	3.53e-05	Bhi01G002258	chr1	71693813	71697127	+	2237	-	PF00067:Cytochrome P450	p450
Bhi06G001729	11.8905	25.2873	85.998	136.993	18.5889	111.495	-2.59192	0.000296266	0.0109128	Bhi06G001729	chr6	55779162	55780502	+	221	-	-	-
Bhi03G001624	51.2208	83.2374	586.629	227.988	67.2291	407.309	-2.60088	1.16e-05	0.000829358	Bhi03G001624	chr3	44715770	44727796	+	1575	-	PF02798:Glutathione S-transferase, N-terminal domain|PF00043:Glutathione S-transferase, C-terminal domain	GST_N
Bhi09G001229	106.1	171.743	692.079	1008.95	138.922	850.513	-2.616	8.39e-10	2.54e-07	Bhi09G001229	chr9	38447508	38456569	+	1502	-	PF03547:Membrane transport protein	-
Bhi11G001998	7.31725	18.9655	109.545	55.9971	13.1414	82.7711	-2.66389	0.00163611	0.0372851	Bhi11G001998	chr11	65074823	65075491	+	669	-	PF03168:Late embryogenesis abundant protein	-
Bhi12G002135	129.881	748.083	2203.19	3365.83	438.982	2784.51	-2.6659	0.000107636	0.00492973	Bhi12G002135	chr12	75772118	75775407	+	1288	-	PF09425:Divergent CCT motif|PF06200:tify domain	Zim
Bhi01G001620	114.332	150.67	1039.14	646.967	132.501	843.054	-2.67077	1.24e-10	4.56e-08	Bhi01G001620	chr1	48298242	48302366	-	1591	-	PF13561:Enoyl-(Acyl carrier protein) reductase	-
Bhi03G002033	206.712	131.705	651.127	1505.92	169.209	1078.52	-2.6712	1.57e-07	2.34e-05	Bhi03G002033	chr3	59232844	59234358	+	1374	-	PF00201:UDP-glucoronosyl and UDP-glucosyl transferase	UDPGT
Bhi03G000875	62.1966	44.2528	490.393	195.99	53.2247	343.192	-2.6869	5.26e-06	0.000425907	Bhi03G000875	chr3	23421891	23423025	+	1135	-	PF04759:Protein of unknown function, DUF617	-
Bhi11G001731	62.1966	38.9846	508.821	143.993	50.5906	326.407	-2.68766	8.89e-05	0.0041712	Bhi11G001731	chr11	58154995	58155798	-	804	-	PF00201:UDP-glucoronosyl and UDP-glucosyl transferase	UDPGT
Bhi01G000395	48.4768	99.042	603.009	346.982	73.7594	474.996	-2.69021	4.91e-07	6.15e-05	Bhi01G000395	chr1	9561779	9563616	-	1757	-	PF00046:Homeobox domain|PF02183:Homeobox associated leucine zipper	Homeobox
novel.1208	7.31725	35.8237	186.329	95.9951	21.5705	141.162	-2.71856	0.00137757	0.0331223	-	chr5	7487344	7489213	-	1465	-	-	-
Bhi06G000443	97.8682	154.885	376.753	1294.93	126.377	835.843	-2.72654	8.96e-06	0.000664738	Bhi06G000443	chr6	12093777	12103230	-	1954	-	PF03151:Triose-phosphate Transporter family	-
Bhi05G001036	65.8553	224.425	711.531	1227.94	145.14	969.734	-2.74228	6.04e-06	0.000473193	Bhi05G001036	chr5	41880364	41882772	-	2409	-	PF00400:WD domain, G-beta repeat	WD40
Bhi10G000232	53.0501	64.2719	576.391	209.989	58.661	393.19	-2.74556	3.48e-06	0.000300951	Bhi10G000232	chr10	6666813	6669401	+	1782	-	PF02341:RbcX protein	-
novel.1630	25.6104	77.9692	277.446	419.978	51.7898	348.712	-2.75643	9.33e-06	0.000689887	-	chr8	62791706	62793715	-	1921	-	-	-
Bhi08G001683	13.7198	11.59	49.1417	124.994	12.6549	87.0676	-2.78085	0.000665871	0.0196546	Bhi08G001683	chr8	59529400	59529642	+	243	-	-	-
Bhi01G002218	5.48794	14.7509	96.2358	45.9976	10.1194	71.1167	-2.82329	0.00187082	0.0411361	Bhi01G002218	chr1	70501029	70502922	+	1131	-	PF00657:GDSL-like Lipase/Acylhydrolase	Lipase_GDSL
Bhi02G001569	8.23191	28.4482	146.401	120.994	18.3401	133.698	-2.87626	0.000122226	0.00546966	Bhi02G001569	chr2	51062301	51064521	+	1312	-	PF00320:GATA zinc finger	GATA
novel.315	39.3302	127.49	816.981	411.979	83.4102	614.48	-2.88424	5.21e-06	0.000423887	-	chr10	4380018	4382949	+	2284	-	-	-
Bhi05G001171	610.99	486.781	4500.56	3728.81	548.886	4114.68	-2.90575	3.56e-21	6.08e-18	Bhi05G001171	chr5	46392384	46399357	-	1931	-	PF01554:MatE	MatE
Bhi01G000336	40.2449	86.3983	595.843	362.981	63.3216	479.412	-2.92443	4.88e-08	8.65e-06	Bhi01G000336	chr1	8254278	8256703	-	1633	-	PF03106:WRKY DNA -binding domain	WRKY
novel.336	26.525	86.3983	689.007	191.99	56.4617	440.499	-2.96706	8.71e-05	0.00412195	-	chr10	22376012	22379590	+	2527	-	-	-
Bhi02G000401	4325.41	8759.95	64398.1	37996	6542.68	51197.1	-2.96816	4.89e-11	1.91e-08	Bhi02G000401	chr2	10161109	10164344	+	2000	-	PF00764:Arginosuccinate synthase	-
Bhi01G001185	6.40259	8.42911	69.6174	46.9976	7.41585	58.3075	-2.97921	0.000613807	0.0186808	Bhi01G001185	chr1	32616044	32619540	+	1244	-	PF04833:COBRA-like protein	-
Bhi10G000331	45.7328	54.7892	399.276	399.979	50.261	399.628	-2.99317	2.39e-13	1.73e-10	Bhi10G000331	chr10	9128507	9129031	-	525	-	PF03018:Dirigent-like protein	-
Bhi01G002555	177.443	368.773	3845.34	548.972	273.108	2197.15	-3.00853	7.9e-05	0.00379344	Bhi01G002555	chr1	82982583	82988793	+	2009	-	PF03171:2OG-Fe(II) oxygenase superfamily|PF14226:non-haem dioxygenase in morphine synthesis N-terminal	2OG-FeII_Oxy
Bhi08G001255	28.3543	99.042	314.302	711.963	63.6982	513.133	-3.01392	8.86e-06	0.000660342	Bhi08G001255	chr8	44068330	44070685	-	1640	-	PF00010:Helix-loop-helix DNA-binding domain	HLH
Bhi04G000671	6.40259	11.59	80.879	66.9966	8.99631	73.9378	-3.04794	0.000138199	0.00595208	Bhi04G000671	chr4	20322416	20324304	-	1889	-	PF04770:ZF-HD protein dimerisation region	ZF-HD_dimer
Bhi09G000811	4.57328	23.18	120.807	109.994	13.8767	115.4	-3.06895	0.000290308	0.0107735	Bhi09G000811	chr9	22318399	22319786	+	849	-	-	-
Bhi03G001073	67.6846	292.911	1751.7	1285.93	180.298	1518.82	-3.0763	9.21e-07	0.000100089	Bhi03G001073	chr3	29079633	29083895	-	1455	-	PF00892:EamA-like transporter family	DUF6
Bhi10G001475	32.013	23.18	140.259	333.983	27.5965	237.121	-3.10043	8.84e-07	9.77e-05	Bhi10G001475	chr10	46535940	46538813	+	1435	-	PF06813:Nodulin-like	-
Bhi05G000610	30.1837	5.26819	71.665	236.988	17.7259	154.326	-3.11344	0.000937712	0.0252994	Bhi05G000610	chr5	24916988	24918351	-	1364	-	-	-
Bhi08G001682	12.8052	15.8046	89.0693	158.992	14.3049	124.031	-3.11921	4.97e-06	0.000410066	Bhi08G001682	chr8	59528651	59529109	+	459	-	PF03055:Retinal pigment epithelial membrane protein	RPE65
Bhi03G000870	20.1224	22.1264	208.852	157.992	21.1244	183.422	-3.11944	1.38e-08	3e-06	Bhi03G000870	chr3	23234423	23236994	-	2572	-	-	-
Bhi02G001492	559.77	2330.65	9205.88	16106.2	1445.21	12656	-3.13071	4.17e-07	5.4e-05	Bhi02G001492	chr2	48560837	48563015	-	1640	-	PF09425:Divergent CCT motif|PF06200:tify domain	Zim
Bhi09G000262	411.595	666.953	2738.63	6929.64	539.274	4834.13	-3.16454	3.53e-10	1.25e-07	Bhi09G000262	chr9	6759080	6763645	+	3189	-	PF01477:PLAT/LH2 domain|PF00305:Lipoxygenase	Lipoxygenase
Bhi06G001346	32.9276	42.1455	217.042	473.976	37.5366	345.509	-3.2045	1.19e-08	2.67e-06	Bhi06G001346	chr6	45232051	45233242	+	1034	-	-	-
Bhi05G001209	148.174	587.93	2451.97	4380.77	368.052	3416.37	-3.21537	1.95e-07	2.84e-05	Bhi05G001209	chr5	47712920	47714660	-	1535	-	PF03188:Eukaryotic cytochrome b561|PF04526:Protein of unknown function (DUF568)	Cytochrom_B561
Bhi11G001014	97.8682	140.134	560.01	1649.92	119.001	1104.96	-3.21597	9.79e-09	2.22e-06	Bhi11G001014	chr11	35558605	35559374	+	657	-	-	-
Bhi11G001950	3.65863	7.37547	24.5708	80.9958	5.51705	52.7833	-3.26814	0.00246088	0.0495288	Bhi11G001950	chr11	63607424	63608726	-	1303	-	-	-
Bhi07G001348	25.6104	152.778	689.007	1131.94	89.194	910.475	-3.35476	3.43e-06	0.000298265	Bhi07G001348	chr7	46789551	46792901	+	2260	-	PF07687:Peptidase dimerisation domain|PF01546:Peptidase family M20/M25/M40	Peptidase_M20
Bhi01G002288	13.7198	10.5364	96.2358	161.992	12.1281	129.114	-3.40825	5.99e-07	7.25e-05	Bhi01G002288	chr1	72577193	72578973	-	715	-	-	-
Bhi12G002105	5.48794	26.341	91.1169	262.986	15.9144	177.052	-3.48637	7.1e-05	0.00346161	Bhi12G002105	chr12	74994730	74999042	+	1461	-	PF00067:Cytochrome P450	p450
Bhi02G000941	35.6716	53.7356	268.232	754.961	44.7036	511.596	-3.5191	5.3e-09	1.34e-06	Bhi02G000941	chr2	26133022	26134038	-	1017	-	-	-
Bhi12G001028	2.74397	12.6437	79.8552	104.995	7.69381	92.4249	-3.60599	5.18e-05	0.00268727	Bhi12G001028	chr12	35599572	35602270	-	2134	-	PF13193:AMP-binding enzyme C-terminal domain|PF00501:AMP-binding enzyme	AMP-binding
Bhi05G000609	12.8052	5.26819	112.616	112.994	9.03669	112.805	-3.6273	9.28e-07	0.000100176	Bhi05G000609	chr5	24916106	24916366	-	261	-	-	-
Bhi10G001220	17.3785	28.4482	388.015	180.991	22.9134	284.503	-3.63936	2.83e-09	7.92e-07	Bhi10G001220	chr10	37680380	37682195	+	1816	-	PF02458:Transferase family	-
Bhi06G000774	0.914656	11.59	62.4509	92.9952	6.25234	77.7231	-3.65813	0.000691308	0.020095	Bhi06G000774	chr6	23388769	23391138	-	1347	-	PF03330:Rare lipoprotein A (RlpA)-like double-psi beta-barrel|PF01357:Pollen allergen	-
Bhi10G001065	3.65863	6.32183	50.1655	76.996	4.99023	63.5808	-3.68248	6.23e-05	0.00314298	Bhi10G001065	chr10	32728356	32730604	+	1245	-	PF00462:Glutaredoxin	-
Bhi11G001051	123.479	163.314	2749.89	941.952	143.396	1845.92	-3.68691	7.69e-12	4.13e-09	Bhi11G001051	chr11	36594321	36597236	-	1285	-	PF00249:Myb-like DNA-binding domain	Myb_DNA-binding
Bhi08G001812	4.57328	8.42911	68.5936	97.995	6.50119	83.2943	-3.69126	7.43e-06	0.000567269	Bhi08G001812	chr8	62791460	62791705	+	246	-	-	-
Bhi04G001794	16.4638	68.4865	410.538	692.964	42.4752	551.751	-3.70583	2.92e-08	5.54e-06	Bhi04G001794	chr4	60793066	60794413	+	1348	-	-	-
novel.1030	1.82931	4.21455	42.999	36.9981	3.02193	39.9985	-3.74391	0.000856223	0.0235061	-	chr4	19607328	19613779	+	877	-	-	-
Bhi07G000089	2.74397	9.48274	58.3558	105.995	6.11336	82.1751	-3.76782	4.56e-05	0.00244558	Bhi07G000089	chr7	5990360	5998749	+	1490	-	PF13837:Myb/SANT-like DNA-binding domain	-
Bhi07G001408	11.8905	0	106.474	57.997	5.94527	82.2353	-3.7691	0.0020746	0.0441858	Bhi07G001408	chr7	48216382	48220273	-	2198	-	PF07690:Major Facilitator Superfamily	MFS_1
Bhi02G000449	2.74397	4.21455	37.8801	56.9971	3.47926	47.4386	-3.77879	0.00028914	0.0107514	Bhi02G000449	chr2	11210625	11213409	-	1904	-	PF00067:Cytochrome P450	p450
Bhi09G002695	45.7328	119.061	1299.18	1001.95	82.397	1150.57	-3.8078	6.35e-14	5.18e-11	Bhi09G002695	chr9	83815198	83816841	-	1379	-	PF01112:Asparaginase	Asparaginase_2
Bhi09G000642	20.1224	27.3946	668.532	37.998	23.7585	353.265	-3.89539	0.000131723	0.00575232	Bhi09G000642	chr9	17414322	17415450	+	1129	-	PF15699:NPR1 interacting	-
Bhi11G000764	12.8052	15.8046	94.1882	343.982	14.3049	219.085	-3.93944	2.6e-07	3.56e-05	Bhi11G000764	chr11	27165912	27167211	+	1300	-	PF02701:Dof domain, zinc finger	zf-Dof
Bhi01G000455	1.82931	12.6437	69.6174	150.992	7.23649	110.305	-3.95075	4.48e-05	0.00241184	Bhi01G000455	chr1	11388754	11390231	+	1478	-	PF00847:AP2 domain	AP2
Bhi10G000143	88.7217	56.8965	1762.96	499.974	72.8091	1131.47	-3.95629	1.29e-10	4.65e-08	Bhi10G000143	chr10	4001967	4003008	-	1042	-	PF03168:Late embryogenesis abundant protein	-
Bhi05G001247	14.6345	32.6628	390.062	380.98	23.6486	385.521	-4.0377	1.56e-14	1.33e-11	Bhi05G001247	chr5	49836176	49839133	-	903	-	PF13499:EF-hand domain pair	-
Bhi11G000704	2.74397	4.21455	55.2844	65.9966	3.47926	60.6405	-4.13411	1.79e-05	0.00116588	Bhi11G000704	chr11	23130097	23130897	-	801	-	PF04770:ZF-HD protein dimerisation region	ZF-HD_dimer
Bhi01G001402	0.914656	3.16091	23.5471	50.9974	2.03779	37.2722	-4.21998	0.00117385	0.0295478	Bhi01G001402	chr1	40226598	40229748	+	1617	-	PF02797:Chalcone and stilbene synthases, C-terminal domain|PF00195:Chalcone and stilbene synthases, N-terminal domain	Chal_sti_synt_N
Bhi12G002101	195.736	131.705	823.123	5514.72	163.721	3168.92	-4.27423	3.82e-09	1.04e-06	Bhi12G002101	chr12	74839621	74841829	-	1660	-	PF00067:Cytochrome P450	p450
BhiUN316G8	29.269	34.7701	284.612	1025.95	32.0195	655.28	-4.35642	1.46e-11	7.01e-09	BhiUN316G8	Contig316	142939	144102	+	980	-	PF01190:Pollen proteins Ole e I like	-
novel.1328	4.57328	2.10728	122.854	18.999	3.34028	70.9266	-4.39495	0.000273991	0.01029	-	chr6	2500338	2502124	-	1472	-	PF07727:Reverse transcriptase (RNA-dependent DNA polymerase)	RVT_2
Bhi04G000260	75.0018	67.4328	1403.61	1723.91	71.2173	1563.76	-4.45547	3.14e-39	1.97e-35	Bhi04G000260	chr4	6754840	6756785	-	1589	-	PF03350:Uncharacterized protein family, UPF0114	-
Bhi04G002103	2.74397	4.21455	18.4281	143.993	3.47926	81.2104	-4.55252	0.000147228	0.0062127	Bhi04G002103	chr4	69637964	69640379	-	1912	-	PF01490:Transmembrane amino acid transporter protein	Aa_trans
Bhi03G000666	5.48794	26.341	176.091	568.971	15.9144	372.531	-4.56096	2.34e-08	4.57e-06	Bhi03G000666	chr3	16740926	16743209	-	1397	-	PF00067:Cytochrome P450	p450
Bhi08G001077	0.914656	3.16091	55.2844	50.9974	2.03779	53.1409	-4.7371	3.4e-05	0.00197139	Bhi08G001077	chr8	39537159	39540607	+	1300	-	PF00168:C2 domain	C2
Bhi02G000109	0	4.21455	82.9266	29.9985	2.10728	56.4625	-4.7888	0.000375294	0.0130023	Bhi02G000109	chr2	2802794	2804626	+	759	-	PF01280:Ribosomal protein L19e	-
Bhi03G000283	9.14656	8.42911	436.132	68.9964	8.78783	252.564	-4.8438	7.29e-08	1.23e-05	Bhi03G000283	chr3	7541998	7542473	-	476	-	PF02365:No apical meristem (NAM) protein	NAM
Bhi11G002005	1.82931	1.05364	44.0228	42.9978	1.44148	43.5103	-4.89876	9.5e-05	0.00442842	Bhi11G002005	chr11	65265131	65265685	-	555	-	-	-
Bhi10G000432	190.249	103.257	8702.17	937.952	146.753	4820.06	-5.03736	0.000223633	0.00882222	Bhi10G000432	chr10	11679705	11684665	-	2680	-	PF00221:Aromatic amino acid lyase	-
Bhi12G001901	3.65863	2.10728	171.996	20.9989	2.88295	96.4974	-5.05393	2.92e-05	0.00173252	Bhi12G001901	chr12	66285025	66285341	-	317	-	-	-
Bhi09G001733	0	3.16091	17.4043	87.9955	1.58046	52.6999	-5.10769	0.000639725	0.0191591	Bhi09G001733	chr9	57277073	57279848	+	1946	-	PF00067:Cytochrome P450	p450
Bhi10G000007	0.914656	4.21455	50.1655	134.993	2.5646	92.5793	-5.20865	1.49e-06	0.000149274	Bhi10G000007	chr10	669180	674750	-	1133	-	PF02365:No apical meristem (NAM) protein	NAM
Bhi08G001236	0	7.37547	184.281	131.993	3.68773	158.137	-5.47069	1.89e-08	3.95e-06	Bhi08G001236	chr8	43387402	43392528	+	1260	-	PF00319:SRF-type transcription factor (DNA-binding and dimerisation domain)|PF01486:K-box region	SRF-TF
Bhi11G000178	34.7569	313.984	11080.4	8239.58	174.371	9660	-5.79235	9.88e-06	0.000724559	Bhi11G000178	chr11	4640841	4642183	+	1234	-	PF14547:Hydrophobic seed protein	-
Bhi03G000284	1.82931	2.10728	252.875	42.9978	1.96829	147.936	-6.2357	8.04e-08	1.32e-05	Bhi03G000284	chr3	7544365	7544557	-	193	-	-	-
Bhi11G001092	0	1.05364	7.1665	70.9963	0.526819	39.0814	-6.29646	0.00165927	0.0376756	Bhi11G001092	chr11	37868540	37870434	-	1422	-	PF00249:Myb-like DNA-binding domain	Myb_DNA-binding
Bhi10G001895	1.82931	11.59	843.599	321.983	6.70967	582.791	-6.47128	8.78e-17	9.7e-14	Bhi10G001895	chr10	60439101	60441529	+	1989	-	PF00067:Cytochrome P450	p450
Bhi05G000002	77.7458	138.027	17978.7	1210.94	107.886	9594.81	-6.47489	2.63e-05	0.00160182	Bhi05G000002	chr5	143523	148611	-	1725	-	PF00501:AMP-binding enzyme|PF13193:AMP-binding enzyme C-terminal domain	AMP-binding
Bhi03G000827	0	0	26.6184	10.9994	0	18.8089	-6.70238	0.00236785	0.048225	Bhi03G000827	chr3	21921025	21922822	-	1629	-	PF00249:Myb-like DNA-binding domain	Myb_DNA-binding
Bhi05G000648	0.914656	0	89.0693	14.9992	0.457328	52.0343	-6.74007	0.000301381	0.011075	Bhi05G000648	chr5	26897381	26900036	-	1850	-	PF07651:ANTH domain	-
Bhi07G001214	0	0	8.19028	32.9983	0	20.5943	-6.83385	0.00207728	0.0441858	Bhi07G001214	chr7	43206494	43209594	-	523	-	PF04690:YABBY protein	YABBY
Bhi09G000468	0	0	17.4043	27.9986	0	22.7015	-6.97419	0.000740438	0.0211714	Bhi09G000468	chr9	12275206	12278523	-	1575	-	PF06075:Plant protein of unknown function (DUF936)	-
Bhi02G000636	0	0	7.1665	54.9972	0	31.0818	-7.42767	0.000487979	0.015637	Bhi02G000636	chr2	17237193	17244376	+	1833	-	PF00892:EamA-like transporter family	DUF6
Bhi11G000400	0	0	154.592	9.99949	0	82.2955	-8.83184	6.84e-06	0.000526446	Bhi11G000400	chr11	12035704	12037055	-	1352	-	-	-

## Sheet: B_10dvsB_0d_deg
DEGs were identified in B_10d vs. B_0d
gene_id	B_10d_1	B_10d_2	B_0d_1	B_0d_2	B_10d	B_0d	log2FoldChange	pvalue	padj	gene_name	gene_chr	gene_start	gene_end	gene_strand	gene_length	gene_biotype	gene_description	tf_family
Bhi09G001436	269.436	252.673	17811.7	17595.9	261.055	17703.8	-6.08346	2.34747e-90	4.55409e-86	Bhi09G001436	chr9	46658408	46659280	+	671	-	PF14368:Probable lipid transfer	-
Bhi11G001792	12939.3	15823.8	2.78962	14.6747	14381.5	8.73218	10.6822	3.81464e-78	3.7002e-74	Bhi11G001792	chr11	59802728	59806704	+	1382	-	PF00141:Peroxidase	-
Bhi11G001057	6971.52	9835.34	25.1065	45.8586	8403.43	35.4826	7.887	1.45611e-71	9.4162e-68	Bhi11G001057	chr11	36879328	36882895	-	1579	-	PF00582:Universal stress protein family	Usp
Bhi02G000590	6970.46	7065.95	1.85974	5.50303	7018.21	3.68139	10.8927	1.23808e-69	6.00467e-66	Bhi02G000590	chr2	15716891	15718500	+	1363	-	PF00722:Glycosyl hydrolases family 16|PF06955:Xyloglucan endo-transglycosylase (XET) C-terminus	-
Bhi08G001209	28.5285	30.0537	2632.47	2712.99	29.2911	2672.73	-6.51212	7.20699e-66	2.79631e-62	Bhi08G001209	chr8	42837600	42840156	+	887	-	PF02704:Gibberellin regulated protein	-
Bhi07G001301	5064.34	7731.58	33.4754	16.5091	6397.96	24.9922	8.00094	4.91056e-63	1.58775e-59	Bhi07G001301	chr7	45484167	45488147	+	2211	-	PF07714:Protein tyrosine kinase	Pkinase_Tyr
novel.1420	13220.3	5622.26	19.5273	22.0121	9421.29	20.7697	8.82514	9.39108e-62	2.60267e-58	-	chr7	25400763	25410551	+	9343	-	PF07727:Reverse transcriptase (RNA-dependent DNA polymerase)|PF00665:Integrase core domain|PF13976:GAG-pre-integrase domain	RVT_2
Bhi07G000588	23431.4	9972.25	1.85974	3.66869	16701.8	2.76422	12.5585	1.0278e-58	2.49242e-55	Bhi07G000588	chr7	25376885	25384869	+	2259	-	PF00082:Subtilase family|PF05922:Peptidase inhibitor I9	Peptidase_S8
novel.1178	11165.2	12568	394.266	351.277	11866.6	372.771	4.9925	1.64201e-58	3.53945e-55	-	chr5	38092426	38095300	+	1871	-	-	-
novel.728	41059.9	27762.9	554.204	670.452	34411.4	612.328	5.81242	1.0884e-57	2.11149e-54	-	chr12	78912761	78933106	-	20283	-	PF00665:Integrase core domain|PF07727:Reverse transcriptase (RNA-dependent DNA polymerase)	RVT_2
Bhi11G000602	245.134	140.25	15674.8	21592.1	192.692	18633.5	-6.59479	4.55312e-56	8.03004e-53	Bhi11G000602	chr11	19236561	19238305	-	978	-	PF00504:Chlorophyll A-B binding protein	-
Bhi11G000663	5.28306	10.0179	2468.81	3403.62	7.65047	2936.22	-8.59191	2.25524e-55	3.64597e-52	Bhi11G000663	chr11	21157101	21162050	+	1794	-	PF01758:Sodium Bile acid symporter family	-
Bhi02G000214	216.605	154.721	9440.99	7891.34	185.663	8666.17	-5.54406	1.41828e-54	2.11652e-51	Bhi02G000214	chr2	5816346	5818128	-	1642	-	PF03330:Rare lipoprotein A (RlpA)-like double-psi beta-barrel|PF01357:Pollen allergen	-
Bhi09G002611	2089.98	1739.77	33.4754	33.0182	1914.87	33.2468	5.84795	6.63462e-53	9.19369e-50	Bhi09G002611	chr9	81541336	81543859	-	1357	-	PF00046:Homeobox domain|PF02183:Homeobox associated leucine zipper	Homeobox
Bhi05G001171	3.16983	4.45239	4087.72	3420.13	3.81111	3753.92	-9.94919	7.67051e-53	9.92053e-50	Bhi05G001171	chr5	46392384	46399357	-	1931	-	PF01554:MatE	MatE
Bhi05G000516	19.019	16.6965	1550.1	1748.13	17.8577	1649.11	-6.52775	4.1301e-52	5.00774e-49	Bhi05G000516	chr5	20443362	20451407	-	1590	-	PF00107:Zinc-binding dehydrogenase|PF16884:N-terminal domain of oxidoreductase	ADH_zinc_N
Bhi01G001193	29.5851	32.2799	2453.93	3995.2	30.9325	3224.57	-6.70436	6.30945e-52	6.94754e-49	Bhi01G001193	chr1	32935349	32935798	-	450	-	PF00111:2Fe-2S iron-sulfur cluster binding domain	Fer2
Bhi09G002918	2190.35	3742.24	18.5974	23.8465	2966.3	21.2219	7.1265	6.44618e-52	6.94754e-49	Bhi09G002918	chr9	89662535	89668183	+	1650	-	PF14226:non-haem dioxygenase in morphine synthesis N-terminal|PF03171:2OG-Fe(II) oxygenase superfamily	2OG-FeII_Oxy
Bhi05G001081	6706.31	3939.25	2.78962	2.75151	5322.78	2.77057	10.9079	5.2406e-51	5.35093e-48	Bhi05G001081	chr5	43322522	43324255	+	1381	-	PF10950:Protein of unknown function (DUF2775)	-
Bhi11G000267	4876.26	6252.27	77.1794	118.315	5564.27	97.7472	5.83072	5.91336e-51	5.73596e-48	Bhi11G000267	chr11	7522646	7524533	-	1257	-	PF03547:Membrane transport protein	-
Bhi05G001486	20.0756	27.8275	1642.15	1979.26	23.9515	1810.7	-6.24285	2.04104e-49	1.88553e-46	Bhi05G001486	chr5	55879835	55884078	+	2246	-	PF01490:Transmembrane amino acid transporter protein	Aa_trans
Bhi04G000087	3.16983	7.79169	2068.03	2267.25	5.48076	2167.64	-8.63953	3.45271e-49	3.04466e-46	Bhi04G000087	chr4	2642460	2649900	-	1795	-	PF07690:Major Facilitator Superfamily	MFS_1
Bhi10G001711	2574.96	2585.73	93.917	84.3798	2580.34	89.1484	4.8553	4.79828e-48	4.04724e-45	Bhi10G001711	chr10	52980600	52983622	-	1002	-	PF07939:Protein of unknown function (DUF1685)	-
Bhi10G000146	22123.3	12869.6	321.736	240.299	17496.5	281.017	5.96032	4.37498e-47	3.53644e-44	Bhi10G000146	chr10	4078350	4083322	+	2572	-	PF05920:Homeobox KN domain|PF07526:Associated with HOX	POX
Bhi11G001622	3539.65	2994.23	121.813	112.812	3266.94	117.313	4.79958	1.25123e-46	9.70954e-44	Bhi11G001622	chr11	54768366	54771938	-	1374	-	PF11891:Domain of unknown function (DUF3411)	-
Bhi12G002229	7654.09	12091.6	186.904	241.216	9872.84	214.06	5.52729	5.35101e-45	3.99268e-42	Bhi12G002229	chr12	78944484	78945522	+	1039	-	PF04043:Plant invertase/pectin methylesterase inhibitor	-
Bhi08G000610	4127.12	4779.64	161.798	116.481	4453.38	139.139	5.00045	1.34617e-44	9.67245e-42	Bhi08G000610	chr8	23880626	23881725	+	684	-	-	-
Bhi07G000317	18856.3	12224	315.227	186.186	15540.2	250.706	5.95397	1.07856e-43	7.47291e-41	Bhi07G000317	chr7	16420821	16424813	+	1800	-	PF04749:PLAC8 family	-
Bhi12G000602	2462.96	2101.53	86.4781	85.297	2282.25	85.8875	4.7319	3.62809e-43	2.42706e-40	Bhi12G000602	chr12	20437903	20443245	+	2899	-	PF06203:CCT motif|PF00072:Response regulator receiver domain	Response_reg
Bhi04G001521	396.229	290.519	8664.54	10424.6	343.374	9544.56	-4.79652	4.74252e-43	3.06683e-40	Bhi04G001521	chr4	48367730	48371823	+	1306	-	PF00504:Chlorophyll A-B binding protein	-
BhiUN644G2	4.22644	3.33929	3599.53	13722.7	3.78287	8661.13	-11.1582	2.94729e-41	1.84444e-38	BhiUN644G2	Contig644	21439	24455	+	936	-	PF00504:Chlorophyll A-B binding protein	-
Bhi12G001922	1186.57	1088.61	3.71949	4.58586	1137.59	4.15267	8.09695	2.09574e-40	1.27054e-37	Bhi12G001922	chr12	67294241	67295728	+	1093	-	PF08613:Cyclin	-
Bhi10G000264	20076.7	24191	1280.43	1081.35	22133.8	1180.89	4.22832	5.11837e-40	3.00898e-37	Bhi10G000264	chr10	7336251	7337887	-	1637	-	PF13855:Leucine rich repeat|PF08263:Leucine rich repeat N-terminal domain	LRRNT_2
Bhi11G000831	142.643	116.875	2752.42	3133.06	129.759	2942.74	-4.50274	1.92759e-39	1.09986e-36	Bhi11G000831	chr11	29845679	29848835	+	671	-	-	-
Bhi09G000151	10131.8	11270.1	604.417	461.337	10701	532.877	4.32784	3.50993e-39	1.9455e-36	Bhi09G000151	chr9	4006874	4009210	+	1139	-	PF00230:Major intrinsic protein	-
Bhi03G000049	801.968	1035.18	28939.5	52723.6	918.575	40831.5	-5.47421	6.26539e-39	3.37635e-36	Bhi03G000049	chr3	1200518	1201315	+	798	-	PF00504:Chlorophyll A-B binding protein	-
Bhi10G000873	22.1888	23.3751	923.363	1309.72	22.7819	1116.54	-5.6154	1.54513e-35	8.10148e-33	Bhi10G000873	chr10	24062971	24065010	+	1414	-	PF03330:Rare lipoprotein A (RlpA)-like double-psi beta-barrel|PF01357:Pollen allergen	-
Bhi03G001075	1369.37	959.491	7.43897	1.83434	1164.43	4.63666	7.9764	2.55617e-35	1.27301e-32	Bhi03G001075	chr3	29151294	29154334	-	851	-	PF00892:EamA-like transporter family	DUF6
BhiUN644G1	244.077	113.536	12209.2	27865.5	178.807	20037.4	-6.80759	2.55913e-35	1.27301e-32	BhiUN644G1	Contig644	15015	18722	-	1129	-	PF00504:Chlorophyll A-B binding protein	-
Bhi03G001379	906.572	733.532	6.5091	11.9232	820.052	9.21617	6.47386	5.85849e-35	2.84137e-32	Bhi03G001379	chr3	37455703	37456837	+	1135	-	PF03168:Late embryogenesis abundant protein	-
Bhi11G002076	3093.76	3619.8	117.164	170.594	3356.78	143.879	4.54396	9.8606e-35	4.66575e-32	Bhi11G002076	chr11	66995280	67003322	+	2981	-	PF04389:Peptidase family M28|PF02225:PA domain|PF04253:Transferrin receptor-like dimerisation domain	TFR_dimer
Bhi02G000143	94.0384	131.346	2884.46	2413.08	112.692	2648.77	-4.55571	1.11739e-34	5.1613e-32	Bhi02G000143	chr2	4165210	4167922	+	795	-	-	-
Bhi03G001147	21.1322	15.5834	1737.93	5247.14	18.3578	3492.53	-7.57016	1.15663e-34	5.2183e-32	Bhi03G001147	chr3	31545712	31555673	-	2222	-	PF13641:Glycosyltransferase like family 2	-
Bhi06G001564	355.021	306.102	4718.17	5488.36	330.562	5103.26	-3.94826	2.7439e-34	1.20981e-31	Bhi06G001564	chr6	51306034	51313370	-	2648	-	PF00171:Aldehyde dehydrogenase family	Aldedh
Bhi12G000760	2074.13	1046.31	6.5091	1.83434	1560.22	4.17172	8.55051	3.33635e-34	1.43834e-31	Bhi12G000760	chr12	26582731	26583842	-	1112	-	-	-
Bhi09G000723	28281.3	21188.9	1024.72	1388.6	24735.1	1206.66	4.35745	4.07777e-34	1.71976e-31	Bhi09G000723	chr9	19940002	19940914	+	836	-	PF03242:Late embryogenesis abundant protein	-
Bhi05G001462	10280.8	9035.02	742.968	760.335	9657.92	751.651	3.68358	5.03793e-34	2.07948e-31	Bhi05G001462	chr5	55211227	55217419	+	1628	-	PF01494:FAD binding domain	FAD_binding_3
Bhi09G000101	63.3967	91.2741	2148.93	1804.08	77.3354	1976.51	-4.67689	7.34456e-34	2.96843e-31	Bhi09G000101	chr9	2471814	2472956	+	690	-	-	-
Bhi11G001235	828.383	721.288	13.9481	7.33737	774.835	10.6427	6.18758	1.18131e-33	4.67704e-31	Bhi11G001235	chr11	41885021	41888541	+	841	-	-	-
Bhi08G001022	2248.47	937.229	6.5091	10.0889	1592.85	8.299	7.58356	1.37994e-33	5.35415e-31	Bhi08G001022	chr8	38241336	38243685	-	1211	-	-	-
Bhi03G001734	724.835	1133.13	14.8779	16.5091	928.985	15.6935	5.88709	3.71319e-33	1.41247e-30	Bhi03G001734	chr3	47745981	47749695	-	2423	-	PF06963:Ferroportin1 (FPN1)	-
Bhi03G001582	628.684	663.407	13.0182	11.0061	646.045	12.0121	5.74948	5.49349e-33	2.04949e-30	Bhi03G001582	chr3	43382740	43383950	+	939	-	PF07714:Protein tyrosine kinase	Pkinase_Tyr
Bhi01G001816	710.043	1156.51	3.71949	5.50303	933.276	4.61126	7.6596	6.80545e-33	2.49105e-30	Bhi01G001816	chr1	57291340	57292511	+	1008	-	-	-
Bhi02G000067	1144.31	736.871	3.71949	3.66869	940.59	3.69409	7.99235	1.29738e-32	4.66094e-30	Bhi02G000067	chr2	1918744	1926736	+	2744	-	PF01794:Ferric reductase like transmembrane component|PF08414:Respiratory burst NADPH oxidase|PF08022:FAD-binding domain|PF08030:Ferric reductase NAD binding domain	FAD_binding_8
Bhi06G000917	103.548	92.3872	2959.78	6200.08	97.9675	4579.93	-5.54667	1.39414e-32	4.91751e-30	Bhi06G000917	chr6	28781003	28783046	+	845	-	PF02427:Photosystem I reaction centre subunit IV / PsaE	-
Bhi04G001373	437.437	327.251	9248.5	16972.3	382.344	13110.4	-5.09953	1.48178e-32	5.13332e-30	Bhi04G001373	chr4	43336881	43340213	-	2053	-	PF00504:Chlorophyll A-B binding protein	-
Bhi09G001849	4739.96	3059.91	75.3196	29.3495	3899.93	52.3346	6.2201	1.78441e-32	6.07324e-30	Bhi09G001849	chr9	60867040	60868194	+	868	-	-	-
Bhi01G002192	14.7926	38.9584	1545.45	1832.51	26.8755	1688.98	-5.97847	6.6814e-32	2.23481e-29	Bhi01G002192	chr1	69650565	69653759	-	1937	-	PF00067:Cytochrome P450	p450
Bhi04G000652	973.139	858.199	31.6156	38.5212	915.669	35.0684	4.70634	9.7012e-32	3.18989e-29	Bhi04G000652	chr4	19524442	19525949	+	1508	-	PF13639:Ring finger domain	-
Bhi10G000320	1415.86	1503.8	0	3.66869	1459.83	1.83434	9.62768	1.03707e-31	3.35319e-29	Bhi10G000320	chr10	8803371	8805129	+	1501	-	PF00141:Peroxidase	-
BhiUN688G2	1573.29	2622.46	16.7377	40.3556	2097.88	28.5466	6.19855	2.11063e-31	6.7125e-29	BhiUN688G2	Contig688	41973	46206	-	2681	-	PF16913:Purine nucleobase transmembrane transport	-
Bhi09G001017	11008.8	11370.3	744.827	950.19	11189.6	847.509	3.72275	2.86894e-31	8.97701e-29	Bhi09G001017	chr9	30077211	30079122	+	1309	-	PF04398:Protein of unknown function, DUF538	-
Bhi01G000181	258.87	200.358	3427.51	3396.29	229.614	3411.9	-3.89289	5.08887e-31	1.56705e-28	Bhi01G000181	chr1	4854003	4857427	+	2785	-	-	-
Bhi02G001668	26.4153	32.2799	882.448	798.857	29.3476	840.652	-4.84155	6.07557e-31	1.84166e-28	Bhi02G001668	chr2	54377684	54384181	-	4636	-	PF00010:Helix-loop-helix DNA-binding domain	HLH
Bhi03G000604	81.3591	56.768	2089.42	1530.76	69.0635	1810.09	-4.71079	7.8884e-31	2.35438e-28	Bhi03G000604	chr3	14991481	14994599	+	1884	-	PF14541:Xylanase inhibitor C-terminal|PF14543:Xylanase inhibitor N-terminal	-
Bhi03G000048	1506.73	805.883	37266.5	68125.7	1156.31	52696.1	-5.51	8.63286e-31	2.53754e-28	Bhi03G000048	chr3	1197532	1198731	-	1200	-	PF00504:Chlorophyll A-B binding protein	-
Bhi11G001895	572.683	595.508	7.43897	11.0061	584.095	9.22252	5.98381	9.36926e-31	2.71289e-28	Bhi11G001895	chr11	62052137	62057553	-	2557	-	PF00069:Protein kinase domain|PF00139:Legume lectin domain	Pkinase
novel.47	27.4719	18.9227	1294.38	3421.97	23.1973	2358.17	-6.66585	2.50547e-30	7.14795e-28	-	Contig378	53489	53910	+	311	-	-	-
Bhi08G000555	5.28306	6.67859	622.084	900.663	5.98082	761.373	-6.99509	2.99653e-30	8.42501e-28	Bhi08G000555	chr8	21155700	21159203	-	2395	-	PF02458:Transferase family	-
Bhi10G000387	8749.8	7771.65	755.986	758.501	8260.72	757.243	3.44744	3.66084e-30	1.01458e-27	Bhi10G000387	chr10	10404103	10416917	+	6525	-	PF00941:FAD binding domain in molybdopterin dehydrogenase|PF00111:2Fe-2S iron-sulfur cluster binding domain|PF03450:CO dehydrogenase flavoprotein C-terminal domain|PF01315:Aldehyde oxidase and xanthine dehydrogenase, a/b hammerhead domain|PF02738:Molybdopterin-binding domain of aldehyde dehydrogenase|PF01799:[2Fe-2S] binding domain	Fer2
Bhi03G001672	494.494	517.591	10669.3	22038.7	506.042	16354	-5.01427	8.79753e-30	2.40383e-27	Bhi03G001672	chr3	45980529	45984098	+	1215	-	PF00504:Chlorophyll A-B binding protein	-
Bhi10G000321	17642.2	21954.8	0	0	19798.5	0	16.8306	1.0462e-29	2.81892e-27	Bhi10G000321	chr10	8831719	8835534	+	1527	-	PF00141:Peroxidase	-
Bhi09G002883	131.02	178.096	2543.2	2367.22	154.558	2455.21	-3.99026	2.49815e-29	6.63892e-27	Bhi09G002883	chr9	88837164	88842387	+	2960	-	PF04859:Plant protein of unknown function (DUF641)	-
Bhi10G000929	119.397	92.3872	1644.01	1786.65	105.892	1715.33	-4.01709	4.71337e-29	1.23567e-26	Bhi10G000929	chr10	26469104	26470781	+	1272	-	PF00722:Glycosyl hydrolases family 16|PF06955:Xyloglucan endo-transglycosylase (XET) C-terminus	-
Bhi07G000366	1198.2	1361.32	83.6885	73.3737	1279.76	78.5311	4.02654	5.1693e-29	1.33712e-26	Bhi07G000366	chr7	18283702	18287070	-	2419	-	PF13418:Galactose oxidase, central domain|PF13415:Galactose oxidase, central domain|PF07646:Kelch motif|PF13426:PAS domain	Kelch_2
Bhi12G000739	185.964	207.036	2357.22	2609.35	196.5	2483.29	-3.65986	5.50499e-29	1.40522e-26	Bhi12G000739	chr12	25807412	25810531	+	2992	-	PF00069:Protein kinase domain|PF08263:Leucine rich repeat N-terminal domain	Pkinase
Bhi06G000157	1495.1	1301.21	86.4781	64.202	1398.16	75.34	4.21424	6.78705e-29	1.70998e-26	Bhi06G000157	chr6	3998078	4003421	-	3926	-	PF01582:TIR domain|PF00931:NB-ARC domain	NB-ARC
Bhi06G000864	14.7926	10.0179	660.209	1196.91	12.4052	928.559	-6.22275	1.05885e-28	2.63356e-26	Bhi06G000864	chr6	26772826	26775335	-	1846	-	PF00004:ATPase family associated with various cellular activities (AAA)	AAA
Bhi06G000556	158.492	230.411	6595.58	18090.3	194.452	12342.9	-5.98841	1.14533e-28	2.81259e-26	Bhi06G000556	chr6	14959264	14960881	-	1065	-	PF00504:Chlorophyll A-B binding protein	-
Bhi04G001358	161.662	133.572	2028.98	1986.59	147.617	2007.79	-3.76523	1.38984e-28	3.37036e-26	Bhi04G001358	chr4	42971207	42974374	-	2033	-	-	-
Bhi10G001884	104.605	56.768	2055.02	2132.42	80.6863	2093.72	-4.69599	1.43079e-28	3.42684e-26	Bhi10G001884	chr10	59729063	59731791	+	1417	-	PF03106:WRKY DNA -binding domain	WRKY
Bhi11G000382	230.341	293.858	5096.63	9583.53	262.1	7340.08	-4.80782	1.78768e-28	4.22938e-26	Bhi11G000382	chr11	11573795	11574837	-	1043	-	PF01241:Photosystem I psaG / psaK	-
Bhi11G002092	103.548	101.292	1568.69	1384.93	102.42	1476.81	-3.84984	2.1448e-28	5.01315e-26	Bhi11G002092	chr11	67670107	67670673	-	567	-	PF03018:Dirigent-like protein	-
Bhi07G000750	2486.21	2345.3	90.1976	39.4384	2415.75	64.818	5.22042	2.2209e-28	5.12922e-26	Bhi07G000750	chr7	29860417	29864648	+	2394	-	-	-
Bhi06G001424	652.986	549.871	19.5273	17.4263	601.428	18.4768	5.02491	3.12896e-28	7.11429e-26	Bhi06G001424	chr6	47180817	47186168	-	1640	-	PF03171:2OG-Fe(II) oxygenase superfamily|PF14226:non-haem dioxygenase in morphine synthesis N-terminal	2OG-FeII_Oxy
Bhi04G001316	2746.13	3830.17	209.221	222.873	3288.15	216.047	3.9278	3.15376e-28	7.11429e-26	Bhi04G001316	chr4	41580746	41583148	+	1407	-	PF00249:Myb-like DNA-binding domain	Myb_DNA-binding
Bhi02G001527	287.398	286.066	3318.71	4377.66	286.732	3848.19	-3.7464	3.75946e-28	8.38317e-26	Bhi02G001527	chr2	49758722	49759093	-	372	-	PF06596:Photosystem II reaction centre X protein (PsbX)	-
Bhi06G001342	76.076	89.0479	1641.22	1271.2	82.5619	1456.21	-4.1411	6.53138e-28	1.43987e-25	Bhi06G001342	chr6	45102386	45107166	-	3232	-	PF01344:Kelch motif|PF13415:Galactose oxidase, central domain	Kelch_1
Bhi08G001695	624.457	673.424	19.5273	26.598	648.941	23.0626	4.81388	1.18846e-27	2.59057e-25	Bhi08G001695	chr8	59881405	59884914	+	1635	-	PF00332:Glycosyl hydrolases family 17	Glyco_hydro_17
Bhi04G001577	1256.31	887.139	49.2832	38.5212	1071.73	43.9022	4.60985	1.22698e-27	2.64481e-25	Bhi04G001577	chr4	50855951	50859846	-	2628	-	PF14144:Seed dormancy control|PF00170:bZIP transcription factor	bZIP_1
Bhi04G000788	651.929	1084.16	22.3169	14.6747	868.043	18.4958	5.55306	1.27894e-27	2.72652e-25	Bhi04G000788	chr4	24227592	24229440	+	1849	-	PF03151:Triose-phosphate Transporter family	-
Bhi12G002149	2046.66	1398.05	79.0391	94.4687	1722.35	86.7539	4.31125	1.30988e-27	2.76214e-25	Bhi12G002149	chr12	76198871	76200097	+	1227	-	PF02519:Auxin responsive protein	Auxin_inducible
Bhi06G000012	2432.32	1128.68	42.7741	30.2667	1780.5	36.5204	5.60781	1.70423e-27	3.55507e-25	Bhi06G000012	chr6	246256	251273	-	1789	-	-	-
Bhi09G002142	526.192	853.746	4.64936	10.0889	689.969	7.36912	6.54683	1.85476e-27	3.79474e-25	Bhi09G002142	chr9	68911069	68913861	+	539	-	-	-
Bhi08G001072	881.214	588.829	12206.4	10409.9	735.021	11308.2	-3.94326	1.85825e-27	3.79474e-25	Bhi08G001072	chr8	39332756	39337829	-	4962	-	-	-
Bhi08G000984	2919.42	2634.7	249.206	268.731	2777.06	258.968	3.4227	7.97566e-27	1.61175e-24	Bhi08G000984	chr8	36871103	36876353	+	2960	-	-	-
Bhi07G001348	3.16983	3.33929	625.804	1038.24	3.25456	832.021	-7.99878	1.0365e-26	2.07299e-24	Bhi07G001348	chr7	46789551	46792901	+	2260	-	PF07687:Peptidase dimerisation domain|PF01546:Peptidase family M20/M25/M40	Peptidase_M20
Bhi03G001930	12.6793	8.90479	493.762	646.606	10.7921	570.184	-5.7199	1.44302e-26	2.85658e-24	Bhi03G001930	chr3	53480364	53481087	-	724	-	-	-
Bhi07G001476	79.2458	102.405	1317.63	1400.52	90.8254	1359.07	-3.9042	1.63464e-26	3.20324e-24	Bhi07G001476	chr7	49803418	49806856	-	2793	-	PF04059:RNA recognition motif 2|PF00076:RNA recognition motif. (a.k.a. RRM, RBD, or RNP domain)	RRM_1
Bhi12G000694	18685.1	22004.8	2216.81	2117.75	20345	2167.28	3.23071	2.04616e-26	3.96954e-24	Bhi12G000694	chr12	23980350	23984078	+	1657	-	PF00240:Ubiquitin family|PF02179:BAG domain	ubiquitin
Bhi11G000360	100.378	162.512	3237.81	6782.48	131.445	5010.15	-5.25293	2.13073e-26	4.09268e-24	Bhi11G000360	chr11	10819571	10820778	+	1208	-	-	-
Bhi02G001759	1410.58	652.276	11.1585	18.3434	1031.43	14.7509	6.12701	2.44401e-26	4.6484e-24	Bhi02G001759	chr2	57288971	57296515	-	768	-	PF05564:Dormancy/auxin associated protein	-
Bhi02G000218	428.984	665.633	4.64936	6.4202	547.308	5.53478	6.62655	2.78511e-26	5.24574e-24	Bhi02G000218	chr2	5877137	5879408	+	2100	-	PF02365:No apical meristem (NAM) protein	NAM
BhiUN533G28	29.5851	35.6191	704.843	687.879	32.6021	696.361	-4.41795	3.81289e-26	7.1125e-24	BhiUN533G28	Contig533	696759	700037	+	2206	-	PF14226:non-haem dioxygenase in morphine synthesis N-terminal|PF03171:2OG-Fe(II) oxygenase superfamily	2OG-FeII_Oxy
Bhi10G000573	470.192	621.109	9.29872	14.6747	545.65	11.9867	5.50734	5.12659e-26	9.47198e-24	Bhi10G000573	chr10	15393430	15394499	-	1070	-	-	-
Bhi12G000759	2357.3	2794.99	0	1.83434	2576.14	0.917172	11.4464	5.42201e-26	9.85328e-24	Bhi12G000759	chr12	26548541	26549490	-	950	-	-	-
Bhi12G001445	548.381	1028.5	2.78962	9.17172	788.442	5.98067	7.03963	5.43454e-26	9.85328e-24	Bhi12G001445	chr12	52926807	52930642	-	1578	-	PF03171:2OG-Fe(II) oxygenase superfamily|PF14226:non-haem dioxygenase in morphine synthesis N-terminal	2OG-FeII_Oxy
Bhi10G001273	67.6231	61.2204	988.454	944.687	64.4218	966.57	-3.90683	7.41128e-26	1.33129e-23	Bhi10G001273	chr10	40120491	40129703	+	5561	-	PF01061:ABC-2 type transporter|PF00005:ABC transporter|PF14510:ABC-transporter extracellular N-terminal|PF08370:Plant PDR ABC transporter associated	ABC2_membrane
Bhi03G000205	2778.89	2760.48	236.187	163.257	2769.69	199.722	3.79379	7.92073e-26	1.40482e-23	Bhi03G000205	chr3	5350707	5362618	+	2787	-	PF01704:UTP--glucose-1-phosphate uridylyltransferase	-
Bhi06G001529	8.45289	2.2262	555.133	805.277	5.33954	680.205	-6.97907	7.96547e-26	1.40482e-23	Bhi06G001529	chr6	50158010	50159867	-	1013	-	PF07123:Photosystem II reaction centre W protein (PsbW)	-
Bhi09G002591	1168.61	1061.9	2.78962	0	1115.25	1.39481	9.65204	1.32357e-25	2.30872e-23	Bhi09G002591	chr9	80986753	80988249	+	947	-	PF10604:Polyketide cyclase / dehydrase and lipid transport	-
Bhi02G001451	575.853	350.626	7116.31	7683.15	463.24	7399.73	-3.99734	1.33287e-25	2.30872e-23	Bhi02G001451	chr2	47196489	47200876	-	2358	-	PF03080:Domain of unknown function (DUF239)|PF14365:Domain of unknown function (DUF4409)	-
Bhi04G000534	807.251	753.568	19173	10589.7	780.409	14881.3	-4.25311	1.43461e-25	2.46295e-23	Bhi04G000534	chr4	15089262	15095093	-	3317	-	PF00295:Glycosyl hydrolases family 28	-
novel.1591	593.815	1598.41	8.36885	12.8404	1096.11	10.6046	6.69069	1.63487e-25	2.78214e-23	-	chr8	33803255	33809414	-	2359	-	PF13520:Amino acid permease	-
Bhi11G000752	417.361	321.685	4616.81	3985.11	369.523	4300.96	-3.54067	2.1324e-25	3.59726e-23	Bhi11G000752	chr11	26623863	26627771	+	3715	-	PF08263:Leucine rich repeat N-terminal domain|PF00069:Protein kinase domain	Pkinase
Bhi05G000373	1056.61	1136.47	26.0364	52.2788	1096.54	39.1576	4.80682	2.48459e-25	4.15527e-23	Bhi05G000373	chr5	13206212	13214661	-	1729	-	PF07687:Peptidase dimerisation domain|PF01546:Peptidase family M20/M25/M40	Peptidase_M20
Bhi05G001565	122.567	145.816	1564.97	1851.77	134.191	1708.37	-3.67068	2.70991e-25	4.49336e-23	Bhi05G001565	chr5	57417172	57419951	-	1703	-	-	-
Bhi11G000340	80.3024	58.9942	1654.24	3742.06	69.6483	2698.15	-5.27507	2.79634e-25	4.57761e-23	Bhi11G000340	chr11	10182095	10183011	+	917	-	-	-
Bhi12G000257	1031.25	507.573	13.9481	10.0889	769.413	12.0185	6.00119	2.80792e-25	4.57761e-23	Bhi12G000257	chr12	8008134	8010085	-	1241	-	PF03080:Domain of unknown function (DUF239)	-
Bhi04G000878	3750.97	4613.79	296.629	386.129	4182.38	341.379	3.6148	2.94449e-25	4.76026e-23	Bhi04G000878	chr4	26988360	26990061	-	1524	-	-	-
Bhi11G000188	5695.13	11379.2	260.364	370.537	8537.17	315.451	4.7582	3.20748e-25	5.14258e-23	Bhi11G000188	chr11	5023103	5029517	+	2222	-	PF00854:POT family	-
Bhi11G001051	2.11322	2.2262	2497.64	863.976	2.16971	1680.81	-9.59815	3.34856e-25	5.32477e-23	Bhi11G001051	chr11	36594321	36597236	-	1285	-	PF00249:Myb-like DNA-binding domain	Myb_DNA-binding
Bhi11G000178	0	0	10064	7557.49	0	8810.75	-15.4307	4.17137e-25	6.57923e-23	Bhi11G000178	chr11	4640841	4642183	+	1234	-	PF14547:Hydrophobic seed protein	-
Bhi03G001249	2067.79	2566.8	159.008	98.1374	2317.3	128.573	4.17197	4.92403e-25	7.70373e-23	Bhi03G001249	chr3	34198903	34200007	+	899	-	PF09713:Plant protein 1589 of unknown function (A_thal_3526)	-
Bhi11G000225	10694	10920.6	812.708	465.923	10807.3	639.316	4.07938	5.06189e-25	7.85605e-23	Bhi11G000225	chr11	6086534	6089223	+	1440	-	PF00046:Homeobox domain	Homeobox
Bhi02G001622	6.33967	4.45239	490.042	455.834	5.39603	472.938	-6.44902	5.35787e-25	8.24942e-23	Bhi02G001622	chr2	52641334	52646076	+	1955	-	PF01095:Pectinesterase	-
Bhi01G001391	65.5099	25.6013	1789.07	3596.23	45.5556	2692.65	-5.88293	5.7631e-25	8.80347e-23	Bhi01G001391	chr1	39842004	39844554	+	1721	-	PF02800:Glyceraldehyde 3-phosphate dehydrogenase, C-terminal domain|PF00044:Glyceraldehyde 3-phosphate dehydrogenase, NAD binding domain	-
Bhi05G001256	6031.14	7060.38	732.739	692.465	6545.76	712.602	3.19939	5.90778e-25	8.95397e-23	Bhi05G001256	chr5	50140836	50144834	-	952	-	PF02469:Fasciclin domain	-
Bhi07G001268	2.11322	13.3572	749.477	774.093	7.7352	761.785	-6.63622	6.75882e-25	1.01644e-22	Bhi07G001268	chr7	44593378	44596217	+	1938	-	PF00249:Myb-like DNA-binding domain	Myb_DNA-binding
Bhi04G001093	15.8492	18.9227	489.113	562.226	17.3859	525.669	-4.91966	8.08256e-25	1.20617e-22	Bhi04G001093	chr4	34531084	34539804	-	2598	-	-	-
Bhi10G001548	1292.24	991.771	12213.9	16641.2	1142	14427.5	-3.65911	9.5339e-25	1.41189e-22	Bhi10G001548	chr10	48279016	48282662	-	2465	-	PF00274:Fructose-bisphosphate aldolase class-I	-
Bhi11G001995	12463.8	15330.7	1539.87	1465.64	13897.2	1502.75	3.20911	1.00604e-24	1.47858e-22	Bhi11G001995	chr11	64990781	64992160	+	1380	-	PF03168:Late embryogenesis abundant protein	-
Bhi12G000309	9.5095	5.56549	450.988	745.661	7.5375	598.324	-6.30518	1.41452e-24	2.06328e-22	Bhi12G000309	chr12	10283795	10287745	+	1298	-	PF00010:Helix-loop-helix DNA-binding domain	HLH
Bhi02G000528	1050.27	759.133	9942.19	9784.39	904.702	9863.29	-3.44642	1.65693e-24	2.39884e-22	Bhi02G000528	chr2	13949834	13952658	-	1242	-	PF07983:X8 domain	-
Bhi09G001713	483.928	384.019	3.71949	6.4202	433.973	5.06984	6.41791	1.97311e-24	2.83543e-22	Bhi09G001713	chr9	56527228	56529393	+	1678	-	PF02365:No apical meristem (NAM) protein	NAM
Bhi11G001413	27.4719	32.2799	631.383	976.788	29.8759	804.085	-4.75122	2.29212e-24	3.26964e-22	Bhi11G001413	chr11	47744643	47749988	-	1100	-	PF03083:Sugar efflux transporter for intercellular exchange	-
Bhi12G001043	1253.14	1225.52	64.1611	31.1838	1239.33	47.6725	4.70086	2.39334e-24	3.38912e-22	Bhi12G001043	chr12	36209403	36211557	-	1019	-	PF00582:Universal stress protein family	Usp
Bhi10G000621	6.33967	3.33929	431.46	617.257	4.83948	524.359	-6.75161	4.81022e-24	6.76219e-22	Bhi10G000621	chr10	16200468	16201609	-	1142	-	PF11493:Thylakoid soluble phosphoprotein TSP9	-
Bhi12G000768	104.605	106.857	1177.22	1407.86	105.731	1292.54	-3.61181	5.42008e-24	7.56471e-22	Bhi12G000768	chr12	26732250	26733517	-	755	-	-	-
Bhi01G002792	2961.68	2599.08	299.419	253.139	2780.38	276.279	3.33115	5.91842e-24	8.20124e-22	Bhi01G002792	chr1	91204057	91208421	+	2457	-	PF06813:Nodulin-like	-
Bhi03G001668	523.023	417.412	2.78962	8.25454	470.217	5.52208	6.40909	6.48813e-24	8.92694e-22	Bhi03G001668	chr3	45751155	45753130	+	1976	-	PF02458:Transferase family	-
Bhi09G001229	25.3587	34.506	628.593	925.426	29.9324	777.01	-4.69989	7.32786e-24	1.00113e-21	Bhi09G001229	chr9	38447508	38456569	+	1502	-	PF03547:Membrane transport protein	-
Bhi10G001328	619.174	486.424	10.2286	19.2606	552.799	14.7446	5.22739	7.69923e-24	1.04451e-21	Bhi10G001328	chr10	42004612	42006154	+	1280	-	PF04720:PDDEXK-like family of unknown function	-
Bhi10G001754	195.473	201.471	1822.55	2015.03	198.472	1918.79	-3.27325	1.87961e-23	2.53225e-21	Bhi10G001754	chr10	54843467	54845141	+	1675	-	PF07859:alpha/beta hydrolase fold	Abhydrolase_3
BhiUN393G6	4910.07	7945.3	460.287	349.442	6427.68	404.864	3.98881	1.9289e-23	2.58074e-21	BhiUN393G6	Contig393	125776	128079	+	1210	-	PF02309:AUX/IAA family	-
Bhi10G000068	15048.3	17491.2	1775.13	2037.96	16269.7	1906.54	3.09315	1.99036e-23	2.64472e-21	Bhi10G000068	chr10	2151544	2158272	-	2645	-	PF13641:Glycosyltransferase like family 2	-
Bhi10G000781	0	5.56549	633.243	1149.22	2.78275	891.229	-8.35121	2.78795e-23	3.67934e-21	Bhi10G000781	chr10	20676742	20679451	-	1538	-	PF13855:Leucine rich repeat	-
Bhi08G001615	32.7549	28.9406	594.188	553.972	30.8478	574.08	-4.21723	8.6274e-23	1.13089e-20	Bhi08G001615	chr8	57406838	57417076	+	1753	-	PF07765:KIP1-like protein	-
Bhi01G002639	1368.31	1300.1	10277.9	12883.5	1334.21	11580.7	-3.11766	8.71625e-23	1.13487e-20	Bhi01G002639	chr1	86259231	86263867	+	1242	-	-	-
Bhi01G002604	2103.71	2597.97	68.8105	141.244	2350.84	105.027	4.48403	9.8607e-23	1.27532e-20	Bhi01G002604	chr1	84795898	84797961	+	895	-	PF00235:Profilin	-
Bhi04G000428	1524.69	1133.13	98.5664	68.7879	1328.91	83.6771	3.98956	1.29762e-22	1.66715e-20	Bhi04G000428	chr4	12028673	12034062	+	3167	-	PF13967:Late exocytosis, associated with Golgi transport|PF02714:Calcium-dependent channel, 7TM region, putative phosphate	-
Bhi04G001925	265.209	230.411	2218.67	2281.01	247.81	2249.84	-3.1823	1.32239e-22	1.68779e-20	Bhi04G001925	chr4	64562360	64564627	-	1859	-	-	-
Bhi07G001531	728.005	594.394	8347.46	15934	661.2	12140.7	-4.19856	1.33425e-22	1.6918e-20	Bhi07G001531	chr7	51621154	51623151	+	822	-	PF00504:Chlorophyll A-B binding protein	-
Bhi06G000110	579.023	842.615	11681	26149.5	710.819	18915.3	-4.73402	1.57724e-22	1.98691e-20	Bhi06G000110	chr6	2711384	2714051	+	1370	-	PF00504:Chlorophyll A-B binding protein	-
Bhi12G001867	7392.05	10064.6	805.269	555.806	8728.34	680.537	3.68099	1.76445e-22	2.20841e-20	Bhi12G001867	chr12	65307872	65313729	-	4222	-	-	-
Bhi12G002198	659.325	4216.42	6.5091	0.917172	2437.87	3.71314	9.36199	2.19121e-22	2.72496e-20	Bhi12G002198	chr12	77844296	77847945	-	1897	-	PF07468:Agglutinin domain|PF01117:Aerolysin toxin	-
Bhi09G002432	132.076	172.53	1601.24	1886.62	152.303	1743.93	-3.51787	2.90891e-22	3.58184e-20	Bhi09G002432	chr9	76863489	76868242	+	1942	-	-	-
Bhi06G000318	2327.71	2210.61	1.85974	25.6808	2269.16	13.7703	7.3626	2.91717e-22	3.58184e-20	Bhi06G000318	chr6	8321064	8323436	+	903	-	PF01357:Pollen allergen|PF03330:Rare lipoprotein A (RlpA)-like double-psi beta-barrel	-
Bhi11G001054	72.9062	45.637	1297.17	955.693	59.2716	1126.43	-4.24669	3.04403e-22	3.7141e-20	Bhi11G001054	chr11	36772980	36778839	-	2572	-	PF01915:Glycosyl hydrolase family 3 C-terminal domain|PF14310:Fibronectin type III-like domain|PF00933:Glycosyl hydrolase family 3 N terminal domain	Glyco_hydro_3_C
Bhi10G000937	118.34	25.6013	4431.77	7314.44	71.9709	5873.11	-6.34886	3.09895e-22	3.75748e-20	Bhi10G000937	chr10	26594887	26597223	-	2085	-	PF03321:GH3 auxin-responsive promoter	-
Bhi03G000817	255.7	141.363	3140.18	3178.92	198.532	3159.55	-3.99157	3.3625e-22	4.0517e-20	Bhi03G000817	chr3	21679242	21687772	+	4431	-	PF00847:AP2 domain	AP2
Bhi04G000046	157.435	123.554	2447.42	5934.1	140.494	4190.76	-4.89836	3.99564e-22	4.7849e-20	Bhi04G000046	chr4	1539257	1540085	+	732	-	PF02298:Plastocyanin-like domain	Cu_bind_like
Bhi03G000692	115.171	125.78	1471.06	1198.74	120.475	1334.9	-3.47013	4.9324e-22	5.87046e-20	Bhi03G000692	chr3	17467389	17470799	+	3334	-	PF14363:Domain associated at C-terminal with AAA|PF00004:ATPase family associated with various cellular activities (AAA)	AAA
Bhi09G000757	163.775	83.4824	2442.77	2203.05	123.629	2322.91	-4.23074	5.19295e-22	6.14288e-20	Bhi09G000757	chr9	20498829	20501997	-	2162	-	PF00759:Glycosyl hydrolase family 9	-
Bhi11G001711	22.1888	13.3572	496.552	483.349	17.773	489.95	-4.78104	6.63728e-22	7.80383e-20	Bhi11G001711	chr11	57499105	57500781	+	1677	-	PF02133:Permease for cytosine/purines, uracil, thiamine, allantoin	-
Bhi04G000333	15.8492	15.5834	587.679	402.638	15.7163	495.159	-4.97739	6.96607e-22	8.14107e-20	Bhi04G000333	chr4	8899887	8901922	-	1809	-	PF00447:HSF-type DNA-binding	HSF_DNA-bind
Bhi04G000928	5.28306	1.1131	490.972	452.166	3.19808	471.569	-7.18538	7.02239e-22	8.14108e-20	Bhi04G000928	chr4	28310949	28317476	+	1050	-	PF01486:K-box region|PF00319:SRF-type transcription factor (DNA-binding and dimerisation domain)	K-box
novel.553	682.571	389.584	2.78962	1.83434	536.078	2.31198	7.85891	7.05001e-22	8.14108e-20	-	chr11	36930066	36937467	-	1435	-	PF10536:Plant mobile domain	-
Bhi09G001792	2539.04	3233.55	217.59	292.578	2886.29	255.084	3.50007	7.29684e-22	8.37625e-20	Bhi09G001792	chr9	59580944	59584540	-	1988	-	-	-
Bhi02G001358	3013.46	1020.71	25.1065	44.9414	2017.08	35.024	5.84745	7.46042e-22	8.51366e-20	Bhi02G001358	chr2	44157905	44162172	-	4268	-	PF02362:B3 DNA binding domain	B3
Bhi06G000182	97.2082	48.9763	1795.58	1377.59	73.0923	1586.59	-4.43838	7.70575e-22	8.7422e-20	Bhi06G000182	chr6	4659396	4664976	-	1845	-	PF00759:Glycosyl hydrolase family 9	-
Bhi04G000250	883.327	1138.7	5.57923	25.6808	1011.01	15.63	6.01358	1.15244e-21	1.29985e-19	Bhi04G000250	chr4	6654685	6658819	-	1890	-	PF00314:Thaumatin family|PF16076:Acyltransferase C-terminus|PF01553:Acyltransferase	Thaumatin
Bhi01G000002	27090.5	17507.9	1772.34	2100.32	22299.2	1936.33	3.52559	1.75919e-21	1.97273e-19	Bhi01G000002	chr1	16726	22264	+	2174	-	PF00544:Pectate lyase	-
BhiUN793G2	461.739	319.459	3938.01	4768.38	390.599	4353.19	-3.47803	1.80169e-21	2.00878e-19	BhiUN793G2	Contig793	49783	58848	+	3038	-	PF00249:Myb-like DNA-binding domain|PF00072:Response regulator receiver domain	Response_reg
Bhi06G001052	54.9438	90.161	1127	1113.45	72.5524	1120.23	-3.95014	1.8183e-21	2.01571e-19	Bhi06G001052	chr6	34967878	34978607	-	1531	-	PF00010:Helix-loop-helix DNA-binding domain	HLH
Bhi09G002810	560.004	665.633	8.36885	22.9293	612.818	15.6491	5.28973	2.26789e-21	2.49984e-19	Bhi09G002810	chr9	86832723	86834469	-	1667	-	PF02298:Plastocyanin-like domain	Cu_bind_like
Bhi05G001626	637.137	1697.47	7.43897	21.0949	1167.31	14.267	6.35303	2.44358e-21	2.67828e-19	Bhi05G001626	chr5	58985874	58987193	+	1106	-	PF04720:PDDEXK-like family of unknown function	-
Bhi03G001051	58.1136	36.7322	759.705	996.966	47.4229	878.335	-4.2093	2.65964e-21	2.8987e-19	Bhi03G001051	chr3	28214427	28216030	+	1604	-	PF04043:Plant invertase/pectin methylesterase inhibitor	-
Bhi12G001672	12958.3	21005.3	923.363	1360.17	16981.8	1141.76	3.89462	2.83462e-21	3.07215e-19	Bhi12G001672	chr12	59802877	59809345	+	1572	-	PF00291:Pyridoxal-phosphate dependent enzyme	PALP
Bhi12G001530	777.666	1585.05	47.4235	47.6929	1181.36	47.5582	4.63449	3.48511e-21	3.75617e-19	Bhi12G001530	chr12	55714484	55718017	+	1113	-	PF13419:Haloacid dehalogenase-like hydrolase	-
Bhi08G001278	199.7	264.917	2181.48	2587.34	232.308	2384.41	-3.35991	3.97778e-21	4.26348e-19	Bhi08G001278	chr8	44902165	44904904	-	1103	-	PF00097:Zinc finger, C3HC4 type (RING finger)	zf-C3HC4
Bhi01G000319	751.251	843.729	5717.78	6544.94	797.49	6131.36	-2.94273	4.01318e-21	4.27779e-19	Bhi01G000319	chr1	7585473	7588258	+	975	-	PF14159:CAAD domains of cyanobacterial aminoacyl-tRNA synthetase	-
Bhi05G001247	5.28306	6.67859	354.281	349.442	5.98082	351.862	-5.88139	4.74188e-21	5.01038e-19	Bhi05G001247	chr5	49836176	49839133	-	903	-	PF13499:EF-hand domain pair	-
Bhi05G001283	1384.16	926.098	13985.3	24632.5	1155.13	19308.9	-4.06306	4.75211e-21	5.01038e-19	Bhi05G001283	chr5	50758343	50759887	-	1139	-	PF00504:Chlorophyll A-B binding protein	-
Bhi02G001480	67.6231	77.9169	823.866	1059.33	72.77	941.6	-3.69421	4.87638e-21	5.11354e-19	Bhi02G001480	chr2	48182256	48183366	+	1111	-	PF04043:Plant invertase/pectin methylesterase inhibitor	-
Bhi04G001296	1739.18	1766.49	11515.5	12503.8	1752.83	12009.7	-2.77644	4.90267e-21	5.11354e-19	Bhi04G001296	chr4	40998827	41005042	-	3742	-	PF13855:Leucine rich repeat|PF00069:Protein kinase domain	Pkinase
Bhi07G001279	623.401	500.894	1.85974	11.9232	562.147	6.89149	6.34665	6.12455e-21	6.35381e-19	Bhi07G001279	chr7	44900087	44901575	+	1489	-	PF04770:ZF-HD protein dimerisation region	ZF-HD_dimer
Bhi10G001347	54.9438	89.0479	1010.77	1204.25	71.9958	1107.51	-3.94472	8.52318e-21	8.7952e-19	Bhi10G001347	chr10	42740401	42743031	+	2631	-	PF00005:ABC transporter|PF01061:ABC-2 type transporter	ABC2_membrane
Bhi12G001469	3638.97	4951.06	473.305	466.84	4295.02	470.073	3.19168	9.86727e-21	1.01283e-18	Bhi12G001469	chr12	53469354	53488171	+	1584	-	PF06414:Zeta toxin	-
Bhi08G001048	614.948	429.656	5156.14	7202.55	522.302	6179.34	-3.56431	1.04768e-20	1.06973e-18	Bhi08G001048	chr8	38681874	38682146	-	273	-	-	-
Bhi10G000650	1777.22	2058.12	234.328	212.784	1917.67	223.556	3.10065	1.24379e-20	1.26332e-18	Bhi10G000650	chr10	16901032	16904985	+	3194	-	-	-
Bhi11G001955	4147.2	3499.58	207.361	78.8768	3823.39	143.119	4.73979	1.44101e-20	1.45602e-18	Bhi11G001955	chr11	63771844	63783303	-	1946	-	PF05577:Serine carboxypeptidase S28	Peptidase_S28
Bhi02G001006	4458.9	5298.35	118.094	291.661	4878.62	204.877	4.57348	1.84679e-20	1.85636e-18	Bhi02G001006	chr2	28213980	28219006	+	685	-	PF00847:AP2 domain	AP2
Bhi11G001690	1212.99	1228.86	7916	8304.07	1220.93	8110.04	-2.73174	2.1227e-20	2.1227e-18	Bhi11G001690	chr11	56992265	56995253	+	2895	-	PF00069:Protein kinase domain|PF08263:Leucine rich repeat N-terminal domain	Pkinase
Bhi06G001236	8964.29	7134.96	788.531	474.178	8049.62	631.354	3.67245	2.1769e-20	2.16248e-18	Bhi06G001236	chr6	42141541	42148022	+	3659	-	PF00010:Helix-loop-helix DNA-binding domain	HLH
Bhi09G002965	5948.72	5749.15	319.876	567.729	5848.94	443.803	3.72011	2.18478e-20	2.16248e-18	Bhi09G002965	chr9	90575989	90583621	+	2137	-	PF00202:Aminotransferase class-III	Aminotran_3
Bhi07G001092	1064.01	892.705	75.3196	94.4687	978.356	84.8941	3.52651	2.24287e-20	2.20871e-18	Bhi07G001092	chr7	40159846	40164158	+	3889	-	PF00582:Universal stress protein family	Usp
Bhi02G000266	25.3587	15.5834	541.185	1281.29	20.471	911.237	-5.47376	2.33479e-20	2.28762e-18	Bhi02G000266	chr2	6788582	6792795	-	2464	-	PF08263:Leucine rich repeat N-terminal domain|PF00069:Protein kinase domain	Pkinase
Bhi09G002399	7507.22	3950.39	348.702	395.301	5728.8	372.001	3.94486	2.81442e-20	2.74371e-18	Bhi09G002399	chr9	76085136	76092476	+	3383	-	PF00651:BTB/POZ domain|PF12248:Farnesoic acid 0-methyl transferase|PF07707:BTB And C-terminal Kelch|PF00754:F5/8 type C domain	BTB
Bhi09G001925	9840.22	17869.7	914.064	534.711	13854.9	724.387	4.25752	2.96599e-20	2.86615e-18	Bhi09G001925	chr9	62904334	62908077	+	1764	-	PF02309:AUX/IAA family	-
Bhi05G000249	35.9248	33.3929	1180.01	597.996	34.6589	889.002	-4.68055	2.96957e-20	2.86615e-18	Bhi05G000249	chr5	7059253	7062545	+	1427	-	PF11250:Fantastic Four meristem regulator	-
Bhi03G000497	2941.61	3189.03	29012.9	21486.6	3065.32	25249.8	-3.04217	4.00348e-20	3.84493e-18	Bhi03G000497	chr3	12562711	12563786	+	736	-	-	-
Bhi06G001698	9438.71	5695.72	603.487	390.715	7567.22	497.101	3.92821	4.10228e-20	3.92041e-18	Bhi06G001698	chr6	54869521	54873554	+	3355	-	-	-
novel.430	10.5661	10.0179	369.159	326.513	10.292	347.836	-5.07826	4.1655e-20	3.96131e-18	-	chr10	52240385	52245539	-	5020	-	PF07727:Reverse transcriptase (RNA-dependent DNA polymerase)|PF00665:Integrase core domain|PF13976:GAG-pre-integrase domain	RVT_2
Bhi01G001656	27.4719	20.0358	538.396	1240.93	23.7538	889.664	-5.22555	4.2583e-20	4.02981e-18	Bhi01G001656	chr1	50363963	50368027	-	3855	-	-	-
Bhi05G001329	370.871	270.483	4.64936	5.50303	320.677	5.07619	5.98088	4.502e-20	4.23974e-18	Bhi05G001329	chr5	51966922	51968575	-	1126	-	PF03107:C1 domain	-
Bhi04G001909	339.172	396.263	0.929872	4.58586	367.718	2.75786	7.05395	4.62678e-20	4.33621e-18	Bhi04G001909	chr4	64034636	64036563	-	1928	-	PF02458:Transferase family	-
Bhi06G001324	1602.88	1375.79	56.7222	111.895	1489.33	84.3086	4.14252	5.02921e-20	4.69071e-18	Bhi06G001324	chr6	44706054	44709486	+	874	-	PF00582:Universal stress protein family	Usp
Bhi08G001802	532.532	386.245	0	4.58586	459.389	2.29293	7.63904	5.09036e-20	4.72502e-18	Bhi08G001802	chr8	62539736	62541124	-	1389	-	PF14009:Domain of unknown function (DUF4228)	-
Bhi01G001015	6.33967	1.1131	401.705	392.549	3.72638	397.127	-6.71694	5.52806e-20	5.10687e-18	Bhi01G001015	chr1	27895755	27898826	+	2358	-	PF14383:DUF761-associated sequence motif|PF14309:Domain of unknown function (DUF4378)	-
Bhi08G000141	278.945	582.15	4.64936	3.66869	430.548	4.15902	6.69426	5.73057e-20	5.26886e-18	Bhi08G000141	chr8	5841863	5843058	+	1196	-	PF04520:Senescence regulator	-
Bhi01G002359	612.834	8278.11	13.9481	11.0061	4445.47	12.4771	8.47707	7.0731e-20	6.47255e-18	Bhi01G002359	chr1	75089912	75093055	-	2389	-	PF00067:Cytochrome P450	p450
Bhi10G000213	216.605	138.024	2438.12	4805.98	177.315	3622.05	-4.35198	7.19624e-20	6.55432e-18	Bhi10G000213	chr10	6172971	6175023	-	1023	-	PF00179:Ubiquitin-conjugating enzyme	UQ_con
Bhi07G001230	270.492	264.917	1998.29	2010.44	267.705	2004.37	-2.9044	7.4891e-20	6.77776e-18	Bhi07G001230	chr7	43595088	43598322	-	1331	-	PF00244:14-3-3 protein	-
Bhi10G000331	3.16983	8.90479	362.65	366.869	6.03731	364.759	-5.92799	7.51144e-20	6.77776e-18	Bhi10G000331	chr10	9128507	9129031	-	525	-	PF03018:Dirigent-like protein	-
Bhi03G000586	244.077	366.209	2990.47	3258.71	305.143	3124.59	-3.35651	8.52869e-20	7.66002e-18	Bhi03G000586	chr3	14604501	14606797	+	1657	-	PF03398:Regulator of Vps4 activity in the MVB pathway	-
Bhi01G001042	27.4719	14.4703	643.471	472.343	20.9711	557.907	-4.72965	8.71244e-20	7.789e-18	Bhi01G001042	chr1	28975194	28975618	+	402	-	PF01061:ABC-2 type transporter	ABC2_membrane
Bhi04G000339	123.624	95.7265	1073.07	1225.34	109.675	1149.21	-3.38868	9.70564e-20	8.63713e-18	Bhi04G000339	chr4	9077912	9081753	-	2314	-	PF00010:Helix-loop-helix DNA-binding domain	HLH
Bhi12G001366	3.16983	13.3572	530.957	428.319	8.26351	479.638	-5.87059	1.10637e-19	9.80073e-18	Bhi12G001366	chr12	50382896	50389757	-	1534	-	PF00909:Ammonium Transporter Family	Ammonium_transp
BhiUN1111G1	696.307	498.668	13.0182	28.4323	597.487	20.7253	4.84851	1.33973e-19	1.1814e-17	BhiUN1111G1	Contig1111	5118	10639	+	1686	-	PF04646:Protein of unknown function, DUF604	-
Bhi12G000540	371.927	358.418	3.71949	11.0061	365.172	7.36277	5.62971	1.39306e-19	1.22287e-17	Bhi12G000540	chr12	18862512	18864491	-	1681	-	-	-
Bhi02G000700	4365.92	2014.71	177.605	138.493	3190.31	158.049	4.33536	1.40006e-19	1.22348e-17	Bhi02G000700	chr2	18870758	18871780	-	1023	-	PF02362:B3 DNA binding domain	B3
Bhi06G000444	2592.92	4124.03	297.559	307.253	3358.48	302.406	3.4732	1.46816e-19	1.27346e-17	Bhi06G000444	chr6	12138771	12140920	-	731	-	PF00462:Glutaredoxin	-
Bhi12G000559	646.646	1278.95	41.8442	45.8586	962.798	43.8514	4.45633	1.47039e-19	1.27346e-17	Bhi12G000559	chr12	19483370	19488962	+	2195	-	PF01095:Pectinesterase|PF04043:Plant invertase/pectin methylesterase inhibitor	-
Bhi03G000881	563.174	758.02	49.2832	44.9414	660.597	47.1123	3.80957	1.55743e-19	1.34285e-17	Bhi03G000881	chr3	23629325	23632680	+	1890	-	PF00069:Protein kinase domain	Pkinase
Bhi05G000956	39.0946	15.5834	677.876	870.396	27.339	774.136	-4.81948	1.69074e-19	1.45135e-17	Bhi05G000956	chr5	39421500	39424221	+	1626	-	PF02984:Cyclin, C-terminal domain|PF00134:Cyclin, N-terminal domain	Cyclin_C
novel.492	1406.35	736.871	38.1247	13.7576	1071.61	25.9412	5.36935	2.29892e-19	1.96472e-17	-	chr11	54522323	54524384	+	1971	-	-	-
Bhi11G000224	3041.98	3613.12	291.05	410.893	3327.55	350.971	3.24495	2.51451e-19	2.13954e-17	Bhi11G000224	chr11	6072950	6082762	+	3814	-	-	-
Bhi10G001477	83.4723	55.6549	889.887	871.313	69.5636	880.6	-3.66074	2.61067e-19	2.21166e-17	Bhi10G001477	chr10	46567112	46573892	+	4550	-	-	-
Bhi03G000626	417.361	1888.93	3.71949	11.0061	1153.14	7.36277	7.28939	2.93047e-19	2.47178e-17	Bhi03G000626	chr3	15425546	15433699	-	3620	-	PF07748:Glycosyl hydrolases family 38 C-terminal domain|PF09261:Alpha mannosidase, middle domain|PF01074:Glycosyl hydrolases family 38 N-terminal domain	-
Bhi01G002683	296.908	276.048	7.43897	5.50303	286.478	6.471	5.46919	2.95586e-19	2.47404e-17	Bhi01G002683	chr1	87585951	87586870	+	920	-	PF14368:Probable lipid transfer	-
Bhi03G001038	1021.74	904.949	7029.83	10013.7	963.346	8521.76	-3.14499	2.95865e-19	2.47404e-17	Bhi03G001038	chr3	27911693	27913597	+	1201	-	PF05479:Photosystem I reaction centre subunit N (PSAN or PSI-N)	-
Bhi03G000373	621.287	400.715	26.0364	20.1778	511.001	23.1071	4.46745	3.09149e-19	2.57403e-17	Bhi03G000373	chr3	9753247	9756696	+	1894	-	PF00083:Sugar (and other) transporter	Sugar_tr
Bhi09G002695	103.548	82.3693	1180.01	919.006	92.9586	1049.51	-3.49633	3.26186e-19	2.70428e-17	Bhi09G002695	chr9	83815198	83816841	-	1379	-	PF01112:Asparaginase	Asparaginase_2
Bhi09G002671	278.945	299.423	4.64936	2.75151	289.184	3.70044	6.28987	3.5352e-19	2.91842e-17	Bhi09G002671	chr9	83251786	83253140	+	1270	-	PF03195:Protein of unknown function DUF260	-
Bhi09G000764	8214.1	8351.58	1110.27	1330.82	8282.84	1220.54	2.76259	4.04546e-19	3.3255e-17	Bhi09G000764	chr9	20789350	20794908	-	2519	-	PF00512:His Kinase A (phospho-acceptor) domain|PF01590:GAF domain|PF02518:Histidine kinase-, DNA gyrase B-, and HSP90-like ATPase	HATPase_c
Bhi09G000520	379.323	339.495	14.8779	7.33737	359.409	11.1077	5.01751	5.17692e-19	4.23764e-17	Bhi09G000520	chr9	13287842	13288510	-	669	-	-	-
Bhi11G000387	15.8492	12.2441	346.842	646.606	14.0466	496.724	-5.14232	5.35323e-19	4.36356e-17	Bhi11G000387	chr11	11726787	11728286	-	1303	-	-	-
Bhi10G000488	81.3591	53.4287	916.854	1627.98	67.3939	1272.42	-4.23776	6.26341e-19	5.08411e-17	Bhi10G000488	chr10	13006198	13008106	-	1793	-	PF02701:Dof domain, zinc finger	zf-Dof
Bhi06G000464	10.5661	13.3572	315.227	520.036	11.9616	417.631	-5.12774	6.40564e-19	5.1779e-17	Bhi06G000464	chr6	12461323	12462099	+	777	-	-	-
Bhi04G001437	3313.53	2150.51	193.413	263.228	2732.02	228.321	3.5808	6.64695e-19	5.35066e-17	Bhi04G001437	chr4	45244391	45257849	-	2518	-	PF00646:F-box domain	F-box
Bhi12G000564	441.663	308.328	15.8078	13.7576	374.996	14.7827	4.66534	8.8393e-19	7.08605e-17	Bhi12G000564	chr12	19643032	19644337	+	933	-	-	-
novel.1013	21460.8	15417.5	1794.65	2318.61	18439.2	2056.63	3.16441	9.16597e-19	7.31768e-17	-	chr4	3505566	3509976	+	1792	-	PF00091:Tubulin/FtsZ family, GTPase domain	Tubulin
Bhi05G000735	76.076	97.9527	1416.19	4209.82	87.0143	2813.01	-5.01509	9.36695e-19	7.4475e-17	Bhi05G000735	chr5	30805505	30808332	+	720	-	-	-
Bhi11G002157	83.4723	67.899	793.181	1143.71	75.6856	968.447	-3.67699	9.66238e-19	7.65102e-17	Bhi11G002157	chr11	70075619	70078346	-	1008	-	PF03352:Methyladenine glycosylase	-
Bhi02G001303	307.474	329.477	12293.8	4288.69	318.475	8291.26	-4.70237	1.0393e-18	8.19612e-17	Bhi02G001303	chr2	41898036	41899463	-	1428	-	PF01107:Viral movement protein (MP)	-
Bhi06G000800	2871.87	2975.31	85.5482	208.198	2923.59	146.873	4.31487	1.07281e-18	8.4261e-17	Bhi06G000800	chr6	24636630	24642727	-	3772	-	PF00931:NB-ARC domain	NB-ARC
novel.1444	969.969	721.288	78.1092	64.202	845.628	71.1556	3.57122	1.22117e-18	9.55267e-17	-	chr7	47684063	47700773	+	9989	-	-	-
Bhi09G002932	1215.1	1167.64	155.289	139.41	1191.37	147.349	3.01538	1.30573e-18	1.01732e-16	Bhi09G002932	chr9	89847929	89855871	+	5075	-	-	-
Bhi04G000511	304.304	332.816	1.85974	7.33737	318.56	4.59856	6.11062	1.50242e-18	1.16588e-16	Bhi04G000511	chr4	14312316	14314647	+	1626	-	PF00544:Pectate lyase	-
Bhi06G000966	588.532	734.645	6115.77	11361	661.589	8738.39	-3.72344	1.92203e-18	1.48555e-16	Bhi06G000966	chr6	30690142	30691889	-	1219	-	PF02605:Photosystem I reaction centre subunit XI	-
novel.703	1790.96	1266.71	0	0	1528.83	0	13.1357	2.17988e-18	1.67816e-16	-	chr12	48627430	48632886	-	5457	-	-	-
Bhi08G000643	7090.92	5872.71	155.289	417.313	6481.81	286.301	4.50068	2.21856e-18	1.69854e-16	Bhi08G000643	chr8	25468738	25474004	+	2081	-	PF00939:Sodium:sulfate symporter transmembrane region	Na_sulph_symp
Bhi12G001156	2160.77	1203.26	124.603	88.9657	1682.01	106.784	3.97763	2.22386e-18	1.69854e-16	Bhi12G001156	chr12	41432276	41433819	+	1544	-	PF02362:B3 DNA binding domain|PF00847:AP2 domain	B3
Bhi08G001064	478.645	676.764	4733.98	4706.92	577.704	4720.45	-3.03073	2.48519e-18	1.89069e-16	Bhi08G001064	chr8	39185129	39188420	-	1848	-	PF00232:Glycosyl hydrolase family 1	Glyco_hydro_1
Bhi09G001893	602.268	380.68	5585.74	10824.5	491.474	8205.1	-4.06116	2.56847e-18	1.94642e-16	Bhi09G001893	chr9	62320339	62321248	-	645	-	PF00127:Copper binding proteins, plastocyanin/azurin family	-
Bhi07G001489	6025.85	3443.93	414.723	409.976	4734.89	412.349	3.52142	2.63487e-18	1.98897e-16	Bhi07G001489	chr7	50274488	50279206	-	1395	-	PF00615:Regulator of G protein signaling domain	RGS
Bhi03G002243	22285	27242	2518.09	3499.01	24763.5	3008.55	3.04106	2.69028e-18	2.02293e-16	Bhi03G002243	chr3	68072913	68081519	+	2054	-	PF02781:Glucose-6-phosphate dehydrogenase, C-terminal domain|PF00479:Glucose-6-phosphate dehydrogenase, NAD binding domain	G6PD_C
Bhi02G001717	2284.39	2156.07	12849.9	13221	2220.23	13035.5	-2.55365	2.72695e-18	2.04258e-16	Bhi02G001717	chr2	56390720	56394334	+	3166	-	-	-
Bhi11G000562	0	0	1259.05	3813.6	0	2536.32	-13.6342	2.74749e-18	2.05005e-16	Bhi11G000562	chr11	17873813	17880140	+	2043	-	PF01397:Terpene synthase, N-terminal domain|PF03936:Terpene synthase family, metal binding domain	-
novel.315	4.22644	0	742.038	377.875	2.11322	559.956	-8.02125	3.02841e-18	2.251e-16	-	chr10	4380018	4382949	+	2284	-	-	-
Bhi09G000331	1490.88	1002.9	98.5664	119.232	1246.89	108.899	3.51725	3.11905e-18	2.30953e-16	Bhi09G000331	chr9	8446152	8450579	-	3217	-	PF13855:Leucine rich repeat|PF07714:Protein tyrosine kinase|PF12819:Carbohydrate-binding protein of the ER	Pkinase_Tyr
Bhi01G000721	92.9818	52.3156	1087.02	2168.19	72.6487	1627.61	-4.48453	3.52044e-18	2.59683e-16	Bhi01G000721	chr1	18500636	18502503	-	1456	-	-	-
Bhi02G000641	643.476	924.985	4.64936	23.8465	784.23	14.2479	5.78064	4.3961e-18	3.23046e-16	Bhi02G000641	chr2	17345552	17346497	-	946	-	-	-
Bhi03G001947	1133.74	1794.31	0	0	1464.03	0	13.0731	4.67761e-18	3.41728e-16	Bhi03G001947	chr3	54206447	54209152	+	1758	-	PF00201:UDP-glucoronosyl and UDP-glucosyl transferase	UDPGT
novel.308	51.7739	26.7144	639.752	787.85	39.2442	713.801	-4.18234	4.68555e-18	3.41728e-16	-	chr1	95219355	95223157	-	3803	-	PF13976:GAG-pre-integrase domain	-
Bhi09G002852	3580.86	5415.22	424.022	515.45	4498.04	469.736	3.25932	5.0041e-18	3.63594e-16	Bhi09G002852	chr9	88057201	88062065	+	2252	-	PF01699:Sodium/calcium exchanger protein	Na_Ca_ex
Bhi11G001097	240.907	228.185	1827.2	1600.46	234.546	1713.83	-2.86919	5.44946e-18	3.94222e-16	Bhi11G001097	chr11	38009335	38011885	+	1683	-	PF00657:GDSL-like Lipase/Acylhydrolase	Lipase_GDSL
Bhi03G000868	35.9248	10.0179	1259.98	719.063	22.9713	989.519	-5.42412	5.46627e-18	3.94222e-16	Bhi03G000868	chr3	23218944	23221544	+	1894	-	PF02984:Cyclin, C-terminal domain|PF00134:Cyclin, N-terminal domain	Cyclin_C
Bhi10G001316	16.9058	38.9584	582.1	952.941	27.9321	767.521	-4.78371	5.49147e-18	3.94572e-16	Bhi10G001316	chr10	41399071	41401137	-	876	-	PF00407:Pathogenesis-related protein Bet v I family	-
novel.928	35.9248	13.3572	728.09	599.83	24.641	663.96	-4.74742	5.61621e-18	4.02046e-16	-	chr3	69768381	69771185	+	1421	-	-	-
Bhi03G001334	7.39628	4.45239	291.05	284.323	5.92434	287.687	-5.59586	5.65324e-18	4.03209e-16	Bhi03G001334	chr3	36183477	36190967	+	1954	-	PF00464:Serine hydroxymethyltransferase	SHMT
Bhi08G000548	713.213	713.496	6709.02	14201.5	713.354	10455.3	-3.87347	5.99565e-18	4.26064e-16	Bhi08G000548	chr8	20796228	20797501	-	1274	-	PF00314:Thaumatin family	Thaumatin
Bhi03G001033	725.892	288.292	11.1585	6.4202	507.092	8.78933	5.85158	6.06092e-18	4.29131e-16	Bhi03G001033	chr3	27857919	27859542	-	1624	-	-	-
Bhi09G002523	376.154	437.448	2705	2779.95	406.801	2742.47	-2.75324	6.15091e-18	4.33919e-16	Bhi09G002523	chr9	79295749	79296986	+	1145	-	PF07911:Protein of unknown function (DUF1677)	-
Bhi01G001194	11.6227	10.0179	281.751	345.774	10.8203	313.762	-4.8565	6.51126e-18	4.57675e-16	Bhi01G001194	chr1	32977623	32978066	-	444	-	PF00111:2Fe-2S iron-sulfur cluster binding domain	Fer2
Bhi01G002047	53175	54459.4	9659.51	9712.85	53817.2	9686.18	2.47407	7.10003e-18	4.97258e-16	Bhi01G002047	chr1	64898544	64900735	+	1562	-	PF00182:Chitinase class I	-
Bhi06G000334	15761.5	77558.5	0	1.83434	46660	0.917172	15.6298	7.24709e-18	5.05732e-16	Bhi06G000334	chr6	8746763	8749234	-	1078	-	PF00445:Ribonuclease T2 family	Ribonuclease_T2
Bhi01G000097	4779.05	7093.78	464.936	667.701	5936.41	566.318	3.38985	7.48466e-18	5.20439e-16	Bhi01G000097	chr1	2558004	2564887	-	4551	-	PF00005:ABC transporter|PF00664:ABC transporter transmembrane region	ABC_membrane
Bhi04G001833	43510.2	50735	8081.52	7326.37	47122.6	7703.94	2.61275	7.83301e-18	5.42716e-16	Bhi04G001833	chr4	61428925	61436193	-	5028	-	PF03552:Cellulose synthase|PF14569:Zinc-binding RING-finger	-
Bhi10G000319	3766.82	5076.84	338.473	145.83	4421.83	242.152	4.19077	9.88068e-18	6.82154e-16	Bhi10G000319	chr10	8782515	8784110	+	1377	-	PF00141:Peroxidase	-
Bhi03G001561	945.667	890.479	7266.02	5606.67	918.073	6436.34	-2.80953	1.01139e-17	6.95776e-16	Bhi03G001561	chr3	42858108	42860201	-	1442	-	PF03330:Rare lipoprotein A (RlpA)-like double-psi beta-barrel|PF01357:Pollen allergen	-
Bhi08G000780	25.3587	25.6013	493.762	370.537	25.48	432.15	-4.08412	1.19032e-17	8.15978e-16	Bhi08G000780	chr8	30291794	30296034	-	973	-	PF03195:Protein of unknown function DUF260	-
Bhi03G001244	57.057	30.0537	742.038	1577.54	43.5553	1159.79	-4.73307	1.25708e-17	8.58708e-16	Bhi03G001244	chr3	34041054	34049559	-	3718	-	PF00225:Kinesin motor domain	Kinesin
Bhi09G002398	83.4723	63.4466	951.259	2203.05	73.4594	1577.15	-4.4237	1.5368e-17	1.0461e-15	Bhi09G002398	chr9	76022479	76026527	+	2465	-	PF02984:Cyclin, C-terminal domain|PF00134:Cyclin, N-terminal domain	Cyclin_C
Bhi04G000741	164.831	215.941	1758.39	1483.98	190.386	1621.19	-3.09048	1.59801e-17	1.08397e-15	Bhi04G000741	chr4	22898756	22901620	-	1358	-	PF00010:Helix-loop-helix DNA-binding domain	HLH
BhiUN179G45	941.441	696.8	45.5637	72.4566	819.12	59.0101	3.79478	1.70624e-17	1.15335e-15	BhiUN179G45	Contig179	865672	871286	+	3603	-	PF00512:His Kinase A (phospho-acceptor) domain|PF00072:Response regulator receiver domain|PF02518:Histidine kinase-, DNA gyrase B-, and HSP90-like ATPase	Response_reg
Bhi12G001646	703.703	837.05	5046.41	6801.74	770.376	5924.08	-2.94304	1.80671e-17	1.21702e-15	Bhi12G001646	chr12	59109268	59114699	-	2488	-	-	-
Bhi10G000230	5.28306	7.79169	251.065	332.016	6.53737	291.541	-5.48314	1.99073e-17	1.33634e-15	Bhi10G000230	chr10	6610554	6611771	-	1218	-	-	-
Bhi02G000382	379.323	792.526	12.0883	22.9293	585.925	17.5088	5.06357	2.10797e-17	1.41016e-15	Bhi02G000382	chr2	9761771	9763621	+	1607	-	PF00249:Myb-like DNA-binding domain	Myb_DNA-binding
Bhi04G001309	220.832	161.399	1684.93	2631.37	191.115	2158.15	-3.49689	2.19952e-17	1.46635e-15	Bhi04G001309	chr4	41407144	41410943	-	2764	-	-	-
novel.966	1390.5	1050.76	119.024	70.6222	1220.63	94.8229	3.68656	2.44467e-17	1.6242e-15	-	chr3	36723804	36725061	-	1073	-	-	-
Bhi12G000512	106.718	32.2799	2382.33	1722.45	69.4988	2052.39	-4.8823	2.67537e-17	1.76767e-15	Bhi12G000512	chr12	18222732	18226666	-	3173	-	PF07714:Protein tyrosine kinase|PF13855:Leucine rich repeat	Pkinase_Tyr
Bhi09G002068	3263.87	3797.89	449.128	555.806	3530.88	502.467	2.81287	2.67883e-17	1.76767e-15	Bhi09G002068	chr9	66421952	66427654	-	2928	-	PF03141:Putative S-adenosyl-L-methionine-dependent methyltransferase	-
Bhi01G000609	217.662	338.382	5.57923	3.66869	278.022	4.62396	5.91092	2.76741e-17	1.81992e-15	Bhi01G000609	chr1	15787019	15789750	+	1367	-	-	-
Bhi09G000256	2517.9	3462.85	327.315	199.026	2990.38	263.171	3.50633	2.80241e-17	1.83672e-15	Bhi09G000256	chr9	6648477	6649804	+	1040	-	PF07911:Protein of unknown function (DUF1677)	-
Bhi12G000113	20.0756	14.4703	323.595	504.444	17.2729	414.02	-4.58093	2.87227e-17	1.87047e-15	Bhi12G000113	chr12	3856613	3859136	+	1654	-	PF00462:Glutaredoxin	-
Bhi09G002754	2.11322	0	623.944	830.04	1.05661	726.992	-9.39235	2.8732e-17	1.87047e-15	Bhi09G002754	chr9	85747385	85748013	+	629	-	-	-
Bhi07G000655	339.172	683.442	0	2.75151	511.307	1.37576	8.52961	2.94836e-17	1.91298e-15	Bhi07G000655	chr7	27189289	27193222	-	1704	-	PF13837:Myb/SANT-like DNA-binding domain	-
Bhi03G002122	204.983	191.453	1465.48	2129.67	198.218	1797.58	-3.18081	3.20165e-17	2.0704e-15	Bhi03G002122	chr3	62754343	62759316	+	2576	-	PF07714:Protein tyrosine kinase|PF08263:Leucine rich repeat N-terminal domain|PF13855:Leucine rich repeat	Pkinase_Tyr
Bhi05G000222	26.4153	24.4882	448.198	1182.23	25.4517	815.216	-5.00106	3.29464e-17	2.12345e-15	Bhi05G000222	chr5	6558194	6562316	-	2137	-	-	-
BhiUN578G1	10.5661	28.9406	504.92	1075.84	19.7533	790.381	-5.32681	3.32363e-17	2.13148e-15	BhiUN578G1	Contig578	11900	16009	+	1553	-	PF02826:D-isomer specific 2-hydroxyacid dehydrogenase, NAD binding domain|PF00389:D-isomer specific 2-hydroxyacid dehydrogenase, catalytic domain	2-Hacid_dh_C
Bhi02G000483	3.16983	0	783.882	382.461	1.58492	583.171	-8.49301	3.32907e-17	2.13148e-15	Bhi02G000483	chr2	12346550	12348676	-	1584	-	PF00010:Helix-loop-helix DNA-binding domain	HLH
Bhi08G001606	36.9814	17.8096	492.832	651.192	27.3955	572.012	-4.38057	3.49758e-17	2.23201e-15	Bhi08G001606	chr8	57139185	57144317	-	4262	-	PF01852:START domain|PF00046:Homeobox domain	START
Bhi04G001979	2420.7	2729.32	397.055	310.921	2575.01	353.988	2.86284	3.62134e-17	2.30341e-15	Bhi04G001979	chr4	66182760	66186277	+	1514	-	-	-
Bhi06G001700	423.701	355.078	0	2.75151	389.39	1.37576	8.13646	3.63805e-17	2.30648e-15	Bhi06G001700	chr6	54954083	54955994	-	1912	-	PF00847:AP2 domain	AP2
Bhi09G002354	64.4533	52.3156	729.019	1587.62	58.3845	1158.32	-4.30979	3.72984e-17	2.35697e-15	Bhi09G002354	chr9	74989848	74992229	-	1516	-	PF00069:Protein kinase domain	Pkinase
Bhi03G001637	495.551	1586.17	0	1.83434	1040.86	0.917172	10.1399	3.81819e-17	2.40496e-15	Bhi03G001637	chr3	45017158	45018720	-	1478	-	PF00201:UDP-glucoronosyl and UDP-glucosyl transferase	UDPGT
Bhi03G001446	458.569	349.513	21.387	10.0889	404.041	15.738	4.68347	3.95137e-17	2.4808e-15	Bhi03G001446	chr3	39306060	39306539	+	480	-	-	-
Bhi07G000391	322.266	412.959	18.5974	22.9293	367.613	20.7634	4.1456	4.03166e-17	2.52304e-15	Bhi07G000391	chr7	19203549	19208162	+	2017	-	PF00067:Cytochrome P450	p450
Bhi01G001718	40.1512	89.0479	1026.58	1165.73	64.5995	1096.15	-4.08675	4.09234e-17	2.55278e-15	Bhi01G001718	chr1	53385040	53388114	-	2377	-	PF10250:GDP-fucose protein O-fucosyltransferase	-
Bhi07G000238	357.135	315.007	10.2286	18.3434	336.071	14.286	4.5551	4.50275e-17	2.79979e-15	Bhi07G000238	chr7	12969494	12975805	-	926	-	PF00046:Homeobox domain|PF02183:Homeobox associated leucine zipper	Homeobox
Bhi04G001562	2207.26	1768.71	55.7923	8.25454	1987.99	32.0234	5.95687	5.48027e-17	3.39671e-15	Bhi04G001562	chr4	50166106	50168101	-	1996	-	PF03514:GRAS domain family	GRAS
Bhi09G001931	19422.6	12533.5	1893.22	1976.5	15978.1	1934.86	3.0458	5.57467e-17	3.44422e-15	Bhi09G001931	chr9	63080967	63084701	-	3025	-	-	-
Bhi09G000279	986.875	791.413	39.9845	77.0424	889.144	58.5135	3.92519	6.29129e-17	3.87463e-15	Bhi09G000279	chr9	7101928	7106324	-	2435	-	PF08381:Transcription factor regulating root and shoot growth via Pin3|PF13713:Transcription factor BRX N-terminal domain	-
Bhi04G000421	784.005	897.157	4851.14	5606.67	840.581	5228.91	-2.63712	7.06258e-17	4.32341e-15	Bhi04G000421	chr4	11617576	11621967	+	3414	-	PF00847:AP2 domain	AP2
Bhi03G000301	22953.8	22287.6	3475.86	2297.51	22620.7	2886.69	2.97017	7.06455e-17	4.32341e-15	Bhi03G000301	chr3	7916036	7916872	+	363	-	PF05564:Dormancy/auxin associated protein	-
Bhi04G001930	226.115	416.299	4.64936	8.25454	321.207	6.45195	5.636	7.47513e-17	4.5603e-15	Bhi04G001930	chr4	64719045	64719895	+	618	-	PF14368:Probable lipid transfer	-
Bhi07G000444	10038.9	12045.9	1909.96	1778.4	11042.4	1844.18	2.582	7.91248e-17	4.81198e-15	Bhi07G000444	chr7	20951044	20957606	-	1730	-	PF01490:Transmembrane amino acid transporter protein	Aa_trans
Bhi12G001569	514.57	420.751	29.7559	39.4384	467.66	34.5971	3.7565	8.14084e-17	4.93538e-15	Bhi12G001569	chr12	56886885	56894640	+	1920	-	PF00083:Sugar (and other) transporter	Sugar_tr
Bhi05G001461	3047.27	3311.47	540.255	451.248	3179.37	495.752	2.68107	8.42521e-17	5.09187e-15	Bhi05G001461	chr5	55197675	55201069	+	1874	-	PF01494:FAD binding domain	FAD_binding_3
Bhi08G001089	76.076	73.4645	723.44	1248.27	74.7702	985.855	-3.72078	9.55809e-17	5.7586e-15	Bhi08G001089	chr8	39924698	39926960	-	1609	-	PF10497:Zinc-finger domain of monoamine-oxidase A repressor R1	-
Bhi03G000623	19.019	12.2441	339.403	830.04	15.6315	584.722	-5.22274	9.85344e-17	5.91817e-15	Bhi03G000623	chr3	15410661	15412794	-	1869	-	PF13414:TPR repeat	-
Bhi07G000719	2284.39	2043.65	38.1247	126.57	2164.02	82.3472	4.71548	1.11953e-16	6.70334e-15	Bhi07G000719	chr7	28857867	28871016	+	3177	-	PF01490:Transmembrane amino acid transporter protein	Aa_trans
Bhi01G002006	695.25	331.703	20.4572	20.1778	513.477	20.3175	4.65974	1.14227e-16	6.8185e-15	Bhi01G002006	chr1	63374078	63375163	+	1086	-	PF00847:AP2 domain	AP2
novel.148	547.325	239.316	7.43897	10.0889	393.32	8.76393	5.48763	1.16741e-16	6.94714e-15	-	chr1	20895380	20910123	+	9220	-	PF07727:Reverse transcriptase (RNA-dependent DNA polymerase)|PF13976:GAG-pre-integrase domain	RVT_2
Bhi02G000582	353.965	1132.02	18.5974	9.17172	742.993	13.8846	5.74249	1.25209e-16	7.4283e-15	Bhi02G000582	chr2	15568519	15569607	+	1089	-	PF05553:Cotton fibre expressed protein	-
Bhi01G000967	1471.86	724.627	0	0	1098.24	0	12.6586	1.48009e-16	8.7542e-15	Bhi01G000967	chr1	26663354	26664160	-	648	-	PF00249:Myb-like DNA-binding domain	Myb_DNA-binding
Bhi09G000922	438.494	422.977	25.1065	36.6869	430.735	30.8967	3.80081	1.54493e-16	9.1099e-15	Bhi09G000922	chr9	26341774	26344502	+	1201	-	PF02309:AUX/IAA family	-
Bhi08G001764	181.737	198.131	1338.09	1267.53	189.934	1302.81	-2.77821	1.56602e-16	9.2063e-15	Bhi08G001764	chr8	61596790	61600366	-	1981	-	PF05687:BES1/BZR1 plant transcription factor, N-terminal	-
Bhi10G001757	173.284	320.572	4838.12	2757.94	246.928	3798.03	-3.94352	1.59074e-16	9.32339e-15	Bhi10G001757	chr10	54973965	54975042	-	1078	-	PF07859:alpha/beta hydrolase fold	Abhydrolase_3
Bhi01G001211	3872.48	2912.98	207.361	375.123	3392.73	291.242	3.54207	1.69371e-16	9.89699e-15	Bhi01G001211	chr1	33673587	33675392	-	933	-	PF00190:Cupin	-
Bhi03G001581	221.888	257.126	4.64936	7.33737	239.507	5.99337	5.31921	1.71246e-16	9.96576e-15	Bhi03G001581	chr3	43381923	43382312	+	390	-	PF00139:Legume lectin domain	-
Bhi12G000020	110.944	43.4108	1333.44	1572.95	77.1775	1453.19	-4.23318	1.71576e-16	9.96576e-15	Bhi12G000020	chr12	647893	650550	-	1922	-	-	-
Bhi06G000006	808.308	1497.12	87.4079	84.3798	1152.71	85.8939	3.74624	1.77557e-16	1.02824e-14	Bhi06G000006	chr6	126466	128249	-	1647	-	PF13664:Domain of unknown function (DUF4149)	-
Bhi01G001398	909.742	526.495	53.0027	43.1071	718.119	48.0549	3.90179	1.7939e-16	1.03577e-14	Bhi01G001398	chr1	40004501	40007225	-	1106	-	PF14368:Probable lipid transfer	-
Bhi08G001255	10.5661	14.4703	285.471	653.026	12.5182	469.248	-5.23046	1.82095e-16	1.04826e-14	Bhi08G001255	chr8	44068330	44070685	-	1640	-	PF00010:Helix-loop-helix DNA-binding domain	HLH
Bhi03G000125	520.909	672.311	4375.05	7042.96	596.61	5709	-3.2585	1.87863e-16	1.07826e-14	Bhi03G000125	chr3	3319690	3322179	+	778	-	PF01241:Photosystem I psaG / psaK	-
Bhi03G000776	3126.51	2705.94	24.1767	117.398	2916.23	70.7873	5.36406	1.91415e-16	1.09542e-14	Bhi03G000776	chr3	20415842	20417143	-	1202	-	PF03195:Protein of unknown function DUF260	-
Bhi01G000292	482.871	635.579	51.1429	49.5273	559.225	50.3351	3.47369	1.94875e-16	1.11193e-14	Bhi01G000292	chr1	6978698	6983934	-	3120	-	PF03141:Putative S-adenosyl-L-methionine-dependent methyltransferase	-
Bhi04G001843	200.756	197.018	1316.7	1318.89	198.887	1317.8	-2.72807	1.99212e-16	1.13335e-14	Bhi04G001843	chr4	61831650	61840317	+	5242	-	-	-
Bhi01G002555	3.16983	17.8096	3492.6	503.527	10.4897	1998.06	-7.57938	2.25247e-16	1.27772e-14	Bhi01G002555	chr1	82982583	82988793	+	2009	-	PF03171:2OG-Fe(II) oxygenase superfamily|PF14226:non-haem dioxygenase in morphine synthesis N-terminal	2OG-FeII_Oxy
Bhi08G001348	32.7549	36.7322	421.232	705.305	34.7436	563.268	-4.01956	2.40028e-16	1.3576e-14	Bhi08G001348	chr8	46820418	46826052	+	2828	-	PF00004:ATPase family associated with various cellular activities (AAA)	AAA
Bhi09G002370	1105.22	1314.57	7004.72	8831.45	1209.89	7918.08	-2.71033	2.45213e-16	1.38289e-14	Bhi09G002370	chr9	75358027	75360808	+	1855	-	PF02800:Glyceraldehyde 3-phosphate dehydrogenase, C-terminal domain|PF00044:Glyceraldehyde 3-phosphate dehydrogenase, NAD binding domain	-
Bhi08G000820	249.36	374.001	3203.41	7153.94	311.681	5178.67	-4.05467	2.46978e-16	1.3888e-14	Bhi08G000820	chr8	31887011	31889840	+	1927	-	PF00650:CRAL/TRIO domain|PF03765:CRAL/TRIO, N-terminal domain	CRAL_TRIO_N
Bhi09G000714	251.473	850.407	10.2286	5.50303	550.94	7.86581	6.13103	2.71107e-16	1.52008e-14	Bhi09G000714	chr9	19679594	19684214	+	2624	-	PF00582:Universal stress protein family	Usp
novel.372	352.908	198.131	4.64936	2.75151	275.52	3.70044	6.22017	2.72938e-16	1.52594e-14	-	chr10	50095575	50118628	+	5059	-	-	-
Bhi03G000147	256.757	290.519	13.9481	11.9232	273.638	12.9357	4.40307	2.92376e-16	1.62991e-14	Bhi03G000147	chr3	3929691	3937985	-	1165	-	-	-
Bhi11G001649	355.021	379.567	2677.1	2166.36	367.294	2421.73	-2.72109	3.10123e-16	1.72389e-14	Bhi11G001649	chr11	55771008	55775025	-	1940	-	-	-
Bhi11G002122	20.0756	14.4703	313.367	624.594	17.2729	468.98	-4.76102	3.32418e-16	1.83896e-14	Bhi11G002122	chr11	68559732	68562995	-	1013	-	-	-
Bhi03G001009	51999	32279.9	5243.55	3961.26	42139.4	4602.41	3.19472	3.32719e-16	1.83896e-14	Bhi03G001009	chr3	27034870	27037310	-	1395	-	PF01167:Tub family|PF00646:F-box domain	Tub
Bhi03G001718	8.45289	1.1131	289.19	375.123	4.78299	332.157	-6.1009	3.37905e-16	1.86232e-14	Bhi03G001718	chr3	47377592	47378762	+	1171	-	PF10604:Polyketide cyclase / dehydrase and lipid transport	-
novel.656	287.398	231.524	11.1585	8.25454	259.461	9.7065	4.74124	3.84366e-16	2.11238e-14	-	chr12	69658448	69660794	+	1840	-	-	-
Bhi09G002291	527.249	569.906	42.7741	58.699	548.578	50.7365	3.43426	4.51846e-16	2.47622e-14	Bhi09G002291	chr9	73249053	73256446	-	1634	-	PF03350:Uncharacterized protein family, UPF0114	-
Bhi03G000226	636.08	318.346	22.3169	13.7576	477.213	18.0372	4.72643	5.05159e-16	2.76059e-14	Bhi03G000226	chr3	6011640	6012919	+	1280	-	PF14009:Domain of unknown function (DUF4228)	-
Bhi09G000932	950.95	893.818	5875.86	9401.93	922.384	7638.89	-3.04991	5.28495e-16	2.88e-14	Bhi09G000932	chr9	26806558	26807925	-	779	-	PF07123:Photosystem II reaction centre W protein (PsbW)	-
Bhi05G001623	95.095	154.721	1160.48	1461.05	124.908	1310.77	-3.39237	5.3202e-16	2.89109e-14	Bhi05G001623	chr5	58944929	58945654	+	726	-	-	-
Bhi08G001287	1803.64	563.228	0	0	1183.43	0	12.7663	5.68244e-16	3.07931e-14	Bhi08G001287	chr8	45219731	45221818	+	1115	-	PF04720:PDDEXK-like family of unknown function	-
Bhi03G002061	734.345	497.555	5108.72	4386.83	615.95	4747.77	-2.94617	5.88073e-16	3.17789e-14	Bhi03G002061	chr3	60479033	60486384	+	2146	-	PF16709:Fused Ig-PH domain of plant-specific actin-binding protein|PF16711:Actin-binding domain of plant-specific actin-binding protein|PF16712:Coiled-coil regions of plant-specific actin-binding protein	-
Bhi03G001618	3783.72	2419.88	381.247	300.832	3101.8	341.04	3.18517	5.90417e-16	3.18169e-14	Bhi03G001618	chr3	44585520	44588047	+	879	-	-	-
Bhi08G000887	1154.88	220.393	7.43897	4.58586	687.635	6.01242	6.83855	7.2799e-16	3.91219e-14	Bhi08G000887	chr8	34528939	34531525	-	1949	-	-	-
Bhi09G002317	5628.57	7149.43	1080.51	1028.15	6389	1054.33	2.59925	7.79754e-16	4.17879e-14	Bhi09G002317	chr9	73676594	73682346	+	4446	-	-	-
Bhi09G000925	38.038	211.489	4564.74	18191.2	124.763	11378	-6.51162	8.56124e-16	4.57543e-14	Bhi09G000925	chr9	26518699	26526410	+	2980	-	PF01764:Lipase (class 3)	Lipase_3
Bhi11G001876	56.0004	43.4108	607.206	492.521	49.7056	549.864	-3.46653	8.99718e-16	4.7952e-14	Bhi11G001876	chr11	61660614	61664791	-	2090	-	-	-
Bhi01G002413	44.3777	30.0537	472.375	890.574	37.2157	681.474	-4.19326	9.23753e-16	4.90981e-14	Bhi01G002413	chr1	77191721	77197760	+	4259	-	PF11721:Di-glucose binding within endoplasmic reticulum|PF00225:Kinesin motor domain	Kinesin
Bhi02G000213	1994.88	951.699	15991.9	21349	1473.29	18670.5	-3.66355	1.11935e-15	5.93317e-14	Bhi02G000213	chr2	5798932	5800258	-	1137	-	PF00504:Chlorophyll A-B binding protein	-
Bhi06G000606	977.365	1051.88	45.5637	97.2202	1014.62	71.392	3.82862	1.12443e-15	5.94387e-14	Bhi06G000606	chr6	16379771	16385162	+	1038	-	PF02431:Chalcone-flavanone isomerase	-
Bhi01G002129	377.21	426.317	35.3351	34.8525	401.763	35.0938	3.517	1.18744e-15	6.25989e-14	Bhi01G002129	chr1	67366638	67374650	+	2945	-	PF11838:ERAP1-like C-terminal domain|PF01433:Peptidase family M1	-
Bhi09G002053	45.4343	66.7859	568.152	795.188	56.1101	681.67	-3.60406	1.28511e-15	6.75638e-14	Bhi09G002053	chr9	65867844	65879607	+	1413	-	PF01925:Sulfite exporter TauE/SafE	-
Bhi05G000829	1202.42	4892.07	0.929872	0	3047.25	0.464936	12.6875	1.30116e-15	6.8223e-14	Bhi05G000829	chr5	34879758	34884812	-	1660	-	PF07712:Stress up-regulated Nod 19	-
Bhi09G000021	4147.2	4268.73	717.861	507.196	4207.97	612.528	2.78031	1.40141e-15	7.32814e-14	Bhi09G000021	chr9	413380	416078	-	1863	-	PF14559:Tetratricopeptide repeat	-
Bhi04G000300	14.7926	15.5834	265.943	485.184	15.188	375.564	-4.62847	1.4256e-15	7.43456e-14	Bhi04G000300	chr4	7665616	7668825	+	1409	-	PF02362:B3 DNA binding domain	B3
Bhi06G000138	83.4723	66.7859	899.186	2618.53	75.1291	1758.86	-4.54877	1.44164e-15	7.49809e-14	Bhi06G000138	chr6	3393285	3395798	-	2514	-	PF03639:Glycosyl hydrolase family 81	-
Bhi11G001381	4.22644	8.90479	238.977	265.063	6.56562	252.02	-5.27014	1.44754e-15	7.50865e-14	Bhi11G001381	chr11	46809763	46812481	+	1834	-	PF00295:Glycosyl hydrolases family 28	-
novel.543	408.909	459.71	3271.29	2507.55	434.309	2889.42	-2.73407	1.50574e-15	7.78969e-14	-	chr11	23020961	23022370	-	759	-	-	-
Bhi09G000869	8270.1	8948.2	1384.58	895.16	8609.15	1139.87	2.91702	1.5864e-15	8.18515e-14	Bhi09G000869	chr9	24389659	24395703	+	4738	-	-	-
BhiUN245G48	736.458	293.858	11.1585	1.83434	515.158	6.4964	6.3121	1.62371e-15	8.35542e-14	BhiUN245G48	Contig245	1050812	1051120	+	309	-	PF00462:Glutaredoxin	-
Bhi09G001077	312.757	193.679	1.85974	2.75151	253.218	2.30563	6.77792	1.64115e-15	8.42283e-14	Bhi09G001077	chr9	32393810	32401164	-	762	-	PF02365:No apical meristem (NAM) protein	NAM
Bhi10G001364	502.947	359.531	3460.05	2866.16	431.239	3163.11	-2.87453	1.72878e-15	8.84917e-14	Bhi10G001364	chr10	43131867	43135870	-	3091	-	PF00582:Universal stress protein family|PF00069:Protein kinase domain	Pkinase
BhiUN179G28	2.11322	2.2262	226.889	603.499	2.16971	415.194	-7.5809	1.74522e-15	8.90979e-14	BhiUN179G28	Contig179	613315	616371	+	1591	-	PF13225:Domain of unknown function (DUF4033)	-
novel.1289	28.5285	54.5418	544.905	676.873	41.5352	610.889	-3.88095	1.95118e-15	9.93514e-14	-	chr6	25467655	25473079	+	4417	-	PF13976:GAG-pre-integrase domain|PF00665:Integrase core domain|PF07727:Reverse transcriptase (RNA-dependent DNA polymerase)	RVT_2
BhiUN579G17	744.911	870.443	5530.88	9873.35	807.677	7702.11	-3.25346	1.97621e-15	1.00362e-13	BhiUN579G17	Contig579	337893	343521	+	4851	-	PF02514:CobN/Magnesium Chelatase|PF11965:Domain of unknown function (DUF3479)	-
Bhi10G000143	14.7926	31.1668	1601.24	458.586	22.9797	1029.91	-5.4885	2.10289e-15	1.06517e-13	Bhi10G000143	chr10	4001967	4003008	-	1042	-	PF03168:Late embryogenesis abundant protein	-
Bhi02G000849	43.3211	17.8096	848.973	521.871	30.5653	685.422	-4.48375	2.13822e-15	1.08025e-13	Bhi02G000849	chr2	22841203	22843405	-	1954	-	PF01177:Asp/Glu/Hydantoin racemase	Asp_Glu_race
Bhi11G001742	440.607	453.031	41.8442	25.6808	446.819	33.7625	3.72673	2.33719e-15	1.1777e-13	Bhi11G001742	chr11	58378850	58379590	-	741	-	PF13912:C2H2-type zinc finger	-
Bhi03G000774	8104.21	10296.2	1550.1	1626.15	9200.18	1588.12	2.53433	2.35264e-15	1.18242e-13	Bhi03G000774	chr3	20194059	20195689	+	1338	-	PF00141:Peroxidase	-
Bhi06G000440	8.45289	26.7144	453.777	1552.77	17.5836	1003.27	-5.8385	2.48948e-15	1.24478e-13	Bhi06G000440	chr6	12034179	12035626	-	528	-	PF00249:Myb-like DNA-binding domain	Myb_DNA-binding
Bhi09G001734	601.212	707.931	0	0	654.571	0	11.9118	2.48957e-15	1.24478e-13	Bhi09G001734	chr9	57427277	57429495	+	1809	-	PF00067:Cytochrome P450	p450
Bhi03G000083	565.287	855.973	71.6001	60.5333	710.63	66.0667	3.42708	3.15605e-15	1.57397e-13	Bhi03G000083	chr3	2257210	2259286	+	2077	-	PF03055:Retinal pigment epithelial membrane protein	RPE65
Bhi04G000578	1235.18	928.324	136.691	94.4687	1081.75	115.58	3.22665	3.21846e-15	1.60098e-13	Bhi04G000578	chr4	16450670	16460530	+	2738	-	PF05910:Plant protein of unknown function (DUF868)	-
Bhi09G002780	9716.6	10446.4	2064.32	1866.44	10081.5	1965.38	2.35883	3.24982e-15	1.61244e-13	Bhi09G002780	chr9	86283171	86290111	+	4880	-	-	-
Bhi01G002793	62.3401	45.637	636.032	513.616	53.9885	574.824	-3.4112	3.29365e-15	1.62315e-13	Bhi01G002793	chr1	91210884	91212322	-	1439	-	-	-
Bhi09G000558	1126.35	1526.06	151.569	184.352	1326.2	167.96	2.98096	3.29563e-15	1.62315e-13	Bhi09G000558	chr9	14447860	14448111	-	252	-	-	-
Bhi01G000396	416.305	221.507	12.0883	11.0061	318.906	11.5472	4.78797	3.2965e-15	1.62315e-13	Bhi01G000396	chr1	9593769	9595703	+	783	-	-	-
Bhi03G000950	5042.15	1826.59	201.782	126.57	3434.37	164.176	4.38685	3.48916e-15	1.71367e-13	Bhi03G000950	chr3	25273255	25279156	-	2707	-	PF01019:Gamma-glutamyltranspeptidase	-
Bhi09G001718	879.1	908.288	132.972	132.99	893.694	132.981	2.74855	3.77344e-15	1.84861e-13	Bhi09G001718	chr9	56724858	56733360	+	1919	-	PF00232:Glycosyl hydrolase family 1	Glyco_hydro_1
Bhi11G001040	115.171	70.1252	1028.44	2360.8	92.6479	1694.62	-4.19232	3.78848e-15	1.8513e-13	Bhi11G001040	chr11	36215773	36220449	+	4313	-	PF03552:Cellulose synthase|PF14570:RING/Ubox like zinc-binding domain	-
Bhi09G000216	492.381	861.538	28.826	50.4444	676.959	39.6352	4.09363	3.91599e-15	1.9088e-13	Bhi09G000216	chr9	5763072	5767773	+	1484	-	PF00657:GDSL-like Lipase/Acylhydrolase	Lipase_GDSL
Bhi12G000643	220.832	160.286	1381.79	1386.76	190.559	1384.28	-2.86031	4.63769e-15	2.25492e-13	Bhi12G000643	chr12	21819052	21821780	-	2729	-	-	-
Bhi05G001715	58.1136	33.3929	529.097	767.673	45.7533	648.385	-3.82302	4.68008e-15	2.26984e-13	Bhi05G001715	chr5	61331562	61338229	+	2666	-	-	-
Bhi03G000182	170.114	164.739	1261.84	2349.79	167.426	1805.81	-3.43103	5.25169e-15	2.54072e-13	Bhi03G000182	chr3	4571747	4578747	+	4023	-	PF05922:Peptidase inhibitor I9|PF00082:Subtilase family	Peptidase_S8
novel.1236	4443.05	3989.34	826.656	746.578	4216.2	786.617	2.42223	5.47325e-15	2.64132e-13	-	chr5	47692891	47711822	-	15942	-	PF00665:Integrase core domain	rve
Bhi01G000115	82.4157	116.875	802.479	929.095	99.6455	865.787	-3.12001	5.57487e-15	2.68368e-13	Bhi01G000115	chr1	3140593	3144393	+	1535	-	PF00166:Chaperonin 10 Kd subunit	-
Bhi10G001330	1153.82	1276.72	75.3196	143.079	1215.27	109.199	3.47596	5.70542e-15	2.73973e-13	Bhi10G001330	chr10	42126841	42130158	-	2118	-	PF04043:Plant invertase/pectin methylesterase inhibitor|PF01095:Pectinesterase	-
Bhi01G002406	1890.28	2094.85	10323.4	13827.3	1992.56	12075.4	-2.59939	5.7212e-15	2.74053e-13	Bhi01G002406	chr1	76886534	76888895	-	812	-	PF04725:Photosystem II 10 kDa polypeptide PsbR	-
Bhi01G001429	21.1322	30.0537	351.492	716.311	25.5929	533.901	-4.38442	6.01023e-15	2.87188e-13	Bhi01G001429	chr1	40510823	40512079	+	1257	-	-	-
Bhi05G001301	23427.2	31334.8	4081.21	4818.82	27381	4450.01	2.62129	6.32735e-15	3.01599e-13	Bhi05G001301	chr5	51045640	51052631	+	4898	-	-	-
Bhi11G000315	164.831	71.2383	1496.16	2446.1	118.035	1971.13	-4.06073	6.39932e-15	3.04256e-13	Bhi11G000315	chr11	9351422	9354679	-	3125	-	-	-
Bhi11G002467	596.985	214.828	0.929872	1.83434	405.907	1.38211	8.19586	6.41446e-15	3.04256e-13	Bhi11G002467	chr11	80039217	80041490	-	1248	-	PF02365:No apical meristem (NAM) protein	NAM
Bhi03G000237	267.323	381.793	2172.18	2480.95	324.558	2326.56	-2.842	6.54333e-15	3.09611e-13	Bhi03G000237	chr3	6452922	6457247	-	2828	-	-	-
Bhi04G001982	1480.31	1469.29	175.746	242.133	1474.8	208.94	2.81926	6.93986e-15	3.27575e-13	Bhi04G001982	chr4	66259953	66263865	-	3161	-	PF00654:Voltage gated chloride channel	Voltage_CLC
Bhi07G000538	153.209	149.155	942.89	1125.37	151.182	1034.13	-2.77402	7.13211e-15	3.35332e-13	Bhi07G000538	chr7	24001996	24004045	-	1167	-	PF00316:Fructose-1-6-bisphosphatase	-
Bhi03G000725	23.2454	26.7144	357.071	945.604	24.9799	651.337	-4.70518	7.13877e-15	3.35332e-13	Bhi03G000725	chr3	18377369	18379100	-	990	-	PF00307:Calponin homology (CH) domain|PF03271:EB1-like C-terminal motif	CH
Bhi10G000842	108.831	54.5418	1019.14	2320.44	81.6864	1669.79	-4.35239	7.25227e-15	3.3984e-13	Bhi10G000842	chr10	22836086	22838831	-	1834	-	PF02453:Reticulon	-
Bhi03G002158	9659.54	11452.7	1451.53	1942.57	10556.1	1697.05	2.63696	7.8072e-15	3.64963e-13	Bhi03G002158	chr3	64648024	64653462	-	3328	-	-	-
Bhi09G002783	576.91	771.377	6145.52	16663.2	674.143	11404.3	-4.08045	7.96489e-15	3.71439e-13	Bhi09G002783	chr9	86327032	86329624	+	2086	-	PF00106:short chain dehydrogenase	adh_short
Bhi07G000583	22159.2	152580	2.78962	0	87369.7	1.39481	15.9375	8.20195e-15	3.81577e-13	Bhi07G000583	chr7	25106279	25113645	-	2682	-	PF05922:Peptidase inhibitor I9|PF00082:Subtilase family	Peptidase_S8
Bhi03G001341	674.118	878.235	97.6365	96.303	776.176	96.9698	3.00068	8.72135e-15	4.04771e-13	Bhi03G001341	chr3	36261866	36262615	-	433	-	-	-
Bhi04G000077	4160.93	2347.52	366.369	346.691	3254.23	356.53	3.19027	8.85406e-15	4.09949e-13	Bhi04G000077	chr4	2384295	2391886	-	1641	-	PF07732:Multicopper oxidase|PF00394:Multicopper oxidase|PF07731:Multicopper oxidase	-
Bhi11G001923	2101.6	1756.47	334.754	316.424	1929.03	325.589	2.56681	9.15213e-15	4.22741e-13	Bhi11G001923	chr11	62974780	62979191	-	1564	-	-	-
Bhi10G001176	11.6227	16.6965	253.855	519.119	14.1596	386.487	-4.77298	9.43013e-15	4.34548e-13	Bhi10G001176	chr10	36216905	36219432	-	1493	-	PF00307:Calponin homology (CH) domain|PF03271:EB1-like C-terminal motif	CH
BhiUN508G1	1275.33	1677.44	192.483	225.624	1476.38	209.054	2.82001	9.62476e-15	4.42465e-13	BhiUN508G1	Contig508	9653	14124	+	2302	-	-	-
Bhi04G001973	6094.53	5768.08	1064.7	1226.26	5931.3	1145.48	2.37239	1.00125e-14	4.59202e-13	Bhi04G001973	chr4	66087776	66092731	+	3676	-	PF13855:Leucine rich repeat|PF07714:Protein tyrosine kinase	Pkinase_Tyr
Bhi01G002778	353.965	179.209	3295.47	2583.67	266.587	2939.57	-3.46241	1.03326e-14	4.72763e-13	Bhi01G002778	chr1	90729266	90731462	-	1102	-	PF00641:Zn-finger in Ran binding protein and others	zf-RanBP
Bhi12G001797	810.421	646.71	44.6338	12.8404	728.565	28.7371	4.66503	1.12958e-14	5.15621e-13	Bhi12G001797	chr12	63436273	63441663	-	1589	-	PF00481:Protein phosphatase 2C	PP2C
Bhi09G001856	199.7	331.703	2095.93	2742.34	265.701	2419.14	-3.18708	1.13314e-14	5.16029e-13	Bhi09G001856	chr9	60979875	60980443	+	483	-	PF01197:Ribosomal protein L31	-
Bhi08G001573	1656.77	428.543	31.6156	28.4323	1042.65	30.024	5.11819	1.23361e-14	5.60468e-13	Bhi08G001573	chr8	55489250	55496138	+	2039	-	PF00450:Serine carboxypeptidase	Peptidase_S10
Bhi07G001204	556.834	449.692	48.3533	27.5151	503.263	37.9342	3.73036	1.26845e-14	5.74953e-13	Bhi07G001204	chr7	42705545	42707808	-	1346	-	-	-
novel.1237	1105.22	355.078	24.1767	9.17172	730.147	16.6742	5.45355	1.28499e-14	5.81091e-13	-	chr5	47909195	47911352	-	1274	-	-	-
BhiUN179G32	41.2078	26.7144	490.972	1671.09	33.9611	1081.03	-4.99123	1.30498e-14	5.8876e-13	BhiUN179G32	Contig179	638632	640457	-	1443	-	-	-
Bhi11G001925	44.3777	17.8096	502.131	848.384	31.0936	675.257	-4.4376	1.32392e-14	5.95918e-13	Bhi11G001925	chr11	63082356	63083901	+	1546	-	PF00462:Glutaredoxin	-
BhiUN132G11	1216.16	2109.32	183.185	133.907	1662.74	158.546	3.39061	1.36383e-14	6.1246e-13	BhiUN132G11	Contig132	379622	382056	-	2435	-	PF03016:Exostosin family	-
Bhi10G000694	512.456	668.972	9082.06	4408.84	590.714	6745.45	-3.51347	1.40807e-14	6.30869e-13	Bhi10G000694	chr10	18128863	18132665	-	2023	-	PF00067:Cytochrome P450	p450
Bhi09G001417	2659.49	2504.47	487.253	382.461	2581.98	434.857	2.56992	1.43095e-14	6.39641e-13	Bhi09G001417	chr9	45621191	45626629	-	2389	-	PF02886:LBP / BPI / CETP family, C-terminal domain|PF01273:LBP / BPI / CETP family, N-terminal domain	-
Bhi12G002153	171.171	123.554	1172.57	1047.41	147.362	1109.99	-2.91248	1.52182e-14	6.78697e-13	Bhi12G002153	chr12	76340970	76343870	-	1941	-	PF01842:ACT domain	ACT
Bhi03G001728	614.948	850.407	4575.9	6592.63	732.677	5584.26	-2.93025	1.5856e-14	7.04133e-13	Bhi03G001728	chr3	47689713	47692649	+	2673	-	PF03765:CRAL/TRIO, N-terminal domain|PF00650:CRAL/TRIO domain	CRAL_TRIO_N
Bhi02G001845	430.041	356.191	31.6156	38.5212	393.116	35.0684	3.48659	1.58611e-14	7.04133e-13	Bhi02G001845	chr2	60756431	60758311	+	1708	-	PF00249:Myb-like DNA-binding domain	Myb_DNA-binding
Bhi06G000158	4282.45	3370.46	581.17	687.879	3826.45	634.524	2.59226	1.62047e-14	7.1774e-13	Bhi06G000158	chr6	4005314	4009316	+	1770	-	PF00931:NB-ARC domain	NB-ARC
Bhi02G000049	19479.7	20022.4	4087.72	4343.72	19751	4215.72	2.22807	1.90866e-14	8.43464e-13	Bhi02G000049	chr2	1370974	1378789	-	3359	-	-	-
Bhi03G001505	2870.81	2739.33	15621.8	25301.1	2805.07	20461.5	-2.8668	1.91707e-14	8.45254e-13	Bhi03G001505	chr3	40981606	40983677	+	1243	-	PF01716:Manganese-stabilising protein / photosystem II polypeptide	-
Bhi07G000988	14.7926	7.79169	240.837	547.551	11.2921	394.194	-5.12132	2.05081e-14	9.02169e-13	Bhi07G000988	chr7	36743673	36747589	+	1847	-	PF01529:DHHC palmitoyltransferase	-
novel.654	456.456	453.031	2891.9	2326.86	454.744	2609.38	-2.52057	2.09823e-14	9.20943e-13	-	chr12	62120110	62121526	+	1289	-	-	-
Bhi04G001343	15335.7	13861.4	2791.47	1986.59	14598.5	2389.03	2.61134	2.29333e-14	1.0043e-12	Bhi04G001343	chr4	42536302	42546167	+	4608	-	-	-
novel.285	30.6417	21.1489	424.951	319.176	25.8953	372.064	-3.84272	2.52082e-14	1.10144e-12	-	chr1	76087871	76089869	-	1923	-	-	-
Bhi11G000342	99.3215	73.4645	835.955	664.949	86.393	750.452	-3.11794	2.73102e-14	1.1906e-12	Bhi11G000342	chr11	10203385	10206920	-	2236	-	PF02225:PA domain|PF00082:Subtilase family	Peptidase_S8
Bhi04G001360	916.082	537.626	65.091	66.9535	726.854	66.0223	3.46078	2.79827e-14	1.21718e-12	Bhi04G001360	chr4	43021947	43023393	+	1357	-	PF05055:Protein of unknown function (DUF677)	-
Bhi06G001142	34.8682	27.8275	356.141	671.37	31.3478	513.755	-4.03373	2.83187e-14	1.22904e-12	Bhi06G001142	chr6	38320075	38321252	-	1059	-	PF06203:CCT motif|PF00643:B-box zinc finger	CCT
Bhi10G000910	5.28306	12.2441	223.169	329.265	8.76357	276.217	-4.98515	2.85281e-14	1.23537e-12	Bhi10G000910	chr10	25622538	25624750	+	2138	-	-	-
Bhi03G002108	543.098	798.091	4903.21	9132.28	670.595	7017.75	-3.38762	2.88908e-14	1.24829e-12	Bhi03G002108	chr3	62029328	62032630	-	1493	-	PF02915:Rubrerythrin	-
Bhi10G000469	104.605	107.971	971.716	711.725	106.288	841.721	-2.98542	3.11228e-14	1.34174e-12	Bhi10G000469	chr10	12632910	12635490	-	1940	-	PF03144:Elongation factor Tu domain 2|PF00009:Elongation factor Tu GTP binding domain|PF03143:Elongation factor Tu C-terminal domain	GTP_EFTU
Bhi03G000571	82.4157	32.2799	813.638	1146.46	57.3478	980.051	-4.09297	3.1392e-14	1.35034e-12	Bhi03G000571	chr3	14320184	14324111	+	1890	-	PF02984:Cyclin, C-terminal domain|PF00134:Cyclin, N-terminal domain	Cyclin_C
Bhi09G001780	299.021	213.715	8.36885	13.7576	256.368	11.0632	4.53362	3.22472e-14	1.38406e-12	Bhi09G001780	chr9	59410619	59413340	-	2722	-	-	-
Bhi09G000407	10126.6	8061.06	1764.9	1635.32	9093.81	1700.11	2.41927	3.4198e-14	1.46455e-12	Bhi09G000407	chr9	10688264	10697193	+	2733	-	PF13855:Leucine rich repeat	-
Bhi09G002453	471.249	297.197	0	1.83434	384.223	0.917172	8.70196	3.50574e-14	1.49805e-12	Bhi09G002453	chr9	77308492	77309373	+	802	-	PF00847:AP2 domain	AP2
Bhi07G001356	2392.17	4230.89	270.593	391.632	3311.53	331.112	3.32201	3.523e-14	1.50212e-12	Bhi07G001356	chr7	46945833	46951550	+	3879	-	PF00982:Glycosyltransferase family 20|PF02358:Trehalose-phosphatase	-
Bhi07G001216	2905.68	2550.11	437.04	271.483	2727.89	354.261	2.945	3.67588e-14	1.56386e-12	Bhi07G001216	chr7	43274369	43278720	-	2364	-	PF01182:Glucosamine-6-phosphate isomerases/6-phosphogluconolactonase	-
Bhi01G002335	10.5661	10.0179	203.642	378.792	10.292	291.217	-4.82214	3.71588e-14	1.57742e-12	Bhi01G002335	chr1	74142845	74150520	-	2389	-	PF03552:Cellulose synthase	-
Bhi12G002046	0	2.2262	303.138	974.953	1.1131	639.046	-9.19651	4.03173e-14	1.70776e-12	Bhi12G002046	chr12	73115888	73118733	-	1070	-	PF14159:CAAD domains of cyanobacterial aminoacyl-tRNA synthetase	-
novel.1630	17.9624	8.90479	251.995	385.212	13.4336	318.604	-4.56315	4.52503e-14	1.91254e-12	-	chr8	62791706	62793715	-	1921	-	-	-
Bhi02G000129	8.45289	7.79169	190.624	273.317	8.12229	231.97	-4.83518	4.55048e-14	1.91911e-12	Bhi02G000129	chr2	3360882	3365035	-	2678	-	PF13855:Leucine rich repeat|PF07714:Protein tyrosine kinase|PF08263:Leucine rich repeat N-terminal domain	Pkinase_Tyr
Bhi09G002251	330.719	213.715	11.1585	3.66869	272.217	7.41357	5.2008	4.78862e-14	2.01517e-12	Bhi09G002251	chr9	72213719	72218950	+	2109	-	PF03016:Exostosin family	-
Bhi12G001194	1932.54	1156.51	61.3715	138.493	1544.53	99.9322	3.94986	4.80758e-14	2.01877e-12	Bhi12G001194	chr12	44493792	44494587	+	796	-	-	-
Bhi07G000766	21.1322	31.1668	315.227	410.893	26.1495	363.06	-3.7975	5.25106e-14	2.20023e-12	Bhi07G000766	chr7	30253306	30258289	-	1845	-	PF00191:Annexin	-
Bhi04G000091	102.491	175.87	1181.87	1295.05	139.18	1238.46	-3.1544	5.45902e-14	2.28244e-12	Bhi04G000091	chr4	2881639	2885046	+	1135	-	PF00085:Thioredoxin	-
Bhi03G001825	63.3967	34.506	612.785	1699.52	48.9514	1156.15	-4.56055	5.48967e-14	2.29031e-12	Bhi03G001825	chr3	50565143	50566528	+	1191	-	PF05739:SNARE domain|PF00804:Syntaxin	SNARE
Bhi05G001358	348.682	245.995	17.6676	8.25454	297.338	12.9611	4.52125	5.71332e-14	2.3785e-12	Bhi05G001358	chr5	52611477	52612916	+	1440	-	PF04674:Phosphate-induced protein 1 conserved region	-
Bhi07G001080	247.247	116.875	1838.36	2376.39	182.061	2107.37	-3.53222	5.74038e-14	2.38465e-12	Bhi07G001080	chr7	39909734	39913059	+	2793	-	PF07714:Protein tyrosine kinase|PF08263:Leucine rich repeat N-terminal domain	Pkinase_Tyr
novel.227	423.701	191.453	3.71949	0	307.577	1.85974	7.3769	5.84189e-14	2.42164e-12	-	chr1	2541727	2549279	-	7285	-	PF00665:Integrase core domain|PF00005:ABC transporter|PF13976:GAG-pre-integrase domain|PF07727:Reverse transcriptase (RNA-dependent DNA polymerase)	RVT_2
Bhi03G000013	5698.3	5025.64	605.346	940.101	5361.97	772.724	2.79471	6.30796e-14	2.60786e-12	Bhi03G000013	chr3	318662	327094	+	2592	-	PF02225:PA domain|PF00082:Subtilase family|PF05922:Peptidase inhibitor I9	Peptidase_S8
Bhi04G000811	14163.9	15277.3	2793.33	3258.71	14720.6	3026.02	2.28233	6.31802e-14	2.60786e-12	Bhi04G000811	chr4	25211159	25214885	-	1622	-	PF04862:Protein of unknown function (DUF642)	-
novel.1682	118.34	61.2204	893.607	1092.35	89.7804	992.979	-3.46597	6.47131e-14	2.66547e-12	-	chr9	65981806	66024146	+	3119	-	PF01925:Sulfite exporter TauE/SafE	-
Bhi06G000505	11.6227	13.3572	212.941	325.596	12.49	269.268	-4.43134	6.51004e-14	2.67574e-12	Bhi06G000505	chr6	13538929	13544120	+	1919	-	PF06203:CCT motif	CCT
Bhi11G000180	517.739	1081.93	8198.68	18771.8	799.836	13485.2	-4.07566	6.93838e-14	2.84576e-12	Bhi11G000180	chr11	4691419	4691789	-	348	-	PF14547:Hydrophobic seed protein	-
Bhi04G001492	80.3024	35.6191	716.001	1281.29	57.9608	998.645	-4.10508	7.20438e-14	2.94863e-12	Bhi04G001492	chr4	47295376	47298406	-	1377	-	PF02984:Cyclin, C-terminal domain|PF00134:Cyclin, N-terminal domain	Cyclin_C
Bhi12G000998	408.909	480.858	2562.73	2279.17	444.883	2420.95	-2.44421	7.86036e-14	3.21034e-12	Bhi12G000998	chr12	34496477	34498743	-	2099	-	PF14543:Xylanase inhibitor N-terminal|PF14541:Xylanase inhibitor C-terminal	-
Bhi12G000506	17.9624	24.4882	291.05	687.879	21.2253	489.464	-4.52887	8.04429e-14	3.27855e-12	Bhi12G000506	chr12	18055877	18061363	+	2805	-	PF03999:Microtubule associated protein (MAP65/ASE1 family)	-
Bhi06G000957	31.6983	18.9227	321.736	529.208	25.3105	425.472	-4.06882	8.70793e-14	3.54159e-12	Bhi06G000957	chr6	30267955	30272660	-	1535	-	-	-
Bhi05G001138	140.529	313.894	2415.81	4484.97	227.212	3450.39	-3.92516	8.80986e-14	3.57555e-12	Bhi05G001138	chr5	45614788	45617815	-	1369	-	PF00722:Glycosyl hydrolases family 16|PF06955:Xyloglucan endo-transglycosylase (XET) C-terminus	-
Bhi04G000404	14.7926	10.0179	228.748	260.477	12.4052	244.613	-4.29837	9.07281e-14	3.67458e-12	Bhi04G000404	chr4	10950808	10953693	+	1739	-	-	-
Bhi02G001201	1179.18	700.139	7131.19	12940.4	939.658	10035.8	-3.41677	1.07086e-13	4.32805e-12	Bhi02G001201	chr2	37513952	37515829	+	1164	-	PF00504:Chlorophyll A-B binding protein	-
novel.305	268.379	202.584	5.57923	11.9232	235.482	8.75123	4.74861	1.16346e-13	4.69254e-12	-	chr1	90060689	90065914	-	5226	-	PF07727:Reverse transcriptase (RNA-dependent DNA polymerase)	RVT_2
Bhi10G000684	2582.36	2169.43	429.601	463.172	2375.89	446.386	2.41212	1.27778e-13	5.14294e-12	Bhi10G000684	chr10	17837159	17841683	-	3119	-	-	-
Bhi11G001779	5904.34	6004.05	1330.65	1292.29	5954.2	1311.47	2.18272	1.52205e-13	6.11342e-12	Bhi11G001779	chr11	59421035	59424368	-	1801	-	PF13920:Zinc finger, C3HC4 type (RING finger)	-
novel.862	24.3021	12.2441	356.141	287.075	18.2731	321.608	-4.13339	1.57323e-13	6.30593e-12	-	chr3	2976548	2979493	+	2520	-	-	-
Bhi12G001296	26.4153	27.8275	302.208	321.01	27.1214	311.609	-3.52255	1.58831e-13	6.35325e-12	Bhi12G001296	chr12	48354539	48358974	-	1090	-	PF07983:X8 domain	-
BhiUN298G1	51.7739	54.5418	465.866	919.923	53.1579	692.894	-3.70447	1.5931e-13	6.3593e-12	BhiUN298G1	Contig298	51766	54223	+	1007	-	PF01597:Glycine cleavage H-protein	-
Bhi04G000638	246.19	281.614	1393.88	1631.65	263.902	1512.76	-2.5193	1.60944e-13	6.41133e-12	Bhi04G000638	chr4	18994141	18997906	+	2070	-	PF01474:Class-II DAHP synthetase family	-
Bhi07G000851	2430.21	5949.51	333.824	337.519	4189.86	335.672	3.64174	1.67981e-13	6.67794e-12	Bhi07G000851	chr7	32820438	32824111	+	3674	-	-	-
Bhi06G001516	2804.25	3180.12	13675.6	17246.5	2992.18	15461.1	-2.36939	1.7616e-13	6.98877e-12	Bhi06G001516	chr6	49760615	49764074	-	2095	-	PF01370:NAD dependent epimerase/dehydratase family	Epimerase
Bhi09G002268	251.473	235.977	1363.19	1284.04	243.725	1323.62	-2.44106	1.80482e-13	7.1456e-12	Bhi09G002268	chr9	72564155	72568311	-	2294	-	PF01490:Transmembrane amino acid transporter protein	Aa_trans
Bhi06G001432	1543.71	1477.08	8288.88	6746.71	1510.4	7517.8	-2.31537	1.84048e-13	7.27196e-12	Bhi06G001432	chr6	47329155	47331121	+	1776	-	-	-
Bhi04G000693	1078.8	595.508	10357.8	6428.46	837.154	8393.15	-3.3255	1.86454e-13	7.35206e-12	Bhi04G000693	chr4	21239997	21242279	+	1874	-	PF00230:Major intrinsic protein	-
Bhi05G001029	56.0004	48.9763	504.92	1280.37	52.4884	892.646	-4.08772	2.0575e-13	8.09644e-12	Bhi05G001029	chr5	41679404	41684139	+	1987	-	-	-
Bhi12G000424	131.02	150.268	1294.38	4463.87	140.644	2879.13	-4.35564	2.13391e-13	8.38014e-12	Bhi12G000424	chr12	15129792	15132700	+	880	-	PF00230:Major intrinsic protein	-
Bhi11G002152	2268.54	4348.88	388.686	332.933	3308.71	360.81	3.19693	2.19556e-13	8.60483e-12	Bhi11G002152	chr11	69724793	69726526	-	1734	-	PF01501:Glycosyl transferase family 8	Glyco_transf_8
Bhi09G001301	26477.6	28892.7	5718.71	4041.06	27685.2	4879.88	2.5042	2.22296e-13	8.69465e-12	Bhi09G001301	chr9	41877057	41882834	+	3090	-	PF05922:Peptidase inhibitor I9	-
Bhi07G000180	10.5661	2.2262	253.855	248.554	6.39615	251.204	-5.28315	2.26563e-13	8.8437e-12	Bhi07G000180	chr7	9957126	9958304	-	958	-	-	-
Bhi10G000557	12527.2	12194	2586.9	1851.77	12360.6	2219.34	2.47756	2.2754e-13	8.86402e-12	Bhi10G000557	chr10	15037601	15040699	+	2024	-	PF13637:Ankyrin repeats (many copies)|PF13857:Ankyrin repeats (many copies)|PF12796:Ankyrin repeats (3 copies)	-
Bhi07G001502	52.8306	24.4882	487.253	1007.97	38.6594	747.612	-4.27125	2.38401e-13	9.26511e-12	Bhi07G001502	chr7	50633998	50635756	-	639	-	PF02301:HORMA domain	HORMA
Bhi04G000150	69.7363	27.8275	663.928	784.182	48.7819	724.055	-3.88924	2.38791e-13	9.26511e-12	Bhi04G000150	chr4	4152609	4154233	-	1546	-	-	-
Bhi03G000758	7.39628	8.90479	218.52	188.937	8.15053	203.729	-4.64538	2.49648e-13	9.66699e-12	Bhi03G000758	chr3	19595078	19596741	-	1664	-	-	-
Bhi06G000362	405.739	293.858	4.64936	18.3434	349.798	11.4964	4.92552	2.6547e-13	1.02592e-11	Bhi06G000362	chr6	9531803	9538792	-	3782	-	PF00690:Cation transporter/ATPase, N-terminus|PF00122:E1-E2 ATPase|PF00702:haloacid dehalogenase-like hydrolase	E1-E2_ATPase
Bhi03G000074	590.646	772.49	70.6703	33.0182	681.568	51.8442	3.71702	2.67182e-13	1.02975e-11	Bhi03G000074	chr3	1908647	1913556	-	1829	-	PF04765:Protein of unknown function (DUF616)	-
Bhi11G000984	3758.37	2151.62	384.037	362.283	2954.99	373.16	2.98534	2.67523e-13	1.02975e-11	Bhi11G000984	chr11	34486182	34490511	-	1573	-	PF01965:DJ-1/PfpI family	DJ-1_PfpI
novel.1542	0	0	336.614	660.364	0	498.489	-11.2871	2.82145e-13	1.08389e-11	-	chr8	40650560	40655586	+	2821	-	-	-
Bhi11G000120	53.8872	44.5239	403.564	526.457	49.2056	465.01	-3.23965	2.84219e-13	1.08969e-11	Bhi11G000120	chr11	3188532	3191096	-	1061	-	PF07534:TLD	-
Bhi07G000817	1483.48	1215.5	28.826	102.723	1349.49	65.7746	4.35832	2.90982e-13	1.11342e-11	Bhi07G000817	chr7	31827161	31833331	-	1329	-	PF12146:Serine aminopeptidase, S33	-
Bhi03G000443	231.398	166.965	4.64936	0.917172	199.181	2.78327	6.16571	2.98811e-13	1.14113e-11	Bhi03G000443	chr3	11376356	11378958	+	2228	-	PF04520:Senescence regulator	-
BhiUN32G25	1.05661	1.1131	662.999	248.554	1.08485	455.776	-8.71544	3.04008e-13	1.15869e-11	BhiUN32G25	Contig32	550368	552580	+	1326	-	PF00305:Lipoxygenase	Lipoxygenase
Bhi04G000632	155.322	184.774	3.71949	4.58586	170.048	4.15267	5.35499	3.30533e-13	1.25732e-11	Bhi04G000632	chr4	18863921	18868971	+	1362	-	PF00076:RNA recognition motif. (a.k.a. RRM, RBD, or RNP domain)	RRM_1
Bhi01G002565	1324.99	2742.67	206.432	188.937	2033.83	197.684	3.36288	3.51353e-13	1.33391e-11	Bhi01G002565	chr1	83405537	83408630	+	1854	-	PF01842:ACT domain	ACT
Bhi11G000398	79.2458	55.6549	644.401	1738.96	67.4504	1191.68	-4.1424	3.5797e-13	1.35637e-11	Bhi11G000398	chr11	12015975	12022392	+	3911	-	PF00225:Kinesin motor domain|PF06548:Kinesin-related	Kinesin
Bhi03G000109	31663.5	57288.9	4718.17	6155.14	44476.2	5436.65	3.03224	3.73285e-13	1.41164e-11	Bhi03G000109	chr3	2995431	3002019	-	4275	-	PF02309:AUX/IAA family|PF06507:Auxin response factor|PF02362:B3 DNA binding domain	Auxin_resp
Bhi11G001648	4063.73	4321.05	931.731	914.42	4192.39	923.076	2.18325	3.94304e-13	1.48823e-11	Bhi11G001648	chr11	55713254	55717815	-	2281	-	PF00170:bZIP transcription factor	bZIP_1
Bhi09G002143	2589.75	3563.03	213.87	417.313	3076.39	315.592	3.28499	3.95436e-13	1.4896e-11	Bhi09G002143	chr9	68967798	68975490	+	2568	-	PF01293:Phosphoenolpyruvate carboxykinase	-
Bhi09G001679	683.627	361.757	39.9845	41.2727	522.692	40.6286	3.68558	4.06653e-13	1.52889e-11	Bhi09G001679	chr9	55601734	55604889	-	1369	-	PF06764:Protein of unknown function (DUF1223)	-
Bhi10G000145	4632.18	3608.66	819.217	705.305	4120.42	762.261	2.43447	4.31831e-13	1.62041e-11	Bhi10G000145	chr10	4037738	4044207	-	3659	-	PF00069:Protein kinase domain	Pkinase
Bhi09G002158	182.794	105.744	1178.15	2148.02	144.269	1663.08	-3.5264	4.36601e-13	1.63515e-11	Bhi09G002158	chr9	69455906	69458937	+	1357	-	PF00069:Protein kinase domain	Pkinase
Bhi05G001466	144.756	141.363	886.168	812.614	143.06	849.391	-2.56975	4.40892e-13	1.64804e-11	Bhi05G001466	chr5	55333078	55337049	+	1624	-	PF05278:Arabidopsis phospholipase-like protein (PEARLI 4)	-
Bhi06G000517	35.9248	24.4882	324.525	597.996	30.2065	461.261	-3.93109	4.59788e-13	1.71536e-11	Bhi06G000517	chr6	13716182	13716457	-	276	-	-	-
Bhi05G000341	3394.89	3130.03	709.492	583.321	3262.46	646.407	2.33548	4.61173e-13	1.71723e-11	Bhi05G000341	chr5	11322270	11325676	-	1387	-	-	-
Bhi02G001537	260.983	272.709	23.2468	16.5091	266.846	19.8779	3.74725	4.6458e-13	1.7266e-11	Bhi02G001537	chr2	50034807	50036629	-	1823	-	-	-
Bhi09G000440	121.51	298.31	2509.72	2475.45	209.91	2492.59	-3.57048	4.67554e-13	1.73433e-11	Bhi09G000440	chr9	11310339	11315351	+	1913	-	PF02458:Transferase family	-
novel.1573	1271.1	741.323	114.374	113.729	1006.21	114.052	3.1413	4.73854e-13	1.75434e-11	-	chr8	13158531	13175981	-	13305	-	-	-
Bhi12G000018	192.303	116.875	1130.72	1585.79	154.589	1358.26	-3.13457	4.76231e-13	1.75979e-11	Bhi12G000018	chr12	615293	617327	-	1365	-	-	-
Bhi05G000823	2926.81	2329.71	498.411	507.196	2628.26	502.804	2.38607	5.07435e-13	1.87153e-11	Bhi05G000823	chr5	34609533	34613479	+	1813	-	PF13659:Methyltransferase domain	-
Bhi03G000259	367.701	316.12	1833.71	2755.18	341.91	2294.45	-2.74634	5.16628e-13	1.90182e-11	Bhi03G000259	chr3	6958559	6961739	+	2531	-	-	-
Bhi03G002060	527.249	486.424	2371.17	2471.78	506.836	2421.48	-2.25623	5.27444e-13	1.93796e-11	Bhi03G002060	chr3	60393951	60397199	+	759	-	-	-
Bhi01G000957	662.495	666.746	106.005	78.8768	664.621	92.4411	2.84611	5.34607e-13	1.96056e-11	Bhi01G000957	chr1	26510377	26515677	-	2592	-	PF05686:Glycosyl transferase family 90	-
Bhi08G000953	98.2648	125.78	722.51	795.188	112.022	758.849	-2.76063	5.47231e-13	1.99932e-11	Bhi08G000953	chr8	35922307	35927633	+	2921	-	PF00069:Protein kinase domain	Pkinase
Bhi07G000767	125.737	343.947	2958.85	3415.55	234.842	3187.2	-3.76314	5.47339e-13	1.99932e-11	Bhi07G000767	chr7	30275202	30279042	+	1399	-	PF00191:Annexin	-
novel.1443	0	0	342.193	475.095	0	408.644	-11.0004	5.48267e-13	1.99932e-11	-	chr7	47414085	47416342	+	1032	-	-	-
Bhi11G001285	19039.1	16517.3	4087.72	3618.24	17778.2	3852.98	2.20607	5.85059e-13	2.12948e-11	Bhi11G001285	chr11	43415331	43435676	+	1497	-	PF08127:Peptidase family C1 propeptide|PF00112:Papain family cysteine protease	Peptidase_C1
Bhi11G002055	9513.73	19750.8	1682.14	1526.17	14632.3	1604.16	3.18926	5.88038e-13	2.13632e-11	Bhi11G002055	chr11	66473322	66476676	-	2199	-	PF02469:Fasciclin domain	-
Bhi10G000225	510.343	400.715	3058.35	6839.35	455.529	4948.85	-3.44139	5.91172e-13	2.14369e-11	Bhi10G000225	chr10	6535708	6536028	+	321	-	-	-
Bhi10G000287	0	3.33929	277.102	213.701	1.66965	245.401	-7.23033	6.17863e-13	2.23629e-11	Bhi10G000287	chr10	7920751	7928766	-	3612	-	PF00305:Lipoxygenase	Lipoxygenase
Bhi01G001595	2507.34	2377.58	531.887	448.497	2442.46	490.192	2.31696	6.47904e-13	2.34066e-11	Bhi01G001595	chr1	47448201	47451428	+	1537	-	-	-
Bhi04G001194	2403.79	1742	263.154	125.653	2072.89	194.403	3.4147	6.73883e-13	2.42999e-11	Bhi04G001194	chr4	37951660	37953576	-	1745	-	-	-
Bhi09G002680	349.738	382.906	1839.29	1774.73	366.322	1807.01	-2.30252	6.91328e-13	2.48827e-11	Bhi09G002680	chr9	83368753	83371698	-	2580	-	PF04788:Protein of unknown function (DUF620)	-
Bhi11G000909	25.3587	35.6191	335.684	828.206	30.4889	581.945	-4.25578	7.37935e-13	2.65077e-11	Bhi11G000909	chr11	32453812	32460872	+	4037	-	-	-
Bhi04G001050	188.077	343.947	2039.21	2345.21	266.012	2192.21	-3.04333	7.39209e-13	2.65077e-11	Bhi04G001050	chr4	33195893	33197383	-	1398	-	PF07795:Protein of unknown function (DUF1635)	-
Bhi07G001287	161.662	106.857	1690.51	971.285	134.259	1330.9	-3.3087	7.7389e-13	2.77001e-11	Bhi07G001287	chr7	45136795	45140254	+	1559	-	PF03634:TCP family transcription factor	TCP
Bhi01G001620	32.7549	73.4645	943.82	593.41	53.1097	768.615	-3.85717	7.80132e-13	2.78721e-11	Bhi01G001620	chr1	48298242	48302366	-	1591	-	PF13561:Enoyl-(Acyl carrier protein) reductase	-
Bhi11G001516	1154.88	457.483	48.3533	54.1131	806.18	51.2332	3.97604	7.94168e-13	2.83214e-11	Bhi11G001516	chr11	51090990	51097034	+	1162	-	PF04548:AIG1 family	-
Bhi02G000442	257.813	187.001	2418.6	1413.36	222.407	1915.98	-3.10648	8.08162e-13	2.87676e-11	Bhi02G000442	chr2	11012850	11017010	-	2724	-	PF14577:Sieve element occlusion C-terminus|PF14576:Sieve element occlusion N-terminus	-
Bhi03G000290	1508.84	1478.19	6843.86	9793.56	1493.52	8318.71	-2.47764	8.12349e-13	2.88637e-11	Bhi03G000290	chr3	7596548	7600364	+	1715	-	PF03151:Triose-phosphate Transporter family	-
Bhi12G002197	239.851	598.847	0	0	419.349	0	11.2693	8.35458e-13	2.96305e-11	Bhi12G002197	chr12	77807198	77809529	+	2332	-	PF07468:Agglutinin domain	-
Bhi03G002062	87.6987	41.1846	696.474	1552.77	64.4417	1124.62	-4.12396	8.38534e-13	2.96853e-11	Bhi03G002062	chr3	60490428	60493058	+	1780	-	PF00134:Cyclin, N-terminal domain|PF02984:Cyclin, C-terminal domain	Cyclin_C
Bhi05G001706	601.212	523.156	4537.77	2900.1	562.184	3718.94	-2.7257	8.4025e-13	2.96919e-11	Bhi05G001706	chr5	61114244	61117095	+	1778	-	PF04788:Protein of unknown function (DUF620)	-
BhiUN393G1	1854.35	1825.48	344.982	229.293	1839.92	287.138	2.67992	8.48803e-13	2.99396e-11	BhiUN393G1	Contig393	11160	20813	+	3186	-	PF06241:Castor and Pollux, part of voltage-gated ion channel	-
Bhi03G000662	17.9624	3.33929	543.045	290.743	10.6508	416.894	-5.28227	8.92218e-13	3.14139e-11	Bhi03G000662	chr3	16612911	16614796	+	1377	-	PF00643:B-box zinc finger	zf-B_box
Bhi02G000534	165.888	83.4824	1180.01	1183.15	124.685	1181.58	-3.24331	9.01694e-13	3.169e-11	Bhi02G000534	chr2	14121861	14127187	-	4022	-	-	-
Bhi05G000994	99.3215	1494.89	3.71949	0.917172	797.106	2.31833	8.42819	9.04163e-13	3.17193e-11	Bhi05G000994	chr5	40565776	40566611	+	836	-	PF00847:AP2 domain	AP2
novel.960	3.16983	0	402.634	188.02	1.58492	295.327	-7.51289	9.28682e-13	3.25206e-11	-	chr3	33263541	33266217	-	894	-	-	-
Bhi06G001317	14.7926	8.90479	212.011	243.05	11.8487	227.531	-4.25932	9.59006e-13	3.3522e-11	Bhi06G001317	chr6	44511010	44515943	+	2299	-	PF07816:Protein of unknown function (DUF1645)	-
Bhi06G000166	426.871	262.691	26.9663	15.5919	344.781	21.2791	4.01905	9.8964e-13	3.45306e-11	Bhi06G000166	chr6	4331167	4341029	-	4512	-	PF00931:NB-ARC domain	NB-ARC
Bhi04G001920	358.191	160.286	3.71949	0	259.239	1.85974	7.1301	1.00974e-12	3.51686e-11	Bhi04G001920	chr4	64423110	64425934	-	941	-	-	-
Bhi06G001183	2246.36	1831.05	401.705	390.715	2038.7	396.21	2.36336	1.02012e-12	3.54666e-11	Bhi06G001183	chr6	40154863	40160552	+	3165	-	PF13857:Ankyrin repeats (many copies)|PF12796:Ankyrin repeats (3 copies)	-
Bhi06G000460	230.341	89.0479	2405.58	1799.49	159.695	2102.53	-3.7179	1.02361e-12	3.55242e-11	Bhi06G000460	chr6	12326888	12328021	-	1134	-	PF05553:Cotton fibre expressed protein	-
Bhi05G001810	124.68	259.352	1808.6	4186.89	192.016	2997.74	-3.96508	1.04516e-12	3.62074e-11	Bhi05G001810	chr5	63956520	63959413	-	1968	-	PF00332:Glycosyl hydrolases family 17	Glyco_hydro_17
Bhi10G000358	339.172	1454.82	27.8962	8.25454	896.996	18.0753	5.63374	1.06524e-12	3.68373e-11	Bhi10G000358	chr10	9802697	9804880	+	2184	-	-	-
Bhi12G000774	1298.58	563.228	0.929872	0	930.901	0.464936	10.9771	1.09996e-12	3.79701e-11	Bhi12G000774	chr12	26797977	26799712	+	1115	-	-	-
Bhi09G001942	25079.7	36102.2	5168.23	5837.8	30591	5503.01	2.47481	1.1204e-12	3.8607e-11	Bhi09G001942	chr9	63373685	63380232	-	3835	-	PF14569:Zinc-binding RING-finger|PF03552:Cellulose synthase	-
Bhi09G002536	215.549	326.138	1817.9	3326.58	270.843	2572.24	-3.24781	1.13194e-12	3.89355e-11	Bhi09G002536	chr9	79614015	79618660	-	2276	-	PF01565:FAD binding domain|PF09265:Cytokinin dehydrogenase 1, FAD and cytokinin binding	FAD_binding_4
Bhi04G000001	10.5661	15.5834	209.221	252.222	13.0747	230.722	-4.14429	1.13604e-12	3.90072e-11	Bhi04G000001	chr4	45247	52031	-	6785	-	-	-
Bhi05G001279	94.0384	116.875	788.531	656.695	105.457	722.613	-2.77709	1.1477e-12	3.93381e-11	Bhi05G001279	chr5	50637637	50638451	-	384	-	-	-
Bhi05G000126	121.51	95.7265	767.144	1498.66	108.618	1132.9	-3.38231	1.18558e-12	4.05648e-11	Bhi05G000126	chr5	3499305	3501619	-	1964	-	-	-
Bhi04G001928	50.7173	26.7144	407.284	614.505	38.7158	510.894	-3.71981	1.23685e-12	4.22444e-11	Bhi04G001928	chr4	64663094	64665960	+	2344	-	PF03759:PRONE (Plant-specific Rop nucleotide exchanger)	DUF315
Bhi08G001092	1.05661	0	713.212	1020.81	0.528306	867.012	-10.6439	1.24152e-12	4.23294e-11	Bhi08G001092	chr8	40054116	40055380	-	1265	-	PF04770:ZF-HD protein dimerisation region	ZF-HD_dimer
Bhi06G000285	51.7739	26.7144	421.232	758.501	39.2442	589.866	-3.90779	1.26221e-12	4.29596e-11	Bhi06G000285	chr6	7800602	7803303	-	2034	-	PF06886:Targeting protein for Xklp2 (TPX2)	-
Bhi11G001756	425.814	661.18	46.4936	62.3677	543.497	54.4306	3.3194	1.27113e-12	4.31872e-11	Bhi11G001756	chr11	58753611	58755111	-	1302	-	PF06955:Xyloglucan endo-transglycosylase (XET) C-terminus|PF00722:Glycosyl hydrolases family 16	-
Bhi03G001198	96.1516	126.893	874.079	703.471	111.522	788.775	-2.82289	1.3052e-12	4.42673e-11	Bhi03G001198	chr3	32961179	32965070	+	1354	-	PF13301:Protein of unknown function (DUF4079)	-
Bhi09G002793	1597.6	4287.65	153.429	241.216	2942.63	197.322	3.89836	1.33897e-12	4.53334e-11	Bhi09G002793	chr9	86503704	86506572	-	1265	-	PF00097:Zinc finger, C3HC4 type (RING finger)	zf-C3HC4
Bhi02G001301	754.42	978.413	14809.1	5872.65	866.417	10340.9	-3.5772	1.36138e-12	4.6012e-11	Bhi02G001301	chr2	41842151	41843212	-	1062	-	PF01107:Viral movement protein (MP)	-
Bhi04G000027	7.39628	4.45239	156.218	264.145	5.92434	210.182	-5.14395	1.47073e-12	4.9621e-11	Bhi04G000027	chr4	860914	861795	+	783	-	PF00847:AP2 domain	AP2
BhiUN533G1	7617.11	6303.48	1379.93	1556.44	6960.29	1468.18	2.24512	1.48962e-12	5.01711e-11	BhiUN533G1	Contig533	52183	61256	+	4704	-	PF00072:Response regulator receiver domain|PF01590:GAF domain	Response_reg
Bhi01G001690	1235.18	852.633	84.6183	143.079	1043.91	113.849	3.19667	1.58813e-12	5.33965e-11	Bhi01G001690	chr1	52328456	52332128	+	2205	-	PF01694:Rhomboid family	Rhomboid
Bhi01G000612	250.417	178.096	1276.71	1349.16	214.256	1312.94	-2.61492	1.63142e-12	5.47569e-11	Bhi01G000612	chr1	15878642	15881849	+	2376	-	PF13943:WPP domain	-
Bhi12G001705	601.212	571.019	52.0728	17.4263	586.116	34.7495	4.07689	1.63482e-12	5.47762e-11	Bhi12G001705	chr12	60954582	60961655	-	770	-	PF04667:cAMP-regulated phosphoprotein/endosulfine conserved region	-
novel.271	233.511	148.042	0.929872	4.58586	190.777	2.75786	6.10824	1.65204e-12	5.5258e-11	-	chr1	59609409	59618048	-	1489	-	-	-
Bhi02G000612	173.284	77.9169	3504.69	1293.21	125.601	2398.95	-4.25479	1.7995e-12	6.00865e-11	Bhi02G000612	chr2	16322728	16324788	-	2061	-	PF00188:Cysteine-rich secretory protein family	SCP
novel.94	248.304	191.453	14.8779	10.0889	219.878	12.4834	4.1395	1.83448e-12	6.11493e-11	-	Contig655	1	9383	-	9383	-	PF07727:Reverse transcriptase (RNA-dependent DNA polymerase)	RVT_2
Bhi06G001096	250.417	214.828	1346.45	1176.73	232.622	1261.59	-2.43895	1.9291e-12	6.41931e-11	Bhi06G001096	chr6	36522401	36527568	+	3225	-	PF04783:Protein of unknown function (DUF630)|PF04782:Protein of unknown function (DUF632)	-
Bhi04G000347	420.531	335.043	2080.12	1872.86	377.787	1976.49	-2.38708	2.07399e-12	6.88961e-11	Bhi04G000347	chr4	9350771	9352763	+	1649	-	PF00134:Cyclin, N-terminal domain|PF02984:Cyclin, C-terminal domain	Cyclin_C
Bhi08G000748	556.834	160.286	8.36885	10.0889	358.56	9.22887	5.27991	2.08561e-12	6.91638e-11	Bhi08G000748	chr8	28775238	28777042	-	841	-	PF14299:Phloem protein 2	-
Bhi11G000389	3418.14	2276.29	429.601	492.521	2847.21	461.061	2.62654	2.14916e-12	7.11498e-11	Bhi11G000389	chr11	11776074	11779843	+	2616	-	-	-
novel.260	365.587	139.137	4.64936	7.33737	252.362	5.99337	5.39537	2.19683e-12	7.2604e-11	-	chr1	44342040	44344976	-	1405	-	-	-
Bhi11G000549	139.473	156.947	839.674	835.543	148.21	837.609	-2.49889	2.21117e-12	7.29535e-11	Bhi11G000549	chr11	17072673	17073672	+	850	-	PF04398:Protein of unknown function, DUF538	-
Bhi03G001967	228.228	150.268	6.5091	8.25454	189.248	7.38182	4.67991	2.27931e-12	7.5074e-11	Bhi03G001967	chr3	55589795	55592519	-	2122	-	PF01565:FAD binding domain|PF09265:Cytokinin dehydrogenase 1, FAD and cytokinin binding	FAD_binding_4
Bhi08G000498	174.341	138.024	3.71949	3.66869	156.183	3.69409	5.40209	2.28451e-12	7.51178e-11	Bhi08G000498	chr8	19325284	19327266	+	1243	-	PF13419:Haloacid dehalogenase-like hydrolase	-
Bhi12G001414	36.9814	27.8275	317.086	672.287	32.4044	494.687	-3.93124	2.35339e-12	7.72518e-11	Bhi12G001414	chr12	51957420	51961197	+	2955	-	PF00225:Kinesin motor domain	Kinesin
Bhi05G001176	65.5099	77.9169	508.64	504.444	71.7134	506.542	-2.82095	2.42982e-12	7.9626e-11	Bhi05G001176	chr5	46728146	46728848	+	703	-	-	-
Bhi11G001797	57.057	103.518	678.806	798.857	80.2876	738.831	-3.20339	2.44211e-12	7.98937e-11	Bhi11G001797	chr11	59862492	59864919	-	1212	-	-	-
Bhi08G001495	232.454	141.363	1318.56	1341.82	186.909	1330.19	-2.83057	2.47843e-12	8.09453e-11	Bhi08G001495	chr8	53080160	53084172	-	2008	-	PF07731:Multicopper oxidase|PF00394:Multicopper oxidase|PF07732:Multicopper oxidase	-
Bhi09G001415	94.0384	60.1073	698.334	583.321	77.0729	640.827	-3.05444	2.4891e-12	8.11573e-11	Bhi09G001415	chr9	45527020	45532208	-	1776	-	PF03492:SAM dependent carboxyl methyltransferase	-
Bhi06G001132	5542.98	3265.83	471.445	666.784	4404.41	569.114	2.95215	2.55198e-12	8.30679e-11	Bhi06G001132	chr6	37814257	37819165	-	4494	-	-	-
Bhi03G002048	87.6987	130.233	878.729	730.069	108.966	804.399	-2.88487	2.68055e-12	8.69393e-11	Bhi03G002048	chr3	59971765	59974771	-	2439	-	PF03547:Membrane transport protein	-
Bhi01G000693	43.3211	41.1846	358.001	357.697	42.2528	357.849	-3.082	2.68397e-12	8.69393e-11	Bhi01G000693	chr1	17763831	17770522	+	2784	-	PF01018:GTP1/OBG|PF09269:Domain of unknown function (DUF1967)|PF01926:50S ribosome-binding GTPase	-
novel.1482	263.096	164.739	2.78962	0	213.917	1.39481	7.26886	2.68436e-12	8.69393e-11	-	chr7	34163946	34170834	-	2722	-	PF07727:Reverse transcriptase (RNA-dependent DNA polymerase)	RVT_2
Bhi05G000029	3103.27	2978.65	111.585	331.099	3040.96	221.342	3.78003	2.7116e-12	8.76749e-11	Bhi05G000029	chr5	958589	963966	+	1811	-	PF00201:UDP-glucoronosyl and UDP-glucosyl transferase	UDPGT
Bhi03G000761	355.021	435.221	11.1585	32.101	395.121	21.6297	4.19007	2.71661e-12	8.76908e-11	Bhi03G000761	chr3	19668709	19668978	-	270	-	-	-
Bhi05G001472	258.87	291.632	1341.8	1743.54	275.251	1542.67	-2.48677	2.7454e-12	8.84729e-11	Bhi05G001472	chr5	55539129	55541613	+	1672	-	PF12265:Histone-binding protein RBBP4 or subunit C of CAF1 complex	-
Bhi01G000550	24.3021	16.6965	279.891	252.222	20.4993	266.057	-3.69576	2.79178e-12	8.98185e-11	Bhi01G000550	chr1	14365243	14366472	+	1028	-	-	-
Bhi09G002503	3130.74	2970.86	716.001	626.428	3050.8	671.215	2.18437	2.95792e-12	9.5006e-11	Bhi09G002503	chr9	78812835	78817634	+	1960	-	PF14543:Xylanase inhibitor N-terminal|PF14541:Xylanase inhibitor C-terminal	-
Bhi03G001112	1879.71	2408.74	304.998	414.562	2144.23	359.78	2.57518	3.08442e-12	9.89054e-11	Bhi03G001112	chr3	30248508	30253095	-	3298	-	PF00069:Protein kinase domain	Pkinase
Bhi08G000766	235.624	391.811	25.1065	17.4263	313.717	21.2664	3.88303	3.1471e-12	1.00749e-10	Bhi08G000766	chr8	29683786	29686374	-	2300	-	PF10250:GDP-fucose protein O-fucosyltransferase	-
Bhi08G001667	179.624	111.31	1101.9	2434.17	145.467	1768.04	-3.6029	3.33738e-12	1.06664e-10	Bhi08G001667	chr8	58933006	58937679	+	2351	-	PF00083:Sugar (and other) transporter	Sugar_tr
Bhi11G000665	609.665	499.781	2584.11	2753.35	554.723	2668.73	-2.26618	3.35189e-12	1.06952e-10	Bhi11G000665	chr11	21296093	21303375	-	5130	-	PF07714:Protein tyrosine kinase|PF08263:Leucine rich repeat N-terminal domain|PF13855:Leucine rich repeat	Pkinase_Tyr
Bhi05G000511	5921.25	1252.24	162.728	116.481	3586.74	139.604	4.68334	3.47777e-12	1.10786e-10	Bhi05G000511	chr5	20180240	20181100	+	861	-	PF07430:Phloem filament protein PP1	-
Bhi11G000779	871.704	607.752	106.935	76.1252	739.728	91.5302	3.01497	3.56571e-12	1.13401e-10	Bhi11G000779	chr11	27489791	27494672	+	2119	-	PF00069:Protein kinase domain	Pkinase
Bhi08G000075	102.491	95.7265	677.876	580.57	99.1089	629.223	-2.66628	3.62443e-12	1.1508e-10	Bhi08G000075	chr8	3116614	3117522	+	810	-	-	-
Bhi11G002052	377.21	391.811	2.78962	19.2606	384.51	11.0251	5.12209	3.69845e-12	1.17238e-10	Bhi11G002052	chr11	66260595	66264967	+	2816	-	PF13499:EF-hand domain pair|PF00069:Protein kinase domain	Pkinase
Bhi05G001174	209.209	408.507	13.9481	20.1778	308.858	17.0629	4.17723	3.97566e-12	1.2582e-10	Bhi05G001174	chr5	46613453	46619336	-	1882	-	PF01554:MatE	MatE
Bhi03G000061	436.38	469.727	2013.17	2519.47	453.054	2266.32	-2.32267	4.03872e-12	1.27608e-10	Bhi03G000061	chr3	1543684	1550127	+	3179	-	PF14551:MCM N-terminal domain|PF00493:MCM2/3/5 family	MCM
Bhi05G001675	818.874	1660.74	115.304	137.576	1239.81	126.44	3.29343	4.07203e-12	1.28451e-10	Bhi05G001675	chr5	60228941	60231905	+	1374	-	PF03106:WRKY DNA -binding domain	WRKY
Bhi01G000620	180.681	213.715	11.1585	12.8404	197.198	11.9994	4.0382	4.19145e-12	1.32003e-10	Bhi01G000620	chr1	16032344	16032923	-	378	-	-	-
Bhi05G001545	216.605	317.233	1582.64	2522.22	266.919	2052.43	-2.9432	4.23271e-12	1.33087e-10	Bhi05G001545	chr5	56919532	56925450	-	3151	-	PF00493:MCM2/3/5 family|PF14551:MCM N-terminal domain	MCM
Bhi12G000502	44.3777	46.7501	435.18	1660.08	45.5639	1047.63	-4.52323	4.24154e-12	1.33149e-10	Bhi12G000502	chr12	17886083	17889839	-	3210	-	-	-
novel.1218	4064.78	2295.21	468.655	382.461	3180	425.558	2.90166	4.27173e-12	1.3388e-10	-	chr5	24586216	24596473	-	7855	-	-	-
Bhi01G000328	518.796	309.441	3225.73	2585.51	414.119	2905.62	-2.81041	4.40179e-12	1.37734e-10	Bhi01G000328	chr1	7919088	7923705	+	3653	-	PF11331:Probable zinc-ribbon domain	-
Bhi09G002444	4734.67	4830.85	1166.99	1125.37	4782.76	1146.18	2.06101	4.43276e-12	1.38479e-10	Bhi09G002444	chr9	77103490	77108059	-	2138	-	PF03790:KNOX1 domain|PF05920:Homeobox KN domain|PF03791:KNOX2 domain	KNOX2
Bhi04G001948	209.209	194.792	1216.27	2501.13	202.001	1858.7	-3.20181	4.47203e-12	1.39481e-10	Bhi04G001948	chr4	65251085	65253723	+	1830	-	PF00004:ATPase family associated with various cellular activities (AAA)	AAA
Bhi10G000757	1406.35	2498.91	14831.5	39443.9	1952.63	27137.7	-3.79685	4.54557e-12	1.41547e-10	Bhi10G000757	chr10	20094769	20095572	+	804	-	PF00504:Chlorophyll A-B binding protein	-
Bhi12G001954	1144.31	509.799	74.3897	48.6101	827.054	61.4999	3.74967	4.82066e-12	1.49873e-10	Bhi12G001954	chr12	69538796	69542027	+	1720	-	PF04548:AIG1 family	-
Bhi08G001747	119.397	117.988	670.438	980.456	118.693	825.447	-2.79795	5.0228e-12	1.55908e-10	Bhi08G001747	chr8	61125077	61130708	+	2641	-	PF00752:XPG N-terminal domain|PF00867:XPG I-region	XPG_I
Bhi12G000474	51.7739	33.3929	368.229	495.273	42.5834	431.751	-3.3402	5.07648e-12	1.57322e-10	Bhi12G000474	chr12	16839462	16840350	-	858	-	PF00931:NB-ARC domain	NB-ARC
Bhi12G001032	9351.01	4045	742.968	593.41	6698	668.189	3.32544	5.14894e-12	1.59313e-10	Bhi12G001032	chr12	35794947	35801190	+	3327	-	PF00534:Glycosyl transferases group 1|PF00862:Sucrose synthase	Glycos_transf_1
Bhi11G000934	211.322	362.87	0	0	287.096	0	10.7226	5.30764e-12	1.63962e-10	Bhi11G000934	chr11	33076107	33076594	-	488	-	-	-
Bhi12G000967	94.0384	131.346	700.193	904.331	112.692	802.262	-2.83241	5.34069e-12	1.64721e-10	Bhi12G000967	chr12	33400608	33402959	-	1158	-	PF00106:short chain dehydrogenase	adh_short
Bhi08G001643	6.33967	6.67859	156.218	188.02	6.50913	172.119	-4.72536	5.63689e-12	1.7358e-10	Bhi08G001643	chr8	58008714	58010445	-	1564	-	PF14226:non-haem dioxygenase in morphine synthesis N-terminal|PF03171:2OG-Fe(II) oxygenase superfamily	2OG-FeII_Oxy
Bhi12G000265	434.267	268.257	32.5455	28.4323	351.262	30.4889	3.52658	5.71565e-12	1.75727e-10	Bhi12G000265	chr12	8175639	8180633	+	3507	-	-	-
Bhi08G000630	119.397	114.649	649.98	887.822	117.023	768.901	-2.71594	5.81814e-12	1.78595e-10	Bhi08G000630	chr8	24914489	24917917	-	1434	-	PF00265:Thymidine kinase	TK
Bhi03G000319	726.948	764.699	3244.32	4470.29	745.824	3857.31	-2.37072	6.00099e-12	1.83917e-10	Bhi03G000319	chr3	8226075	8231985	+	2994	-	PF00179:Ubiquitin-conjugating enzyme	UQ_con
Bhi12G001142	118.34	126.893	711.352	686.044	122.617	698.698	-2.51068	6.06103e-12	1.85264e-10	Bhi12G001142	chr12	40585180	40589865	+	4591	-	-	-
Bhi01G001756	1060.84	1728.64	136.691	203.612	1394.74	170.152	3.03491	6.06815e-12	1.85264e-10	Bhi01G001756	chr1	55257686	55264265	+	2968	-	PF00999:Sodium/hydrogen exchanger family	Na_H_Exchanger
Bhi10G000421	1233.07	1619.56	7974.58	15968.9	1426.31	11971.7	-3.06931	6.0736e-12	1.85264e-10	Bhi10G000421	chr10	11419536	11423341	-	2249	-	PF00118:TCP-1/cpn60 chaperonin family	-
Bhi08G001781	180.681	172.53	882.448	991.463	176.605	936.955	-2.40737	6.18237e-12	1.88286e-10	Bhi08G001781	chr8	61987836	61989190	-	549	-	PF00281:Ribosomal protein L5|PF00673:ribosomal L5P family C-terminus	-
BhiUN66G20	25.3587	33.3929	273.382	423.733	29.3758	348.558	-3.57004	6.51997e-12	1.98256e-10	BhiUN66G20	Contig66	546493	553293	+	1828	-	PF13962:Domain of unknown function|PF12796:Ankyrin repeats (3 copies)	-
Bhi02G001813	6.33967	1.1131	166.447	216.453	3.72638	191.45	-5.66699	6.57659e-12	1.99665e-10	Bhi02G001813	chr2	59448646	59449818	-	1173	-	PF07816:Protein of unknown function (DUF1645)	-
Bhi01G000588	20.0756	16.6965	216.66	519.119	18.386	367.89	-4.32172	6.69066e-12	2.02811e-10	Bhi01G000588	chr1	15210373	15210801	+	429	-	PF00111:2Fe-2S iron-sulfur cluster binding domain	Fer2
Bhi03G000942	10999.3	14435.8	2346.07	2806.55	12717.5	2576.31	2.30343	6.91003e-12	2.09134e-10	Bhi03G000942	chr3	25185995	25195468	-	7132	-	PF00514:Armadillo/beta-catenin-like repeat|PF00168:C2 domain	C2
novel.1687	614.948	474.18	78.1092	78.8768	544.564	78.493	2.79459	6.92293e-12	2.09198e-10	-	chr9	72221973	72222878	+	809	-	-	-
Bhi11G000352	114.114	404.055	0.929872	2.75151	259.084	1.84069	7.1335	7.06097e-12	2.13037e-10	Bhi11G000352	chr11	10445881	10452969	-	1499	-	PF00891:O-methyltransferase|PF08100:Dimerisation domain	-
novel.1212	929.818	572.133	87.4079	99.9717	750.975	93.6898	3.00288	7.34526e-12	2.2127e-10	-	chr5	13305051	13308094	-	2738	-	-	-
Bhi10G001433	233.511	903.836	18.5974	22.0121	568.673	20.3048	4.80736	7.55027e-12	2.2683e-10	Bhi10G001433	chr10	45501782	45502633	+	852	-	-	-
Bhi01G002542	374.04	322.799	43.704	31.1838	348.419	37.4439	3.21846	7.55322e-12	2.2683e-10	Bhi01G002542	chr1	82062745	82113530	-	1523	-	PF03634:TCP family transcription factor	TCP
Bhi06G001405	31.6983	46.7501	387.757	1347.33	39.2242	867.541	-4.46806	7.63848e-12	2.29036e-10	Bhi06G001405	chr6	46718277	46723913	+	2191	-	PF05834:Lycopene cyclase protein	-
Bhi12G001561	32.7549	43.4108	504.92	318.259	38.0829	411.589	-3.43506	7.87493e-12	2.35762e-10	Bhi12G001561	chr12	56709250	56710495	-	1246	-	-	-
Bhi03G002026	566.344	171.417	13.9481	7.33737	368.88	10.6427	5.11633	7.97995e-12	2.38538e-10	Bhi03G002026	chr3	58913621	58915459	-	1350	-	-	-
Bhi06G000899	89.8119	80.1431	708.562	2813.88	84.9775	1761.22	-4.37323	8.16659e-12	2.43741e-10	Bhi06G000899	chr6	27969586	27969795	+	210	-	-	-
Bhi11G000467	2734.51	2599.08	627.663	619.091	2666.8	623.377	2.09694	8.23601e-12	2.45436e-10	Bhi11G000467	chr11	13931988	13936407	-	2324	-	PF13334:Domain of unknown function (DUF4094)|PF01762:Galactosyltransferase	Galactosyl_T
Bhi01G002283	99.3215	35.6191	781.092	1281.29	67.4703	1031.19	-3.93222	8.56357e-12	2.54806e-10	Bhi01G002283	chr1	72481390	72484019	+	1882	-	PF00505:HMG (high mobility group) box	HMG_box
Bhi08G001498	245.134	395.15	2085.7	4110.76	320.142	3098.23	-3.27494	8.628e-12	2.56329e-10	Bhi08G001498	chr8	53161065	53163736	-	2012	-	PF01507:Phosphoadenosine phosphosulfate reductase family|PF00085:Thioredoxin	-
Bhi05G000220	0	0	225.029	391.632	0	308.331	-10.594	8.82444e-12	2.61765e-10	Bhi05G000220	chr5	6541525	6543291	-	1264	-	PF07224:Chlorophyllase	-
BhiUN281G8	197.586	224.846	1034.02	1337.24	211.216	1185.63	-2.48906	8.9165e-12	2.64092e-10	BhiUN281G8	Contig281	226295	228193	-	1899	-	PF13855:Leucine rich repeat	-
Bhi04G001230	95.095	60.1073	565.362	900.663	77.6012	733.012	-3.23869	9.42233e-12	2.78648e-10	Bhi04G001230	chr4	39418714	39421821	-	2841	-	PF04782:Protein of unknown function (DUF632)|PF04783:Protein of unknown function (DUF630)	-
Bhi10G000912	116.227	69.0121	762.495	692.465	92.6197	727.48	-2.97235	9.58012e-12	2.82883e-10	Bhi10G000912	chr10	25810118	25812145	+	1564	-	PF00134:Cyclin, N-terminal domain|PF02984:Cyclin, C-terminal domain	Cyclin_C
Bhi12G002270	174.341	239.316	1246.96	2364.47	206.828	1805.71	-3.12638	9.76319e-12	2.87851e-10	Bhi12G002270	chr12	79997877	80000740	-	1402	-	PF00297:Ribosomal protein L3	-
Bhi09G002252	382.493	176.983	11.1585	15.5919	279.738	13.3752	4.38627	9.79903e-12	2.88469e-10	Bhi09G002252	chr9	72220007	72221430	-	310	-	PF00085:Thioredoxin	-
Bhi01G001890	2099.49	2287.42	494.692	379.709	2193.45	437.2	2.32687	9.94422e-12	2.91924e-10	Bhi01G001890	chr1	59484303	59489573	+	2080	-	PF00067:Cytochrome P450	p450
Bhi02G000474	88.7553	124.667	690.895	707.139	106.711	699.017	-2.71242	9.94649e-12	2.91924e-10	Bhi02G000474	chr2	12176517	12178203	+	1005	-	-	-
Bhi12G000084	90.8686	32.2799	793.181	854.804	61.5742	823.992	-3.74019	1.01651e-11	2.97891e-10	Bhi12G000084	chr12	3052606	3057764	-	1976	-	-	-
Bhi08G000019	2055.11	1244.44	9519.1	10417.2	1649.78	9968.17	-2.59497	1.14006e-11	3.33593e-10	Bhi08G000019	chr8	541448	544535	-	829	-	-	-
Bhi05G001594	272.606	121.328	1726.77	2024.2	196.967	1875.48	-3.25054	1.20349e-11	3.51623e-10	Bhi05G001594	chr5	58008196	58009125	+	930	-	PF13326:Photosystem II Pbs27	-
Bhi11G001671	622.344	330.59	46.4936	32.101	476.467	39.2973	3.60037	1.23414e-11	3.60035e-10	Bhi11G001671	chr11	56417043	56420466	-	1334	-	-	-
Bhi04G000208	273.662	141.363	9.29872	7.33737	207.513	8.31805	4.64164	1.23889e-11	3.60878e-10	Bhi04G000208	chr4	5569544	5577488	+	3307	-	PF11995:Domain of unknown function (DUF3490)|PF00225:Kinesin motor domain	Kinesin
Bhi09G001847	8572.29	7972.01	2122.9	1944.4	8272.15	2033.65	2.0242	1.25123e-11	3.63925e-10	Bhi09G001847	chr9	60832665	60835869	-	1894	-	PF01167:Tub family|PF00646:F-box domain	Tub
Bhi07G001329	155.322	70.1252	1246.96	1009.81	112.724	1128.38	-3.32225	1.25931e-11	3.65728e-10	Bhi07G001329	chr7	46188057	46190718	+	2662	-	PF00069:Protein kinase domain|PF14380:Wall-associated receptor kinase C-terminal	Pkinase
Bhi01G002210	12.6793	10.0179	167.377	277.903	11.3486	222.64	-4.29243	1.29574e-11	3.75605e-10	Bhi01G002210	chr1	70254457	70257156	-	1404	-	PF03763:Remorin, C-terminal region	-
Bhi02G000326	1838.5	5008.94	172.956	308.17	3423.72	240.563	3.83097	1.29719e-11	3.75605e-10	Bhi02G000326	chr2	7842341	7845101	-	2568	-	PF00982:Glycosyltransferase family 20|PF02358:Trehalose-phosphatase	-
Bhi07G001485	772.383	644.484	3293.61	5070.12	708.433	4181.87	-2.56138	1.35789e-11	3.92594e-10	Bhi07G001485	chr7	50210556	50211652	+	1097	-	PF06298:Photosystem II protein Y (PsbY)	-
BhiUN66G21	2116.39	2810.57	482.603	506.279	2463.48	494.441	2.31678	1.3919e-11	4.01828e-10	BhiUN66G21	Contig66	586139	591002	+	3791	-	PF04576:Zein-binding	-
Bhi01G002105	84.5289	72.3514	495.622	520.953	78.4401	508.288	-2.6955	1.41144e-11	4.06864e-10	Bhi01G002105	chr1	66576009	66580126	-	1417	-	PF01351:Ribonuclease HII	-
Bhi01G000796	916.082	2534.52	142.27	128.404	1725.3	135.337	3.67216	1.44114e-11	4.14809e-10	Bhi01G000796	chr1	21191443	21194646	-	2702	-	PF12899:Alkaline and neutral invertase	-
novel.1415	157.435	132.459	4.64936	2.75151	144.947	3.70044	5.29335	1.44707e-11	4.15898e-10	-	chr7	23656905	23657954	+	1050	-	-	-
Bhi10G000574	401.512	505.347	3841.3	2292.01	453.429	3066.66	-2.75783	1.46237e-11	4.19673e-10	Bhi10G000574	chr10	15398964	15401275	-	1323	-	PF01357:Pollen allergen|PF03330:Rare lipoprotein A (RlpA)-like double-psi beta-barrel	-
Bhi05G000162	45.4343	66.7859	569.081	414.562	56.1101	491.822	-3.133	1.47753e-11	4.23398e-10	Bhi05G000162	chr5	4537229	4541157	+	2667	-	PF16679:DNA replication factor Cdt1 C-terminal domain|PF08839:DNA replication factor CDT1 like	-
Bhi01G000135	988.988	985.092	188.764	125.653	987.04	157.208	2.65058	1.51522e-11	4.3356e-10	Bhi01G000135	chr1	3607829	3611908	-	924	-	PF00160:Cyclophilin type peptidyl-prolyl cis-trans isomerase/CLD	Pro_isomerase
Bhi06G000495	832.61	682.329	111.585	138.493	757.469	125.039	2.59878	1.55714e-11	4.44897e-10	Bhi06G000495	chr6	13328718	13334882	+	3637	-	PF12695:Alpha/beta hydrolase family	-
Bhi08G001342	721.665	148.042	9.29872	11.0061	434.854	10.1524	5.42065	1.61552e-11	4.609e-10	Bhi08G001342	chr8	46660799	46662324	+	1315	-	PF00249:Myb-like DNA-binding domain	Myb_DNA-binding
Bhi07G001524	345.512	231.524	11.1585	23.8465	288.518	17.5025	4.04226	1.62285e-11	4.6231e-10	Bhi07G001524	chr7	51378573	51382675	+	1032	-	PF01596:O-methyltransferase	-
Bhi09G002632	497.664	581.037	66.9508	88.9657	539.351	77.9582	2.79018	1.62901e-11	4.63385e-10	Bhi09G002632	chr9	82216064	82216737	-	360	-	-	-
Bhi07G001259	580.08	188.114	8.36885	17.4263	384.097	12.8976	4.89568	1.65987e-11	4.7147e-10	Bhi07G001259	chr7	44393342	44395030	+	1493	-	PF02365:No apical meristem (NAM) protein	NAM
Bhi11G001010	359.248	268.257	35.3351	26.598	313.752	30.9666	3.34134	1.72682e-11	4.89772e-10	Bhi11G001010	chr11	35513496	35526857	+	2209	-	PF01699:Sodium/calcium exchanger protein	Na_Ca_ex
novel.559	360.304	116.875	5.57923	1.83434	238.59	3.70679	6.01102	1.73009e-11	4.89981e-10	-	chr11	42514514	42517414	-	2901	-	-	-
Bhi10G001872	100.378	188.114	1057.26	1849.02	144.246	1453.14	-3.3333	1.74482e-11	4.93432e-10	Bhi10G001872	chr10	59000377	59004373	+	1586	-	PF00657:GDSL-like Lipase/Acylhydrolase	Lipase_GDSL
Bhi11G000142	190.19	156.947	8.36885	2.75151	173.568	5.56018	4.96678	1.87834e-11	5.30418e-10	Bhi11G000142	chr11	3677117	3678251	-	982	-	-	-
novel.752	523.023	328.364	33.4754	48.6101	425.693	41.0427	3.3745	1.92042e-11	5.41515e-10	-	chr2	27054810	27060106	+	5297	-	PF07727:Reverse transcriptase (RNA-dependent DNA polymerase)	RVT_2
Bhi09G002490	14266.4	13791.3	2919.8	3631.08	14028.8	3275.44	2.09863	1.94251e-11	5.46948e-10	Bhi09G002490	chr9	78240921	78246590	-	3121	-	-	-
Bhi04G002029	375.097	101.292	1.85974	3.66869	238.194	2.76422	6.42769	2.12362e-11	5.97077e-10	Bhi04G002029	chr4	67340825	67342021	+	1197	-	-	-
Bhi02G001823	2013.9	2501.13	479.814	493.438	2257.52	486.626	2.21381	2.13153e-11	5.98432e-10	Bhi02G001823	chr2	59666379	59667662	+	1133	-	-	-
Bhi04G001797	593.815	399.602	2664.08	2723.08	496.709	2693.58	-2.43881	2.18113e-11	6.11474e-10	Bhi04G001797	chr4	60841733	60845985	-	3696	-	PF07714:Protein tyrosine kinase|PF13855:Leucine rich repeat	Pkinase_Tyr
Bhi09G000812	36.9814	21.1489	291.05	605.333	29.0651	448.192	-3.94474	2.18633e-11	6.12045e-10	Bhi09G000812	chr9	22319733	22322961	-	2018	-	PF00620:RhoGAP domain	RhoGAP
Bhi05G001079	174.341	312.781	0	0	243.561	0	10.4854	2.21244e-11	6.18463e-10	Bhi05G001079	chr5	43283414	43285419	-	1551	-	PF03181:BURP domain	-
Bhi02G000468	641.363	418.525	2812.86	3243.12	529.944	3027.99	-2.51422	2.29936e-11	6.41835e-10	Bhi02G000468	chr2	11969156	11971146	-	1831	-	PF07109:Magnesium-protoporphyrin IX methyltransferase C-terminus	-
Bhi01G002841	33.8116	22.262	385.897	265.063	28.0368	325.48	-3.53517	2.31486e-11	6.45234e-10	Bhi01G002841	chr1	92933399	92936893	-	1442	-	PF00650:CRAL/TRIO domain	-
Bhi09G001934	1083.03	1796.54	214.8	218.287	1439.78	216.544	2.73303	2.41301e-11	6.71627e-10	Bhi09G001934	chr9	63152676	63154821	+	1461	-	PF00847:AP2 domain	AP2
BhiUN297G13	1838.5	1290.08	120.883	26.598	1564.29	73.7407	4.40729	2.46098e-11	6.83996e-10	BhiUN297G13	Contig297	253728	257303	+	1115	-	-	-
Bhi08G001717	557.891	289.406	37.1949	36.6869	423.648	36.9409	3.51984	2.54322e-11	7.05843e-10	Bhi08G001717	chr8	60486211	60489583	-	1531	-	PF03188:Eukaryotic cytochrome b561	Cytochrom_B561
Bhi01G002372	5233.4	5404.09	1181.87	1381.26	5318.74	1281.56	2.05316	2.59746e-11	7.19866e-10	Bhi01G002372	chr1	75740808	75745908	+	2337	-	PF00651:BTB/POZ domain|PF03000:NPH3 family	BTB
Bhi05G000646	2785.23	3539.65	688.105	697.968	3162.44	693.036	2.19	2.64739e-11	7.32659e-10	Bhi05G000646	chr5	26840512	26861669	+	1752	-	PF13833:EF-hand domain pair|PF02666:Phosphatidylserine decarboxylase	-
Bhi06G000799	3825.99	1442.58	236.187	111.895	2634.28	174.041	3.92006	2.67659e-11	7.39685e-10	Bhi06G000799	chr6	24632200	24635289	-	970	-	-	-
Bhi07G000733	5809.25	7329.75	1516.62	1490.4	6569.5	1503.51	2.12743	2.69166e-11	7.42791e-10	Bhi07G000733	chr7	29344090	29347944	+	1923	-	PF00320:GATA zinc finger	GATA
Bhi05G000833	20.0756	17.8096	201.782	399.887	18.9426	300.835	-3.98869	2.6992e-11	7.43813e-10	Bhi05G000833	chr5	34975794	34979713	-	1896	-	-	-
Bhi03G001770	38.038	18.9227	299.419	542.966	28.4803	421.192	-3.88384	2.80686e-11	7.72385e-10	Bhi03G001770	chr3	48883779	48885179	-	1231	-	-	-
Bhi11G000910	602.268	675.651	2782.18	4111.68	638.96	3446.93	-2.43158	2.93334e-11	8.06045e-10	Bhi11G000910	chr11	32465498	32469504	+	1746	-	PF02887:Pyruvate kinase, alpha/beta domain|PF00224:Pyruvate kinase, barrel domain	PK
BhiUN730G11	94.0384	104.631	616.505	1268.45	99.3348	942.477	-3.2463	2.93817e-11	8.06231e-10	BhiUN730G11	Contig730	189406	196583	-	3815	-	-	-
Bhi03G000670	9.5095	7.79169	142.27	380.626	8.65059	261.448	-4.91622	2.95684e-11	8.10208e-10	Bhi03G000670	chr3	16925609	16928183	-	2575	-	PF13855:Leucine rich repeat|PF08263:Leucine rich repeat N-terminal domain	LRRNT_2
Bhi12G001763	107.774	446.352	5694.53	4260.26	277.063	4977.4	-4.16757	3.01197e-11	8.24149e-10	Bhi12G001763	chr12	62438517	62441987	+	2594	-	PF00295:Glycosyl hydrolases family 28	-
Bhi06G000161	538.872	429.656	0.929872	0	484.264	0.464936	10.0343	3.08206e-11	8.42139e-10	Bhi06G000161	chr6	4161557	4176028	+	5479	-	PF00931:NB-ARC domain|PF01582:TIR domain	NB-ARC
Bhi01G002012	1252.08	611.091	106.935	89.8828	931.588	98.409	3.24303	3.12653e-11	8.53089e-10	Bhi01G002012	chr1	63577106	63587510	-	2759	-	PF00010:Helix-loop-helix DNA-binding domain	HLH
Bhi01G001043	10.5661	22.262	214.8	548.469	16.414	381.635	-4.5427	3.20367e-11	8.72909e-10	Bhi01G001043	chr1	28977817	28979014	-	1122	-	PF00005:ABC transporter	ABC_tran
Bhi03G002289	235.624	269.37	1143.74	1373.01	252.497	1258.37	-2.31741	3.30087e-11	8.98132e-10	Bhi03G002289	chr3	69931740	69938861	+	2514	-	PF01764:Lipase (class 3)	Lipase_3
Bhi09G000332	353.965	405.168	54.8624	51.3616	379.566	53.112	2.83721	3.33944e-11	9.07355e-10	Bhi09G000332	chr9	8453907	8457675	-	2619	-	PF12819:Carbohydrate-binding protein of the ER|PF13855:Leucine rich repeat|PF07714:Protein tyrosine kinase	Pkinase_Tyr
Bhi08G000951	695.25	421.864	39.9845	67.8707	558.557	53.9276	3.37243	3.42809e-11	9.30138e-10	Bhi08G000951	chr8	35890917	35891871	-	862	-	PF03819:MazG nucleotide pyrophosphohydrolase domain	-
Bhi12G001510	259.926	175.87	0	0	217.898	0	10.3252	3.46978e-11	9.40135e-10	Bhi12G001510	chr12	54843594	54844589	+	996	-	PF07911:Protein of unknown function (DUF1677)	-
Bhi04G001246	17.9624	12.2441	185.974	472.343	15.1032	329.159	-4.44389	3.48483e-11	9.42896e-10	Bhi04G001246	chr4	39840915	39842194	-	1162	-	-	-
Bhi08G001619	1076.69	1036.29	233.398	214.618	1056.49	224.008	2.2377	3.49144e-11	9.43371e-10	Bhi08G001619	chr8	57471696	57476660	-	1750	-	PF03407:Nucleotide-diphospho-sugar transferase	-
Bhi02G000783	227.171	308.328	22.3169	27.5151	267.75	24.916	3.42527	3.56088e-11	9.60794e-10	Bhi02G000783	chr2	21026302	21031563	+	1906	-	-	-
Bhi09G002391	2996.55	3677.68	756.916	771.341	3337.11	764.128	2.12668	3.57999e-11	9.6419e-10	Bhi09G002391	chr9	75811697	75827295	+	3913	-	PF02460:Patched family|PF16414:Niemann-Pick C1 N terminus	-
novel.1101	433.211	115.762	6.5091	1.83434	274.486	4.17172	6.04266	3.58341e-11	9.6419e-10	-	chr4	16184284	16187048	-	2651	-	-	-
Bhi11G001900	5927.59	3826.83	885.238	582.404	4877.21	733.821	2.73261	3.6727e-11	9.86848e-10	Bhi11G001900	chr11	62358422	62363565	-	3855	-	-	-
Bhi08G000642	785.062	672.311	3504.69	2972.55	728.687	3238.62	-2.15192	3.77809e-11	1.01376e-09	Bhi08G000642	chr8	25321574	25324224	-	1095	-	-	-
Bhi12G001351	1071.4	843.729	4084.93	4523.49	957.566	4304.21	-2.16821	3.87458e-11	1.03822e-09	Bhi12G001351	chr12	49988778	49993409	-	2289	-	PF00118:TCP-1/cpn60 chaperonin family	-
Bhi12G002174	114.114	175.87	922.433	905.248	144.992	913.841	-2.65671	3.91718e-11	1.04818e-09	Bhi12G002174	chr12	76970902	76974434	+	2002	-	-	-
Bhi01G002024	496.607	512.025	2028.98	2276.42	504.316	2152.7	-2.09378	4.10583e-11	1.09715e-09	Bhi01G002024	chr1	64022900	64028887	-	4056	-	-	-
Bhi08G000210	163.775	266.03	1356.68	2730.42	214.903	2043.55	-3.24972	4.11869e-11	1.09907e-09	Bhi08G000210	chr8	8844901	8846991	+	1443	-	PF00403:Heavy-metal-associated domain	HMA
novel.633	219.775	165.852	0.929872	0.917172	192.813	0.923522	7.70608	4.22904e-11	1.12697e-09	-	chr12	37341818	37346159	+	4342	-	PF00665:Integrase core domain	rve
Bhi03G000681	453.286	304.989	42.7741	23.8465	379.138	33.3103	3.50937	4.46843e-11	1.18913e-09	Bhi03G000681	chr3	17137447	17146761	-	6019	-	-	-
Bhi03G001539	245.134	172.53	0	0	208.832	0	10.2639	4.54846e-11	1.20877e-09	Bhi03G001539	chr3	41815486	41817475	-	1990	-	PF00067:Cytochrome P450	p450
Bhi10G000824	179.624	156.947	928.942	1839.85	168.285	1384.39	-3.04014	4.90712e-11	1.3023e-09	Bhi10G000824	chr10	22107391	22111431	-	1511	-	PF08241:Methyltransferase domain	Methyltransf_11
Bhi03G001580	2288.62	1301.21	274.312	257.725	1794.92	266.019	2.7544	4.91817e-11	1.30345e-09	Bhi03G001580	chr3	43363100	43365478	+	2379	-	PF00069:Protein kinase domain|PF00139:Legume lectin domain	Pkinase
Bhi10G001621	43715.2	40527.9	10104	6748.55	42121.5	8426.27	2.3216	5.3441e-11	1.4144e-09	Bhi10G001621	chr10	50427468	50429612	-	1614	-	PF00076:RNA recognition motif. (a.k.a. RRM, RBD, or RNP domain)	RRM_1
Bhi11G000872	30421.9	22237.5	5920.49	4493.22	26329.7	5206.86	2.33821	5.37652e-11	1.42104e-09	Bhi11G000872	chr11	31151263	31158822	-	1300	-	PF00117:Glutamine amidotransferase class-I	GATase
Bhi09G001776	1518.35	1208.82	268.733	290.743	1363.59	279.738	2.2853	5.38513e-11	1.42138e-09	Bhi09G001776	chr9	59307199	59315835	+	3825	-	PF08263:Leucine rich repeat N-terminal domain|PF13855:Leucine rich repeat|PF00069:Protein kinase domain	Pkinase
Bhi09G002906	204.983	271.596	1206.04	1867.36	238.289	1536.7	-2.68936	5.46768e-11	1.44121e-09	Bhi09G002906	chr9	89438399	89441460	-	1177	-	PF00572:Ribosomal protein L13	-
Bhi08G000480	13385.2	15716.9	3433.09	2355.3	14551	2894.19	2.3299	5.59379e-11	1.47245e-09	Bhi08G000480	chr8	18887456	18889823	+	2014	-	PF00481:Protein phosphatase 2C	PP2C
Bhi08G001546	116.227	289.406	6.5091	6.4202	202.816	6.46465	4.97107	5.64066e-11	1.48277e-09	Bhi08G001546	chr8	54504287	54508545	-	1160	-	PF01161:Phosphatidylethanolamine-binding protein	-
Bhi06G000408	129.963	401.828	0	0	265.896	0	10.6119	5.6689e-11	1.48818e-09	Bhi06G000408	chr6	11061323	11067531	-	1675	-	PF00892:EamA-like transporter family	DUF6
Bhi02G000913	42.2644	38.9584	318.016	775.01	40.6114	546.513	-3.75011	5.76432e-11	1.51119e-09	Bhi02G000913	chr2	24845104	24847490	-	2085	-	PF06075:Plant protein of unknown function (DUF936)	-
Bhi03G000311	513.513	662.293	3195.97	7287.85	587.903	5241.91	-3.15653	6.10106e-11	1.59731e-09	Bhi03G000311	chr3	8135774	8138132	-	1109	-	PF01190:Pollen proteins Ole e I like	-
Bhi06G001045	88.7553	37.8453	717.861	615.422	63.3003	666.642	-3.39474	6.31599e-11	1.65135e-09	Bhi06G001045	chr6	34720743	34724928	+	3295	-	-	-
novel.570	592.759	298.31	39.9845	19.2606	445.535	29.6225	3.91154	6.33707e-11	1.65463e-09	-	chr11	55538006	55541369	-	3364	-	-	-
novel.1132	212.379	176.983	0	0	194.681	0	10.1626	6.389e-11	1.66595e-09	-	chr4	53468881	53473861	-	4981	-	-	-
Bhi11G001541	198.643	276.048	16.7377	5.50303	237.346	11.1204	4.41716	6.61095e-11	1.72151e-09	Bhi11G001541	chr11	52604482	52607455	-	1652	-	PF00657:GDSL-like Lipase/Acylhydrolase	Lipase_GDSL
Bhi11G001538	1432.76	1435.9	338.473	332.016	1434.33	335.245	2.0971	6.8477e-11	1.78077e-09	Bhi11G001538	chr11	52581433	52583292	+	906	-	PF03031:NLI interacting factor-like phosphatase	NIF
Bhi11G001128	77.1326	31.1668	530.027	895.16	54.1497	712.593	-3.71615	6.86649e-11	1.78326e-09	Bhi11G001128	chr11	38804597	38806947	+	2327	-	PF00504:Chlorophyll A-B binding protein	-
Bhi11G002456	20519.4	22786.2	4285.78	5624.1	21652.8	4954.94	2.12761	7.01099e-11	1.81836e-09	Bhi11G002456	chr11	79722363	79726333	+	1623	-	PF01053:Cys/Met metabolism PLP-dependent enzyme	Cys_Met_Meta_PP
Bhi01G000919	136.303	62.3335	804.339	1337.24	99.3182	1070.79	-3.42938	7.02583e-11	1.81977e-09	Bhi01G000919	chr1	25465437	25470338	-	2850	-	PF03999:Microtubule associated protein (MAP65/ASE1 family)	-
Bhi01G001471	21.1322	36.7322	314.297	291.661	28.9322	302.979	-3.39104	7.13886e-11	1.84659e-09	Bhi01G001471	chr1	42394700	42398373	-	3231	-	PF02458:Transferase family	-
Bhi03G001760	129.963	214.828	0	2.75151	172.396	1.37576	6.96156	7.16321e-11	1.85042e-09	Bhi03G001760	chr3	48594994	48600322	-	1453	-	-	-
Bhi04G000770	658.269	326.138	0	0.917172	492.203	0.458586	10.0584	7.18425e-11	1.85338e-09	Bhi04G000770	chr4	23809907	23818114	+	1253	-	PF00319:SRF-type transcription factor (DNA-binding and dimerisation domain)|PF01486:K-box region	SRF-TF
Bhi07G000455	337.059	198.131	18.5974	22.9293	267.595	20.7634	3.68797	7.24027e-11	1.86536e-09	Bhi07G000455	chr7	21082683	21084333	-	1494	-	-	-
Bhi02G000493	17.9624	28.9406	238.977	735.572	23.4515	487.274	-4.37873	7.51719e-11	1.93413e-09	Bhi02G000493	chr2	12549240	12551003	+	1352	-	PF03083:Sugar efflux transporter for intercellular exchange	-
Bhi07G000866	275.776	273.822	1210.69	1729.79	274.799	1470.24	-2.41961	7.63773e-11	1.96254e-09	Bhi07G000866	chr7	33273872	33276696	-	1528	-	PF00466:Ribosomal protein L10	-
Bhi10G000764	2497.83	3022.06	640.682	474.178	2759.95	557.43	2.30779	7.82115e-11	2.00702e-09	Bhi10G000764	chr10	20238324	20239997	+	1510	-	-	-
Bhi02G000934	14.7926	12.2441	169.237	231.127	13.5183	200.182	-3.88702	8.33195e-11	2.13527e-09	Bhi02G000934	chr2	25871434	25872345	-	912	-	-	-
Bhi12G000609	39.0946	16.6965	544.905	303.584	27.8955	424.244	-3.92373	8.40805e-11	2.15193e-09	Bhi12G000609	chr12	20604268	20605251	+	984	-	-	-
Bhi03G001073	163.775	54.5418	1591.01	1179.48	109.158	1385.25	-3.66446	8.76714e-11	2.24088e-09	Bhi03G001073	chr3	29079633	29083895	-	1455	-	PF00892:EamA-like transporter family	DUF6
Bhi02G000261	236.681	268.257	1318.56	2733.17	252.469	2025.86	-3.00447	8.83911e-11	2.2563e-09	Bhi02G000261	chr2	6612207	6615204	+	1550	-	-	-
Bhi02G000021	3202.59	2736	686.245	739.24	2969.29	712.743	2.05868	8.95373e-11	2.28255e-09	Bhi02G000021	chr2	638685	652793	+	2178	-	PF00501:AMP-binding enzyme	AMP-binding
Bhi05G000737	9.5095	8.90479	137.621	303.584	9.20714	220.602	-4.58215	9.1476e-11	2.32892e-09	Bhi05G000737	chr5	31512237	31512942	-	706	-	-	-
Bhi09G001851	269.436	337.269	1416.19	1414.28	303.352	1415.24	-2.22224	9.23391e-11	2.34598e-09	Bhi09G001851	chr9	60911988	60918672	+	5021	-	-	-
Bhi12G001007	84.5289	40.0715	2704.07	567.729	62.3002	1635.9	-4.7138	9.23882e-11	2.34598e-09	Bhi12G001007	chr12	34704699	34708520	-	3079	-	-	-
Bhi01G000663	79.2458	61.2204	533.746	430.154	70.2331	481.95	-2.77785	9.53581e-11	2.41823e-09	Bhi01G000663	chr1	17162226	17165936	-	1495	-	-	-
Bhi08G000224	103.548	189.227	990.313	1960.91	146.387	1475.61	-3.33409	9.71045e-11	2.4593e-09	Bhi08G000224	chr8	9530991	9533293	-	2303	-	PF06813:Nodulin-like	-
Bhi09G000133	4223.27	5136.95	343.123	775.927	4680.11	559.525	3.0642	1.00711e-10	2.54732e-09	Bhi09G000133	chr9	3461326	3463797	+	1772	-	PF03168:Late embryogenesis abundant protein	-
Bhi04G001051	41.2078	20.0358	300.349	609.002	30.6218	454.675	-3.88984	1.01983e-10	2.57614e-09	Bhi04G001051	chr4	33211265	33214520	-	1864	-	PF07557:Shugoshin C terminus	-
Bhi03G000305	1117.89	837.05	4299.73	6157.89	977.472	5228.81	-2.41927	1.02633e-10	2.58918e-09	Bhi03G000305	chr3	8008939	8012380	-	1015	-	PF03110:SBP domain	SBP
Bhi10G001128	1837.45	814.788	99.4963	155.002	1326.12	127.249	3.38145	1.06187e-10	2.67537e-09	Bhi10G001128	chr10	34625087	34626218	+	945	-	-	-
Bhi02G000035	127.85	146.929	672.297	811.697	137.389	741.997	-2.43345	1.07381e-10	2.70194e-09	Bhi02G000035	chr2	1007213	1012522	-	3440	-	PF12341:Minichromosome loss protein, Mcl1, middle region	-
Bhi11G000324	4566.67	4761.83	1259.98	1184.07	4664.25	1222.02	1.93238	1.12155e-10	2.81841e-09	Bhi11G000324	chr11	9602539	9610015	-	5120	-	-	-
novel.911	300.078	213.715	14.8779	25.6808	256.896	20.2794	3.66261	1.13491e-10	2.84829e-09	-	chr3	47868509	47870528	+	2020	-	-	-
Bhi09G002350	273.662	148.042	2404.65	1353.75	210.852	1879.2	-3.15531	1.13835e-10	2.85322e-09	Bhi09G002350	chr9	74862898	74863678	+	781	-	-	-
Bhi12G001239	59.1702	35.6191	407.284	1890.29	47.3947	1148.79	-4.59843	1.1701e-10	2.92526e-09	Bhi12G001239	chr12	46336995	46347605	-	2103	-	PF00924:Mechanosensitive ion channel	-
Bhi11G002127	398.342	409.62	50.2131	22.0121	403.981	36.1126	3.48435	1.1701e-10	2.92526e-09	Bhi11G002127	chr11	69068430	69071513	-	2985	-	PF00067:Cytochrome P450	p450
Bhi09G001075	216.605	164.739	0.929872	8.25454	190.672	4.59221	5.37221	1.21603e-10	3.03617e-09	Bhi09G001075	chr9	32246189	32248264	-	2076	-	PF04720:PDDEXK-like family of unknown function	-
Bhi07G000169	8.45289	5.56549	124.603	318.259	7.00919	221.431	-4.97826	1.21873e-10	3.039e-09	Bhi07G000169	chr7	9823107	9824391	+	1285	-	PF03031:NLI interacting factor-like phosphatase	NIF
Bhi06G001673	19.019	5.56549	217.59	298.081	12.2922	257.835	-4.38387	1.23189e-10	3.06787e-09	Bhi06G001673	chr6	54383759	54384652	-	894	-	PF00069:Protein kinase domain	Pkinase
Bhi11G001577	2679.57	1934.56	456.567	289.826	2307.07	373.197	2.62815	1.2952e-10	3.2196e-09	Bhi11G001577	chr11	53409470	53409694	-	225	-	-	-
Bhi03G001756	302.191	231.524	28.826	29.3495	266.858	29.0878	3.19776	1.29614e-10	3.2196e-09	Bhi03G001756	chr3	48471983	48474850	+	2868	-	PF04564:U-box domain	U-box
Bhi04G000659	385.663	862.651	11.1585	43.1071	624.157	27.1328	4.5229	1.30068e-10	3.22676e-09	Bhi04G000659	chr4	19932899	19934590	+	1604	-	PF16913:Purine nucleobase transmembrane transport	-
Bhi12G001046	92.9818	62.3335	804.339	493.438	77.6576	648.889	-3.06184	1.30308e-10	3.22858e-09	Bhi12G001046	chr12	36316371	36318502	+	928	-	PF00011:Hsp20/alpha crystallin family	-
Bhi08G001017	23.2454	37.8453	2720.8	270.566	30.5454	1495.69	-5.61452	1.33736e-10	3.30928e-09	Bhi08G001017	chr8	38145752	38147405	-	1654	-	-	-
Bhi11G001837	123.624	132.459	756.916	621.842	128.041	689.379	-2.42882	1.35818e-10	3.35651e-09	Bhi11G001837	chr11	60586428	60598085	+	795	-	PF03649:Uncharacterised protein family (UPF0014)	-
Bhi09G002400	881.214	852.633	3771.56	3222.02	866.924	3496.79	-2.01203	1.36236e-10	3.36256e-09	Bhi09G002400	chr9	76092840	76095645	-	915	-	PF01423:LSM domain	LSM
Bhi03G000875	19.019	14.4703	445.409	179.766	16.7446	312.587	-4.22103	1.36839e-10	3.37317e-09	Bhi03G000875	chr3	23421891	23423025	+	1135	-	PF04759:Protein of unknown function, DUF617	-
Bhi06G001583	285.285	367.322	1532.43	2444.26	326.304	1988.35	-2.60749	1.40967e-10	3.47051e-09	Bhi06G001583	chr6	52174858	52180834	+	2923	-	PF14551:MCM N-terminal domain|PF00493:MCM2/3/5 family	MCM
Bhi04G001601	1960.01	1897.83	459.357	492.521	1928.92	475.939	2.01894	1.42798e-10	3.51113e-09	Bhi04G001601	chr4	52767425	52769478	+	2054	-	PF13837:Myb/SANT-like DNA-binding domain	-
Bhi12G000157	9397.5	13659.9	1404.11	2300.27	11528.7	1852.19	2.63791	1.47425e-10	3.6203e-09	Bhi12G000157	chr12	4962870	4970012	+	2969	-	-	-
Bhi02G000540	1842.73	1792.09	458.427	374.206	1817.41	416.316	2.12618	1.47644e-10	3.62111e-09	Bhi02G000540	chr2	14274164	14283388	-	3027	-	-	-
Bhi05G000992	80.3024	67.899	466.796	442.077	74.1007	454.436	-2.61598	1.50385e-10	3.68368e-09	Bhi05G000992	chr5	40482927	40486192	+	789	-	-	-
Bhi10G001612	2319.26	2756.03	604.417	443.911	2537.65	524.164	2.27542	1.52273e-10	3.72521e-09	Bhi10G001612	chr10	50121591	50124199	+	1067	-	PF00582:Universal stress protein family	Usp
Bhi03G001652	84.5289	63.4466	465.866	904.331	73.9877	685.098	-3.21038	1.53185e-10	3.74281e-09	Bhi03G001652	chr3	45266734	45275173	+	2878	-	PF00394:Multicopper oxidase|PF00316:Fructose-1-6-bisphosphatase|PF07732:Multicopper oxidase|PF07731:Multicopper oxidase	-
Bhi02G000462	1929.37	2544.54	235.258	62.3677	2236.96	148.813	3.91015	1.57124e-10	3.83421e-09	Bhi02G000462	chr2	11459521	11462032	-	2304	-	PF00564:PB1 domain	-
Bhi11G002053	8781.5	11414.8	2047.58	2489.2	10098.2	2268.39	2.15433	1.60783e-10	3.91858e-09	Bhi11G002053	chr11	66277048	66281147	+	2318	-	PF06886:Targeting protein for Xklp2 (TPX2)	-
Bhi03G000447	302.191	320.572	1487.79	1272.12	311.382	1379.96	-2.14793	1.63955e-10	3.98769e-09	Bhi03G000447	chr3	11405091	11407561	-	1791	-	PF11904:GPCR-chaperone	-
Bhi05G001518	196.53	149.155	11.1585	11.9232	172.842	11.5408	3.90474	1.6403e-10	3.98769e-09	Bhi05G001518	chr5	56333155	56334930	-	1686	-	PF14223:gag-polypeptide of LTR copia-type	-
Bhi03G001239	11.6227	22.262	198.063	308.17	16.9423	253.116	-3.90476	1.68069e-10	4.08078e-09	Bhi03G001239	chr3	33894195	33896522	+	1168	-	PF16211:C-terminus of histone H2A|PF00125:Core histone H2A/H2B/H3/H4	Histone
Bhi10G000432	118.34	125.78	7903.91	860.307	122.06	4382.11	-5.16598	1.68895e-10	4.09571e-09	Bhi10G000432	chr10	11679705	11684665	-	2680	-	PF00221:Aromatic amino acid lyase	-
Bhi07G001109	1176.01	851.52	156.218	199.026	1013.76	177.622	2.51284	1.73378e-10	4.19917e-09	Bhi07G001109	chr7	40542107	40544349	-	1716	-	PF00847:AP2 domain	AP2
Bhi04G000449	3002.89	5610.02	632.313	700.719	4306.45	666.516	2.69175	1.74831e-10	4.22909e-09	Bhi04G000449	chr4	12565896	12574448	+	6167	-	-	-
Bhi11G000159	645.589	1001.79	137.621	121.984	823.689	129.802	2.6657	1.79262e-10	4.33087e-09	Bhi11G000159	chr11	4048064	4076067	-	1470	-	-	-
novel.605	613.891	557.662	2639.91	2249.82	585.777	2444.86	-2.06126	1.81527e-10	4.38013e-09	-	chr12	13370879	13382407	+	1177	-	-	-
Bhi10G001895	1.05661	0	766.214	295.329	0.528306	530.772	-9.93655	1.87226e-10	4.51203e-09	Bhi10G001895	chr10	60439101	60441529	+	1989	-	PF00067:Cytochrome P450	p450
BhiUN514G6	1041.82	773.603	145.06	73.3737	907.711	109.217	3.05534	1.91062e-10	4.59876e-09	BhiUN514G6	Contig514	117764	123885	-	6027	-	-	-
Bhi09G000527	35.9248	50.0894	326.385	825.454	43.0071	575.92	-3.74414	1.95096e-10	4.69004e-09	Bhi09G000527	chr9	13598144	13600586	+	1707	-	-	-
Bhi09G002443	917.138	1120.89	215.73	214.618	1019.01	215.174	2.24353	1.95661e-10	4.6978e-09	Bhi09G002443	chr9	77094853	77096491	+	811	-	-	-
Bhi05G001309	92.9818	76.8038	520.728	479.681	84.8928	500.204	-2.55824	1.97444e-10	4.73475e-09	Bhi05G001309	chr5	51251700	51258785	-	2577	-	PF00501:AMP-binding enzyme	AMP-binding
Bhi05G001660	1403.18	3918.11	272.452	219.204	2660.64	245.828	3.43603	1.99392e-10	4.77556e-09	Bhi05G001660	chr5	59818321	59820004	-	1684	-	PF13639:Ring finger domain	-
Bhi04G001653	2694.36	14113	0	0	8403.67	0	15.5942	2.00854e-10	4.80464e-09	Bhi04G001653	chr4	55594699	55596321	-	1623	-	PF00161:Ribosome inactivating protein|PF00652:Ricin-type beta-trefoil lectin domain	Ricin_B_lectin
Bhi06G001153	8374.7	10869.4	1436.65	2186.54	9622.05	1811.59	2.40906	2.02529e-10	4.83875e-09	Bhi06G001153	chr6	38924916	38930663	-	2178	-	-	-
Bhi06G001469	9.5095	13.3572	161.798	190.772	11.4333	176.285	-3.94923	2.09348e-10	4.99551e-09	Bhi06G001469	chr6	48369177	48371465	+	2289	-	-	-
BhiUN316G8	1.05661	0	258.504	941.018	0.528306	599.761	-10.1133	2.13209e-10	5.08139e-09	BhiUN316G8	Contig316	142939	144102	+	980	-	PF01190:Pollen proteins Ole e I like	-
Bhi01G002486	158.492	209.262	952.189	911.669	183.877	931.929	-2.34192	2.27849e-10	5.42366e-09	Bhi01G002486	chr1	79925881	79930170	-	1914	-	PF04859:Plant protein of unknown function (DUF641)	-
Bhi03G002075	1520.46	1110.87	270.593	198.109	1315.67	234.351	2.4892	2.31329e-10	5.49973e-09	Bhi03G002075	chr3	61168619	61172423	-	2567	-	-	-
Bhi03G000926	546.268	391.811	19.5273	0.917172	469.039	10.2222	5.52196	2.3335e-10	5.541e-09	Bhi03G000926	chr3	24959275	24994719	-	1701	-	PF02358:Trehalose-phosphatase	-
Bhi08G000781	1257.37	1472.63	6495.15	14310.6	1365	10402.9	-2.93004	2.36768e-10	5.61529e-09	Bhi08G000781	chr8	30491378	30492954	-	1145	-	PF02507:Photosystem I reaction centre subunit III	-
Bhi10G001800	707.929	612.204	3566.06	2610.27	660.067	3088.16	-2.22598	2.37493e-10	5.6256e-09	Bhi10G001800	chr10	56682542	56683048	-	354	-	-	-
Bhi12G000072	27.4719	17.8096	212.941	340.271	22.6407	276.606	-3.60875	2.40133e-10	5.68119e-09	Bhi12G000072	chr12	2542764	2544608	-	1536	-	PF00462:Glutaredoxin	-
Bhi04G001622	30.6417	43.4108	291.05	743.826	37.0263	517.438	-3.80583	2.48463e-10	5.87112e-09	Bhi04G001622	chr4	54204443	54205563	+	1121	-	PF05419:GUN4-like	-
Bhi05G001127	339.172	262.691	1432	1357.41	300.932	1394.71	-2.21217	2.49824e-10	5.89027e-09	Bhi05G001127	chr5	45477683	45484306	-	2796	-	PF11995:Domain of unknown function (DUF3490)|PF00225:Kinesin motor domain	Kinesin
Bhi11G001873	23.2454	26.7144	215.73	522.788	24.9799	369.259	-3.88642	2.49881e-10	5.89027e-09	Bhi11G001873	chr11	61533937	61538325	-	2357	-	PF00225:Kinesin motor domain|PF12836:Helix-hairpin-helix motif	Kinesin
Bhi01G002737	314.87	415.186	0.929872	0	365.028	0.464936	9.62626	2.51077e-10	5.90754e-09	Bhi01G002737	chr1	89348403	89352456	+	1537	-	PF00487:Fatty acid desaturase	-
Bhi01G001492	6822.54	2747.13	589.539	454.917	4784.83	522.228	3.19576	2.51223e-10	5.90754e-09	Bhi01G001492	chr1	43424410	43429890	+	2121	-	PF03893:Lipase 3 N-terminal region|PF01764:Lipase (class 3)	Lipase_3
Bhi03G000070	590.646	1421.43	8752.88	7892.26	1006.04	8322.57	-3.0485	2.64134e-10	6.20363e-09	Bhi03G000070	chr3	1791046	1796255	-	1721	-	PF04862:Protein of unknown function (DUF642)	-
Bhi01G001386	2255.86	2693.7	396.125	578.735	2474.78	487.43	2.34396	2.67548e-10	6.27621e-09	Bhi01G001386	chr1	39631754	39647667	-	3546	-	PF16177:Acetyl-coenzyme A synthetase N-terminus|PF00501:AMP-binding enzyme|PF13193:AMP-binding enzyme C-terminal domain	AMP-binding
Bhi02G001486	845.289	1738.66	8027.58	12351.6	1291.97	10189.6	-2.97955	2.68195e-10	6.28379e-09	Bhi02G001486	chr2	48351057	48354087	-	1651	-	PF00166:Chaperonin 10 Kd subunit	-
Bhi07G001422	2.11322	3.33929	109.725	179.766	2.72626	144.745	-5.73622	2.74032e-10	6.41281e-09	Bhi07G001422	chr7	48516959	48523725	+	2236	-	PF00155:Aminotransferase class I and II	Aminotran_1_2
novel.97	225.058	370.662	13.0182	28.4323	297.86	20.7253	3.84413	2.97291e-10	6.94873e-09	-	Contig66	661701	663560	+	1397	-	-	-
Bhi09G000618	584.306	860.425	36.265	91.7172	722.365	63.9911	3.49631	2.99317e-10	6.98767e-09	Bhi09G000618	chr9	16580536	16582873	-	2338	-	-	-
Bhi10G001085	3486.82	2989.78	851.762	747.495	3238.3	799.629	2.01787	3.01334e-10	7.02629e-09	Bhi10G001085	chr10	33135838	33142624	+	3175	-	PF02714:Calcium-dependent channel, 7TM region, putative phosphate|PF14703:Cytosolic domain of 10TM putative phosphate transporter|PF13967:Late exocytosis, associated with Golgi transport	-
novel.336	20.0756	10.0179	625.804	176.097	15.0467	400.95	-4.7329	3.05373e-10	7.11193e-09	-	chr10	22376012	22379590	+	2527	-	-	-
Bhi02G000625	1409.52	277.161	36.265	33.9354	843.34	35.1002	4.58673	3.09379e-10	7.19659e-09	Bhi02G000625	chr2	16674221	16683036	+	6055	-	-	-
Bhi04G000627	493.437	468.614	2073.61	1828.84	481.026	1951.23	-2.02015	3.10543e-10	7.21502e-09	Bhi04G000627	chr4	18727568	18733079	-	2902	-	-	-
Bhi01G002131	3345.23	2921.88	765.284	527.374	3133.56	646.329	2.27751	3.16038e-10	7.3339e-09	Bhi01G002131	chr1	67383755	67387799	-	3403	-	PF00481:Protein phosphatase 2C	PP2C
Bhi09G000691	946.724	3550.78	154.359	155.919	2248.75	155.139	3.85743	3.17039e-10	7.34833e-09	Bhi09G000691	chr9	18862875	18865137	+	1423	-	PF00043:Glutathione S-transferase, C-terminal domain|PF02798:Glutathione S-transferase, N-terminal domain	GST_N
Bhi06G001538	2924.7	2461.06	621.154	404.473	2692.88	512.814	2.39272	3.23815e-10	7.49643e-09	Bhi06G001538	chr6	50486851	50490172	-	2185	-	PF06886:Targeting protein for Xklp2 (TPX2)	-
Bhi09G002435	1421.14	1759.81	358.001	249.471	1590.48	303.736	2.3886	3.47571e-10	8.0368e-09	Bhi09G002435	chr9	76933753	76934394	-	642	-	-	-
Bhi10G000232	22.1888	20.0358	523.518	192.606	21.1123	358.062	-4.08355	3.48972e-10	8.05958e-09	Bhi10G000232	chr10	6666813	6669401	+	1782	-	PF02341:RbcX protein	-
novel.1613	1043.93	411.846	68.8105	34.8525	727.889	51.8315	3.81227	3.63184e-10	8.37786e-09	-	chr8	47018931	47021043	-	1425	-	-	-
Bhi09G000209	1772.99	2203.93	304.068	450.331	1988.46	377.2	2.39816	3.67755e-10	8.4732e-09	Bhi09G000209	chr9	5556079	5562276	+	1725	-	PF00155:Aminotransferase class I and II	Aminotran_1_2
Bhi11G000941	4.22644	3.33929	93.917	319.176	3.78287	206.546	-5.76863	3.71563e-10	8.5508e-09	Bhi11G000941	chr11	33342380	33342619	+	240	-	-	-
Bhi10G001673	1353.52	959.491	143.2	221.956	1156.5	182.578	2.66313	3.72948e-10	8.5725e-09	Bhi10G001673	chr10	51571427	51571654	-	228	-	-	-
Bhi04G001424	2912.02	2813.91	10970.6	9854.09	2862.97	10412.4	-1.86271	3.76151e-10	8.6309e-09	Bhi04G001424	chr4	44842025	44846321	+	1408	-	PF03083:Sugar efflux transporter for intercellular exchange	-
Bhi10G001005	907.629	921.645	3332.66	3444.9	914.637	3388.78	-1.8895	3.76378e-10	8.6309e-09	Bhi10G001005	chr10	30661840	30663647	-	249	-	-	-
Bhi09G001448	998.498	3544.1	86.4781	181.6	2271.3	134.039	4.08262	3.86237e-10	8.84651e-09	Bhi09G001448	chr9	46995798	46997918	+	2121	-	PF06426:Serine acetyltransferase, N-terminal|PF00132:Bacterial transferase hexapeptide (six repeats)	Hexapep
Bhi09G001832	544.155	355.078	66.0209	49.5273	449.617	57.7741	2.96059	3.96655e-10	9.07441e-09	Bhi09G001832	chr9	60468449	60470482	+	2034	-	PF03107:C1 domain	-
Bhi03G001744	10.5661	20.0358	206.432	204.529	15.3009	205.48	-3.75132	4.10682e-10	9.38425e-09	Bhi03G001744	chr3	48106679	48109015	+	827	-	-	-
Bhi11G000971	16.9058	6.67859	161.798	470.509	11.7922	316.153	-4.74013	4.13037e-10	9.42695e-09	Bhi11G000971	chr11	33966097	33970162	-	2635	-	-	-
Bhi12G001610	313.814	213.715	1689.58	1267.53	263.764	1478.55	-2.48648	4.23457e-10	9.65342e-09	Bhi12G001610	chr12	57989796	57994326	-	2556	-	-	-
Bhi06G000519	40.1512	13.3572	317.086	509.03	26.7542	413.058	-3.94494	4.30751e-10	9.80817e-09	Bhi06G000519	chr6	13893487	13896904	+	2599	-	-	-
novel.646	65.5099	20.0358	482.603	838.295	42.7728	660.449	-3.94623	4.31904e-10	9.8229e-09	-	chr12	53657447	53660316	+	1789	-	-	-
BhiUN32G11	85.5855	46.7501	466.796	867.644	66.1678	667.22	-3.33274	4.3523e-10	9.88696e-09	BhiUN32G11	Contig32	131976	136937	-	3075	-	PF00225:Kinesin motor domain	Kinesin
novel.838	297.964	277.161	41.8442	32.101	287.563	36.9726	2.95967	4.36513e-10	9.90451e-09	-	chr2	31430550	31431952	-	899	-	-	-
Bhi01G000314	136.303	140.25	8.36885	5.50303	138.277	6.93594	4.31823	4.38192e-10	9.93099e-09	Bhi01G000314	chr1	7439812	7441517	-	1706	-	-	-
Bhi06G000938	250.417	125.78	6.5091	11.0061	188.098	8.75758	4.42426	4.57145e-10	1.03484e-08	Bhi06G000938	chr6	29506161	29507437	+	1277	-	-	-
Bhi07G001098	618.118	633.353	2331.19	3076.19	625.735	2703.69	-2.11133	4.64732e-10	1.05079e-08	Bhi07G001098	chr7	40331369	40334222	+	1167	-	PF00828:Ribosomal protein L18e/L15	-
novel.1082	1538.43	1277.84	221.309	320.093	1408.13	270.701	2.37896	4.72326e-10	1.06672e-08	-	chr4	4232873	4241245	-	7953	-	PF07727:Reverse transcriptase (RNA-dependent DNA polymerase)|PF13976:GAG-pre-integrase domain	RVT_2
Bhi04G000215	4.22644	24.4882	365.44	308.17	14.3573	336.805	-4.5589	4.79337e-10	1.0813e-08	Bhi04G000215	chr4	5892008	5893642	+	1635	-	PF09118:Domain of unknown function (DUF1929)|PF07250:Glyoxal oxidase N-terminus	-
BhiUN32G24	0	2.2262	166.447	184.352	1.1131	175.399	-7.33249	4.8414e-10	1.09086e-08	BhiUN32G24	Contig32	530900	536071	+	1275	-	PF01477:PLAT/LH2 domain|PF00305:Lipoxygenase	Lipoxygenase
Bhi08G001424	170.114	113.536	842.464	2143.43	141.825	1492.95	-3.39561	4.86788e-10	1.09555e-08	Bhi08G001424	chr8	50359384	50364684	-	2893	-	PF00225:Kinesin motor domain	Kinesin
Bhi04G001893	2.11322	4.45239	101.356	219.204	3.28281	160.28	-5.61764	5.02503e-10	1.12961e-08	Bhi04G001893	chr4	63523409	63525748	+	1204	-	-	-
Bhi02G000046	152.152	181.435	806.199	777.762	166.794	791.98	-2.24773	5.16311e-10	1.15931e-08	Bhi02G000046	chr2	1247509	1256000	+	3182	-	PF03110:SBP domain	SBP
novel.17	153.209	104.631	1.85974	4.58586	128.92	3.2228	5.31985	5.21472e-10	1.16955e-08	-	Contig179	754515	756629	+	945	-	-	-
Bhi04G000905	4299.35	3893.62	1120.5	887.822	4096.48	1004.16	2.02843	5.38209e-10	1.20569e-08	Bhi04G000905	chr4	27789261	27791957	-	1113	-	PF07983:X8 domain	-
Bhi01G000658	80.3024	392.924	0	0	236.613	0	10.4436	5.52602e-10	1.2365e-08	Bhi01G000658	chr1	17010165	17022913	+	1895	-	PF00083:Sugar (and other) transporter	Sugar_tr
Bhi06G001104	50.7173	90.161	475.164	642.937	70.4391	559.051	-2.98992	5.55211e-10	1.24091e-08	Bhi06G001104	chr6	36683094	36686081	-	837	-	-	-
Bhi06G001690	126.793	182.548	805.269	1372.09	154.671	1088.68	-2.81579	5.61739e-10	1.25405e-08	Bhi06G001690	chr6	54722742	54726274	+	811	-	-	-
Bhi10G001727	7.39628	5.56549	122.743	167.842	6.48088	145.293	-4.48401	5.67566e-10	1.26561e-08	Bhi10G001727	chr10	53351257	53353396	-	1611	-	-	-
Bhi05G000442	4032.03	3996.02	1063.77	1140.96	4014.03	1102.37	1.86444	5.7048e-10	1.27064e-08	Bhi05G000442	chr5	16324698	16330779	-	4080	-	PF10358:N-terminal C2 in EEIG1 and EHBP1 proteins	-
Bhi09G000229	4.22644	2.2262	100.426	205.446	3.22632	152.936	-5.55995	6.04609e-10	1.34512e-08	Bhi09G000229	chr9	6265216	6268598	+	1927	-	PF02037:SAP domain	SAP
BhiUN618G5	7786.17	70906.6	0	0	39346.4	0	17.8213	6.11273e-10	1.35839e-08	BhiUN618G5	Contig618	220398	222297	-	1900	-	PF00161:Ribosome inactivating protein|PF00652:Ricin-type beta-trefoil lectin domain	Ricin_B_lectin
Bhi11G001304	31389.8	22475.7	6542.58	4999.5	26932.7	5771.04	2.22246	6.16651e-10	1.36877e-08	Bhi11G001304	chr11	44114967	44118379	+	1938	-	PF00091:Tubulin/FtsZ family, GTPase domain|PF03953:Tubulin C-terminal domain	Tubulin
Bhi09G003017	214.492	133.572	11.1585	4.58586	174.032	7.87216	4.46831	6.18794e-10	1.37195e-08	Bhi09G003017	chr9	92080553	92081316	-	764	-	PF02519:Auxin responsive protein	Auxin_inducible
Bhi10G000868	56.0004	37.8453	318.946	547.551	46.9229	433.249	-3.20568	6.19678e-10	1.37235e-08	Bhi10G000868	chr10	23935802	23937184	-	881	-	PF00498:FHA domain	FHA
BhiUN159G31	34.8682	5.56549	481.674	438.408	20.2168	460.041	-4.50295	6.29663e-10	1.39287e-08	BhiUN159G31	Contig159	780878	782385	-	1508	-	PF04770:ZF-HD protein dimerisation region	ZF-HD_dimer
Bhi06G001033	7373.03	9685.07	2062.46	2152.6	8529.05	2107.53	2.01682	6.35179e-10	1.40347e-08	Bhi06G001033	chr6	33943684	33949987	+	2998	-	PF00512:His Kinase A (phospho-acceptor) domain|PF00072:Response regulator receiver domain|PF02518:Histidine kinase-, DNA gyrase B-, and HSP90-like ATPase|PF01590:GAF domain	HATPase_c
Bhi11G001621	475.475	241.542	37.1949	30.2667	358.509	33.7308	3.41032	6.45802e-10	1.42532e-08	Bhi11G001621	chr11	54766801	54768010	-	468	-	PF01221:Dynein light chain type 1	-
Bhi01G002022	12.6793	24.4882	191.554	447.58	18.5837	319.567	-4.10698	6.47774e-10	1.42805e-08	Bhi01G002022	chr1	63941585	63944681	-	2310	-	-	-
Bhi06G001381	15.8492	5.56549	208.291	184.352	10.7073	196.321	-4.18979	6.52535e-10	1.43691e-08	Bhi06G001381	chr6	46238976	46240995	-	1156	-	PF07011:Protein of unknown function (DUF1313)	-
Bhi11G002146	61.2834	40.0715	353.351	398.052	50.6775	375.702	-2.88872	6.56829e-10	1.44331e-08	Bhi11G002146	chr11	69533615	69535551	+	1520	-	-	-
Bhi01G000345	412.078	175.87	3094.61	2071.89	293.974	2583.25	-3.13498	6.56928e-10	1.44331e-08	Bhi01G000345	chr1	8493679	8498023	+	2911	-	PF00520:Ion transport protein	Ion_trans
Bhi01G002343	624.457	465.275	2275.4	2527.73	544.866	2401.56	-2.13982	6.8099e-10	1.49448e-08	Bhi01G002343	chr1	74448771	74456270	-	1934	-	PF06813:Nodulin-like	-
Bhi07G000431	835.779	481.972	66.9508	99.0545	658.876	83.0027	2.98875	6.85474e-10	1.50262e-08	Bhi07G000431	chr7	20611235	20619257	+	1761	-	PF00854:POT family	-
Bhi04G000343	363.474	245.995	22.3169	37.604	304.734	29.9605	3.34612	6.88493e-10	1.50754e-08	Bhi04G000343	chr4	9233308	9233739	-	432	-	PF00847:AP2 domain	AP2
Bhi11G001821	168.001	139.137	701.123	932.764	153.569	816.943	-2.41104	6.94091e-10	1.51808e-08	Bhi11G001821	chr11	60415561	60419209	+	762	-	-	-
Bhi04G000577	27.4719	7.79169	238.047	506.279	17.6318	372.163	-4.39503	6.97857e-10	1.5246e-08	Bhi04G000577	chr4	16447034	16450229	+	1647	-	PF00481:Protein phosphatase 2C	PP2C
Bhi11G001515	845.289	268.257	40.9144	32.101	556.773	36.5077	3.93117	7.07189e-10	1.54325e-08	Bhi11G001515	chr11	50983135	50986205	+	1446	-	-	-
Bhi01G002391	19.019	26.7144	198.063	408.141	22.8667	303.102	-3.73007	7.21303e-10	1.57228e-08	Bhi01G002391	chr1	76276904	76279591	+	1023	-	PF00098:Zinc knuckle|PF06839:GRF zinc finger	zf-GRF
Bhi09G001656	5483.81	5080.18	1501.74	1443.63	5282	1472.69	1.84264	7.25074e-10	1.57872e-08	Bhi09G001656	chr9	54704062	54706136	-	1312	-	-	-
Bhi01G000752	48.6041	63.4466	388.686	353.111	56.0254	370.899	-2.7278	7.30076e-10	1.58783e-08	Bhi01G000752	chr1	19507937	19509818	+	1467	-	PF00226:DnaJ domain	DnaJ
Bhi09G000927	179.624	171.417	16.7377	12.8404	175.521	14.789	3.56951	7.32219e-10	1.59071e-08	Bhi09G000927	chr9	26586417	26590877	+	2136	-	PF01764:Lipase (class 3)	Lipase_3
Bhi05G000074	351.852	729.079	7985.74	3399.96	540.465	5692.85	-3.39705	7.33958e-10	1.5927e-08	Bhi05G000074	chr5	1842704	1848380	-	1362	-	PF00108:Thiolase, N-terminal domain|PF02803:Thiolase, C-terminal domain	Thiolase_N
Bhi02G000789	1108.39	2959.73	15218.3	35813.7	2034.06	25516	-3.64903	7.72462e-10	1.67439e-08	Bhi02G000789	chr2	21283196	21288352	+	2449	-	PF05691:Raffinose synthase or seed imbibition protein Sip1	-
Bhi08G000667	378.267	159.173	1979.7	2444.26	268.72	2211.98	-3.04065	7.83262e-10	1.69427e-08	Bhi08G000667	chr8	26171633	26173162	+	1530	-	-	-
Bhi08G000161	6655.59	7367.6	1810.46	2023.28	7011.6	1916.87	1.87098	7.8338e-10	1.69427e-08	Bhi08G000161	chr8	6686546	6686767	+	222	-	-	-
Bhi06G001680	426.871	641.145	2440.91	2751.51	534.008	2596.21	-2.28171	8.00103e-10	1.72851e-08	Bhi06G001680	chr6	54497847	54499983	+	869	-	PF01248:Ribosomal protein L7Ae/L30e/S12e/Gadd45 family	-
Bhi09G002734	96.1516	96.8396	499.341	927.261	96.4956	713.301	-2.88603	8.6172e-10	1.85955e-08	Bhi09G002734	chr9	85316982	85320740	+	2464	-	PF08553:VID27 cytoplasmic protein	-
BhiUN2146G1	3973.91	4454.62	1169.78	930.929	4214.27	1050.35	2.00441	8.72829e-10	1.88143e-08	BhiUN2146G1	Contig2146	1	1090	+	819	-	-	-
Bhi03G000804	740.684	704.591	2559.94	2931.28	722.638	2745.61	-1.92576	9.1804e-10	1.97669e-08	Bhi03G000804	chr3	21087521	21091845	+	1961	-	PF05637:galactosyl transferase GMA12/MNN10 family	-
Bhi03G002339	116.227	67.899	557.923	866.727	92.0631	712.325	-2.95087	9.22951e-10	1.98506e-08	Bhi03G002339	chr3	72597401	72601287	-	1780	-	PF01370:NAD dependent epimerase/dehydratase family	Epimerase
Bhi01G000964	334.946	496.442	63.2313	55.9475	415.694	59.5894	2.80228	9.37726e-10	2.01461e-08	Bhi01G000964	chr1	26621566	26628669	+	1445	-	PF03766:Remorin, N-terminal region|PF03763:Remorin, C-terminal region|PF13774:Regulated-SNARE-like domain	-
Bhi06G001011	2940.55	2746.01	644.401	365.034	2843.28	504.718	2.49408	9.43127e-10	2.02397e-08	Bhi06G001011	chr6	32868347	32878142	+	5794	-	-	-
novel.1656	165.888	119.102	0	0	142.495	0	9.71247	9.52416e-10	2.04164e-08	-	chr9	32402759	32418253	+	14545	-	-	-
Bhi05G000509	3429.76	1232.2	264.084	166.008	2330.98	215.046	3.43834	9.55256e-10	2.04547e-08	Bhi05G000509	chr5	20156371	20157259	+	889	-	PF07430:Phloem filament protein PP1|PF16845:Aspartic acid proteinase inhibitor	-
Bhi10G001776	1255.25	1459.27	322.665	337.519	1357.26	330.092	2.0397	9.56735e-10	2.04638e-08	Bhi10G001776	chr10	55878707	55885690	+	1818	-	PF12315:Protein of unknown function (DUF3633)|PF00412:LIM domain	LIM
Bhi04G000338	436.38	578.811	2075.47	2777.2	507.596	2426.33	-2.25721	9.70929e-10	2.07445e-08	Bhi04G000338	chr4	9070208	9074330	-	3288	-	PF00069:Protein kinase domain	Pkinase
Bhi04G000907	68.6797	104.631	495.622	641.103	86.6555	568.362	-2.71445	9.76423e-10	2.08344e-08	Bhi04G000907	chr4	27820417	27824105	-	1583	-	PF00244:14-3-3 protein	-
Bhi01G002276	250.417	201.471	1219.06	963.03	225.944	1091.05	-2.27138	9.77282e-10	2.08344e-08	Bhi01G002276	chr1	72303405	72305209	-	866	-	-	-
Bhi03G001737	259.926	211.489	994.033	1167.56	235.708	1080.8	-2.19676	9.86495e-10	2.10077e-08	Bhi03G001737	chr3	47833600	47838491	-	3993	-	PF04749:PLAC8 family|PF11204:Protein of unknown function (DUF2985)	-
Bhi09G002499	363.474	389.584	1471.06	1477.56	376.529	1474.31	-1.96928	9.87938e-10	2.10154e-08	Bhi09G002499	chr9	78675558	78680173	-	1948	-	PF00355:Rieske [2Fe-2S] domain|PF08417:Pheophorbide a oxygenase	-
novel.45	222.945	227.072	13.0182	25.6808	225.009	19.3495	3.53875	9.9706e-10	2.11862e-08	-	Contig373	94344	111614	+	12290	-	PF07727:Reverse transcriptase (RNA-dependent DNA polymerase)|PF00665:Integrase core domain|PF13976:GAG-pre-integrase domain	RVT_2
Bhi01G002627	387.776	143.59	11.1585	16.5091	265.683	13.8338	4.2633	1.00847e-09	2.14052e-08	Bhi01G002627	chr1	85744068	85745147	+	1080	-	PF05553:Cotton fibre expressed protein	-
Bhi03G001998	4.22644	6.67859	142.27	122.901	5.45252	132.586	-4.60839	1.02059e-09	2.16387e-08	Bhi03G001998	chr3	57089856	57090992	+	792	-	PF08241:Methyltransferase domain	Methyltransf_11
Bhi08G000245	210.266	218.167	951.259	1698.6	214.216	1324.93	-2.62884	1.07052e-09	2.26726e-08	Bhi08G000245	chr8	10331729	10342270	+	960	-	PF03948:Ribosomal protein L9, C-terminal domain|PF01281:Ribosomal protein L9, N-terminal domain	-
Bhi03G001158	38.038	16.6965	320.806	286.158	27.3672	303.482	-3.46775	1.11619e-09	2.36141e-08	Bhi03G001158	chr3	31852679	31859807	-	4834	-	-	-
Bhi09G002126	470.192	375.114	75.3196	57.7818	422.653	66.5507	2.66726	1.11766e-09	2.36195e-08	Bhi09G002126	chr9	68111382	68113306	-	1925	-	PF00201:UDP-glucoronosyl and UDP-glucosyl transferase	UDPGT
Bhi02G000427	31.6983	47.8632	291.05	335.685	39.7808	313.367	-2.97937	1.13221e-09	2.39008e-08	Bhi02G000427	chr2	10825219	10828991	+	1428	-	PF13419:Haloacid dehalogenase-like hydrolase	-
Bhi11G000221	1254.2	1961.28	322.665	231.127	1607.74	276.896	2.53761	1.13866e-09	2.40069e-08	Bhi11G000221	chr11	5988683	6002571	-	4462	-	-	-
Bhi05G001294	9.5095	4.45239	199.922	123.818	6.98095	161.87	-4.52903	1.13971e-09	2.40069e-08	Bhi05G001294	chr5	50941929	50942742	+	814	-	-	-
Bhi10G001319	226.115	362.87	30.6858	34.8525	294.492	32.7691	3.16742	1.15115e-09	2.42216e-08	Bhi10G001319	chr10	41518526	41522721	-	909	-	PF00407:Pathogenesis-related protein Bet v I family	-
Bhi01G000470	105.661	37.8453	708.562	774.093	71.7532	741.328	-3.36726	1.17031e-09	2.4598e-08	Bhi01G000470	chr1	11965431	11967568	+	843	-	PF00076:RNA recognition motif. (a.k.a. RRM, RBD, or RNP domain)	RRM_1
Bhi08G001047	91.9252	69.0121	476.094	1200.58	80.4686	838.336	-3.3806	1.1749e-09	2.46677e-08	Bhi08G001047	chr8	38676140	38687488	+	3693	-	PF11995:Domain of unknown function (DUF3490)|PF00225:Kinesin motor domain	Kinesin
Bhi12G000916	1084.08	897.157	3616.27	4130.02	990.62	3873.15	-1.96703	1.17885e-09	2.46761e-08	Bhi12G000916	chr12	31764338	31771969	+	2792	-	PF00183:Hsp90 protein|PF02518:Histidine kinase-, DNA gyrase B-, and HSP90-like ATPase	HATPase_c
Bhi04G000417	255.7	149.155	1317.63	1101.52	202.428	1209.58	-2.57842	1.17892e-09	2.46761e-08	Bhi04G000417	chr4	11392831	11396463	+	2596	-	PF08879:WRC|PF08880:QLQ	-
Bhi11G001575	106.718	55.6549	672.297	554.889	81.1863	613.593	-2.91661	1.17911e-09	2.46761e-08	Bhi11G001575	chr11	53383334	53383702	-	369	-	-	-
Bhi11G000634	5662.38	6370.26	1706.31	1352.83	6016.32	1529.57	1.97576	1.18306e-09	2.47322e-08	Bhi11G000634	chr11	20301922	20306496	-	2803	-	PF04117:Mpv17 / PMP22 family	Mpv17_PMP22
Bhi02G000651	525.136	370.662	2372.1	1915.05	447.899	2143.58	-2.25854	1.19846e-09	2.5027e-08	Bhi02G000651	chr2	17548245	17553722	-	3393	-	PF07714:Protein tyrosine kinase|PF13855:Leucine rich repeat|PF08263:Leucine rich repeat N-terminal domain	Pkinase_Tyr
Bhi01G002340	26.4153	28.9406	214.8	261.394	27.6779	238.097	-3.10525	1.23112e-09	2.56815e-08	Bhi01G002340	chr1	74399837	74405122	-	1756	-	-	-
Bhi03G000965	227.171	105.744	8.36885	5.50303	166.458	6.93594	4.58615	1.23634e-09	2.57625e-08	Bhi03G000965	chr3	25721534	25723457	-	390	-	-	-
Bhi01G000562	2961.68	3239.12	849.903	860.307	3100.4	855.105	1.85827	1.24586e-09	2.59331e-08	Bhi01G000562	chr1	14692504	14696928	+	2387	-	-	-
BhiUN887G10	2402.73	2328.6	666.718	614.505	2365.67	640.612	1.88474	1.26094e-09	2.6219e-08	BhiUN887G10	Contig887	423065	426550	-	2692	-	PF03634:TCP family transcription factor	TCP
Bhi02G001716	190.19	208.149	840.604	1235.43	199.17	1038.02	-2.3819	1.26804e-09	2.63383e-08	Bhi02G001716	chr2	56326155	56338060	-	2663	-	PF03083:Sugar efflux transporter for intercellular exchange	-
Bhi11G001146	1746.58	1715.28	165.517	343.022	1730.93	254.27	2.76699	1.2883e-09	2.67304e-08	Bhi11G001146	chr11	39439133	39446723	+	1827	-	PF00450:Serine carboxypeptidase	Peptidase_S10
Bhi09G001377	8870.25	15012.4	2406.51	1597.71	11941.3	2002.11	2.57637	1.29873e-09	2.69181e-08	Bhi09G001377	chr9	44277907	44279595	-	614	-	PF01253:Translation initiation factor SUI1	SUI1
Bhi09G000237	6597.48	8043.25	1506.39	1983.84	7320.36	1745.12	2.06857	1.32507e-09	2.74348e-08	Bhi09G000237	chr9	6458293	6461424	-	2104	-	PF06814:Lung seven transmembrane receptor	-
Bhi05G001105	276.832	124.667	11.1585	3.66869	200.75	7.41357	4.76116	1.33935e-09	2.77008e-08	Bhi05G001105	chr5	44373458	44375141	+	588	-	-	-
Bhi04G000542	455.399	390.698	2211.23	1625.23	423.048	1918.23	-2.18075	1.35027e-09	2.7897e-08	Bhi04G000542	chr4	15247651	15248718	+	760	-	-	-
Bhi12G001605	3526.97	3707.73	64.1611	346.691	3617.35	205.426	4.1381	1.3576e-09	2.79947e-08	Bhi12G001605	chr12	57832366	57834399	+	2034	-	PF14541:Xylanase inhibitor C-terminal|PF14543:Xylanase inhibitor N-terminal	-
Bhi06G001597	1398.95	1247.78	4976.67	4595.95	1323.37	4786.31	-1.85466	1.35789e-09	2.79947e-08	Bhi06G001597	chr6	52536629	52540231	-	807	-	-	-
Bhi11G000633	784.005	744.663	166.447	108.226	764.334	137.337	2.47667	1.36323e-09	2.80751e-08	Bhi11G000633	chr11	20284334	20286359	+	1763	-	PF02365:No apical meristem (NAM) protein	NAM
Bhi12G000443	39.0946	45.637	290.12	970.368	42.3658	630.244	-3.89533	1.39515e-09	2.87019e-08	Bhi12G000443	chr12	15687454	15700100	+	2046	-	PF00225:Kinesin motor domain	Kinesin
Bhi06G001434	3047.27	3615.34	788.531	918.089	3331.3	853.31	1.96491	1.43269e-09	2.94429e-08	Bhi06G001434	chr6	47402214	47404520	-	2307	-	-	-
novel.1334	177.511	104.631	0	0	141.071	0	9.69807	1.4449e-09	2.96625e-08	-	chr6	9388702	9390630	-	1929	-	-	-
Bhi05G001587	170.114	95.7265	1498.02	776.844	132.92	1137.43	-3.09647	1.4474e-09	2.96824e-08	Bhi05G001587	chr5	57916548	57922600	-	3812	-	-	-
Bhi01G002688	3226.89	2695.92	685.315	806.194	2961.41	745.755	1.98951	1.46725e-09	3.00577e-08	Bhi01G002688	chr1	87715378	87726199	+	4376	-	PF14599:Zinc-ribbon|PF01814:Hemerythrin HHE cation binding domain|PF05495:CHY zinc finger	zf-CHY
novel.754	175.397	104.631	0	0	140.014	0	9.68722	1.49704e-09	3.06356e-08	-	chr2	28290421	28292190	+	903	-	-	-
novel.1765	85.5855	247.108	0	0	166.347	0	9.93514	1.52196e-09	3.11129e-08	-	chr9	65603494	65605449	-	1750	-	PF13976:GAG-pre-integrase domain	-
Bhi02G001693	760.76	682.329	2620.38	2676.31	721.545	2648.34	-1.87586	1.57185e-09	3.20989e-08	Bhi02G001693	chr2	55441468	55451165	+	2139	-	PF00010:Helix-loop-helix DNA-binding domain	HLH
Bhi06G000884	1771.94	9745.18	0	0	5758.56	0	15.0489	1.58807e-09	3.2396e-08	Bhi06G000884	chr6	27402159	27408632	-	2361	-	PF05922:Peptidase inhibitor I9|PF00082:Subtilase family	Peptidase_S8
Bhi05G000206	178.567	218.167	843.394	1138.21	198.367	990.802	-2.32072	1.62271e-09	3.30679e-08	Bhi05G000206	chr5	5990939	5995092	-	3060	-	PF14383:DUF761-associated sequence motif|PF14309:Domain of unknown function (DUF4378)	-
Bhi01G001930	220.832	315.007	33.4754	31.1838	267.919	32.3296	3.0507	1.62527e-09	3.30851e-08	Bhi01G001930	chr1	61074603	61075689	-	877	-	PF04570:zinc-finger of the FCS-type, C2-C2	-
Bhi12G002152	1304.91	1076.37	4263.46	4970.15	1190.64	4616.81	-1.9551	1.67105e-09	3.39815e-08	Bhi12G002152	chr12	76329278	76335428	+	1482	-	PF00160:Cyclophilin type peptidyl-prolyl cis-trans isomerase/CLD	Pro_isomerase
Bhi01G000145	1696.92	1152.06	223.169	304.501	1424.49	263.835	2.43274	1.67933e-09	3.41142e-08	Bhi01G000145	chr1	3819471	3821217	-	1049	-	PF00226:DnaJ domain	DnaJ
Bhi09G002830	4327.88	9620.51	1090.74	771.341	6974.19	931.04	2.9051	1.69176e-09	3.43103e-08	Bhi09G002830	chr9	87433343	87435242	-	1900	-	PF00847:AP2 domain	AP2
Bhi09G000268	4787.51	12230.7	1126.07	968.533	8509.11	1047.3	3.02231	1.69252e-09	3.43103e-08	Bhi09G000268	chr9	6838161	6843386	+	4313	-	PF04607:Region found in RelA / SpoT proteins|PF13328:HD domain	-
Bhi11G001840	61.2834	110.197	537.466	1121.7	85.7401	829.583	-3.27529	1.70354e-09	3.44976e-08	Bhi11G001840	chr11	60637451	60638294	+	844	-	-	-
Bhi03G000870	3.16983	11.131	189.694	144.913	7.15041	167.303	-4.55742	1.81317e-09	3.66793e-08	Bhi03G000870	chr3	23234423	23236994	-	2572	-	-	-
Bhi09G001217	290.568	149.155	13.0182	2.75151	219.862	7.88486	4.80369	1.85536e-09	3.74937e-08	Bhi09G001217	chr9	37721027	37722562	-	1536	-	PF01988:VIT family	DUF125
Bhi09G002670	1935.71	5933.93	416.583	199.026	3934.82	307.804	3.67624	1.87068e-09	3.77641e-08	Bhi09G002670	chr9	83213787	83214575	+	789	-	PF13912:C2H2-type zinc finger	-
Bhi11G001167	825.213	710.157	2773.81	3687.03	767.685	3230.42	-2.07307	1.88893e-09	3.80928e-08	Bhi11G001167	chr11	40080355	40084975	-	2016	-	-	-
Bhi11G000899	1350.35	2075.93	365.44	304.501	1713.14	334.97	2.3545	1.89982e-09	3.82626e-08	Bhi11G000899	chr11	32112920	32114765	-	1701	-	PF06219:Protein of unknown function (DUF1005)	-
Bhi06G001633	102.491	61.2204	501.201	581.487	81.8558	541.344	-2.7242	1.90129e-09	3.82626e-08	Bhi06G001633	chr6	53414886	53418119	+	1178	-	-	-
Bhi07G001335	469.135	185.887	26.0364	22.0121	327.511	24.0243	3.76945	1.92681e-09	3.87359e-08	Bhi07G001335	chr7	46405919	46408146	+	1350	-	-	-
Bhi04G001479	7902.39	7063.72	2195.43	2103.07	7483.06	2149.25	1.7998	1.94677e-09	3.90966e-08	Bhi04G001479	chr4	46930751	46934709	-	3028	-	PF00582:Universal stress protein family|PF00069:Protein kinase domain	Pkinase
novel.718	0	0	150.639	132.073	0	141.356	-9.46882	2.03757e-09	4.08779e-08	-	chr12	66891538	66909666	-	4949	-	-	-
novel.1598	262.04	96.8396	0	1.83434	179.44	0.917172	7.60466	2.06713e-09	4.1428e-08	-	chr8	36089240	36102669	-	5763	-	PF13976:GAG-pre-integrase domain|PF07727:Reverse transcriptase (RNA-dependent DNA polymerase)|PF00665:Integrase core domain	rve
Bhi11G000618	509.287	564.341	1940.64	2079.23	536.814	2009.94	-1.90474	2.08667e-09	4.17765e-08	Bhi11G000618	chr11	19793020	19795754	-	1109	-	PF06749:Protein of unknown function (DUF1218)	-
Bhi10G001465	1592.31	5719.1	248.276	345.774	3655.71	297.025	3.62143	2.15484e-09	4.30826e-08	Bhi10G001465	chr10	46224132	46228603	-	1745	-	PF06911:Senescence-associated protein	-
Bhi05G001052	287.398	292.745	1095.39	1244.6	290.072	1170	-2.01206	2.16027e-09	4.30826e-08	Bhi05G001052	chr5	42273896	42277733	+	1572	-	PF01553:Acyltransferase|PF16076:Acyltransferase C-terminus	Acyltransferase
Bhi04G000587	107.774	55.6549	542.115	1457.39	81.7146	999.75	-3.61205	2.16068e-09	4.30826e-08	Bhi04G000587	chr4	16872905	16876891	+	3790	-	PF06075:Plant protein of unknown function (DUF936)	-
Bhi12G002227	201.813	309.441	1205.11	1899.46	255.627	1552.29	-2.60266	2.16079e-09	4.30826e-08	Bhi12G002227	chr12	78875435	78878117	+	402	-	PF00166:Chaperonin 10 Kd subunit	-
Bhi11G002457	576.91	161.399	0	0.917172	369.154	0.458586	9.64365	2.19664e-09	4.37524e-08	Bhi11G002457	chr11	79728423	79728602	+	180	-	-	-
Bhi06G001437	177.511	141.363	13.0182	12.8404	159.437	12.9293	3.62449	2.22983e-09	4.43679e-08	Bhi06G001437	chr6	47524806	47538718	+	1134	-	PF05153:Myo-inositol oxygenase	-
Bhi11G000552	4.22644	2.2262	140.411	103.64	3.22632	122.026	-5.23379	2.26363e-09	4.49942e-08	Bhi11G000552	chr11	17356011	17357183	+	1055	-	-	-
Bhi01G001002	1506.73	2473.3	251.995	391.632	1990.02	321.814	2.62836	2.27655e-09	4.52048e-08	Bhi01G001002	chr1	27538679	27543988	-	1973	-	PF08240:Alcohol dehydrogenase GroES-like domain|PF00107:Zinc-binding dehydrogenase	ADH_N
Bhi02G001623	217.662	109.084	1103.76	1066.67	163.373	1085.21	-2.73094	2.30032e-09	4.563e-08	Bhi02G001623	chr2	52653184	52655233	-	1475	-	PF13178:Protein of unknown function (DUF4005)	-
Bhi08G001773	455.399	1251.12	84.6183	80.7111	853.261	82.6647	3.36751	2.3661e-09	4.68871e-08	Bhi08G001773	chr8	61913283	61914605	+	1323	-	-	-
Bhi03G001471	61.2834	41.1846	322.665	418.23	51.234	370.448	-2.85282	2.40453e-09	4.75998e-08	Bhi03G001471	chr3	40108054	40109821	-	1416	-	PF12697:Alpha/beta hydrolase family	-
Bhi01G000599	441.663	1086.38	5070.59	14389.5	764.024	9730.05	-3.67088	2.42359e-09	4.79116e-08	Bhi01G000599	chr1	15558726	15559492	-	767	-	PF02531:PsaD	-
BhiUN285G14	0	0	161.798	120.149	0	140.974	-9.46489	2.42522e-09	4.79116e-08	BhiUN285G14	Contig285	295709	299665	-	477	-	PF04690:YABBY protein	YABBY
Bhi09G000275	97.2082	97.9527	501.201	471.426	97.5804	486.314	-2.31724	2.46682e-09	4.86839e-08	Bhi09G000275	chr9	6964500	6978781	-	819	-	-	-
Bhi06G001188	6125.17	4719.54	1462.69	1279.45	5422.36	1371.07	1.98364	2.51922e-09	4.96675e-08	Bhi06G001188	chr6	40589981	40597222	-	2485	-	PF00892:EamA-like transporter family	DUF6
Bhi04G001429	104.605	130.233	549.554	647.523	117.419	598.539	-2.35028	2.52629e-09	4.97564e-08	Bhi04G001429	chr4	45112529	45114579	-	1958	-	PF00085:Thioredoxin	-
BhiUN916G9	58.1136	36.7322	312.437	655.778	47.4229	484.107	-3.35053	2.53849e-09	4.99459e-08	BhiUN916G9	Contig916	272690	274949	+	2066	-	-	-
Bhi09G000448	7.39628	0	134.831	262.311	3.69814	198.571	-5.72833	2.55234e-09	5.01248e-08	Bhi09G000448	chr9	11597779	11601615	+	1688	-	PF01167:Tub family	Tub
Bhi01G002870	3293.46	1882.25	486.323	472.343	2587.85	479.333	2.43271	2.55275e-09	5.01248e-08	Bhi01G002870	chr1	94323843	94331728	+	2316	-	-	-
Bhi08G001774	112.001	199.245	881.518	1012.56	155.623	947.038	-2.60615	2.57585e-09	5.05273e-08	Bhi08G001774	chr8	61918523	61919505	+	983	-	-	-
Bhi01G002232	8631.46	5480.9	1610.54	1311.56	7056.18	1461.05	2.27191	2.63245e-09	5.15854e-08	Bhi01G002232	chr1	70975440	70980162	+	1628	-	PF01070:FMN-dependent dehydrogenase	FMN_dh
Bhi09G002072	769.213	6421.46	148.779	40.3556	3595.34	94.5675	5.24875	2.66521e-09	5.21746e-08	Bhi09G002072	chr9	66602818	66603980	-	1163	-	PF04674:Phosphate-induced protein 1 conserved region	-
Bhi07G001069	8816.36	12266.3	2536.69	2682.73	10541.4	2609.71	2.01409	2.6753e-09	5.23193e-08	Bhi07G001069	chr7	39666722	39671335	+	2922	-	PF00564:PB1 domain	-
novel.798	459.626	228.185	22.3169	3.66869	343.906	12.9928	4.72787	2.76177e-09	5.3956e-08	-	chr2	1359396	1369061	-	9581	-	PF10536:Plant mobile domain|PF13976:GAG-pre-integrase domain|PF00665:Integrase core domain|PF07727:Reverse transcriptase (RNA-dependent DNA polymerase)	RVT_2
Bhi10G000877	24.3021	42.2977	270.593	301.749	33.2999	286.171	-3.10558	2.768e-09	5.40234e-08	Bhi10G000877	chr10	24167455	24170234	-	2222	-	PF00106:short chain dehydrogenase	adh_short
Bhi12G001936	10504.8	6481.57	1359.47	521.871	8493.2	940.672	3.17458	2.77203e-09	5.40477e-08	Bhi12G001936	chr12	67879928	67882011	-	1956	-	PF00067:Cytochrome P450	p450
Bhi09G000915	47.5475	65.6728	400.775	337.519	56.6102	369.147	-2.70611	2.80019e-09	5.45003e-08	Bhi09G000915	chr9	25975324	25980677	-	4287	-	PF00689:Cation transporting ATPase, C-terminus|PF12710:haloacid dehalogenase-like hydrolase|PF00122:E1-E2 ATPase|PF00690:Cation transporter/ATPase, N-terminus	E1-E2_ATPase
Bhi03G000767	2483.04	2722.64	749.477	629.18	2602.84	689.328	1.91683	2.80087e-09	5.45003e-08	Bhi03G000767	chr3	19856885	19859318	-	1857	-	PF00887:Acyl CoA binding protein	-
BhiUN459G5	1149.59	972.848	215.73	265.98	1061.22	240.855	2.13948	2.80478e-09	5.45218e-08	BhiUN459G5	Contig459	31937	32893	-	522	-	-	-
Bhi11G000963	176.454	263.804	1143.74	1040.99	220.129	1092.37	-2.31152	2.82121e-09	5.47589e-08	Bhi11G000963	chr11	33841987	33846560	-	3899	-	-	-
Bhi12G002059	591.702	382.906	2691.98	2149.85	487.304	2420.91	-2.31241	2.82262e-09	5.47589e-08	Bhi12G002059	chr12	73551343	73554434	+	2345	-	PF00076:RNA recognition motif. (a.k.a. RRM, RBD, or RNP domain)	RRM_1
Bhi10G001619	0	1.1131	225.959	387.046	0.556549	306.503	-9.14163	2.83893e-09	5.50203e-08	Bhi10G001619	chr10	50379870	50382906	-	833	-	-	-
Bhi05G001300	45.4343	42.2977	343.123	265.98	43.866	304.551	-2.79519	2.8629e-09	5.53781e-08	Bhi05G001300	chr5	51013109	51018221	-	1704	-	PF04739:5'-AMP-activated protein kinase beta subunit, interaction domain|PF16561:Glycogen recognition site of AMP-activated protein kinase	-
Bhi09G000506	34.8682	34.506	270.593	238.465	34.6871	254.529	-2.87529	2.86575e-09	5.53781e-08	Bhi09G000506	chr9	13070755	13071165	+	411	-	PF00125:Core histone H2A/H2B/H3/H4	Histone
Bhi06G001610	1069.29	976.187	261.294	246.719	1022.74	254.007	2.00955	2.86596e-09	5.53781e-08	Bhi06G001610	chr6	52868587	52873100	-	2760	-	-	-
Bhi05G001531	3044.1	2920.77	753.196	880.485	2982.43	816.84	1.86835	2.86934e-09	5.53883e-08	Bhi05G001531	chr5	56537831	56540781	-	1701	-	PF00170:bZIP transcription factor	bZIP_1
Bhi06G000058	3251.19	2869.57	574.661	237.547	3060.38	406.104	2.91387	2.97449e-09	5.73609e-08	Bhi06G000058	chr6	1422620	1424303	+	1599	-	PF14416:PMR5 N terminal Domain|PF13839:GDSL/SGNH-like Acyl-Esterase family found in Pmr5 and Cas1p	-
Bhi05G001802	201.813	153.608	778.303	938.267	177.71	858.285	-2.27152	2.98899e-09	5.75833e-08	Bhi05G001802	chr5	63849920	63856750	+	3459	-	PF02171:Piwi domain|PF08699:Argonaute linker 1 domain|PF16486:N-terminal domain of argonaute|PF16488:Argonaute linker 2 domain|PF02170:PAZ domain	Piwi
Bhi01G001980	487.098	795.865	3035.1	3244.95	641.482	3140.03	-2.29151	3.00783e-09	5.78661e-08	Bhi01G001980	chr1	62836666	62843617	+	393	-	-	-
Bhi12G001749	191.247	252.673	945.68	1096.94	221.96	1021.31	-2.20243	3.00963e-09	5.78661e-08	Bhi12G001749	chr12	62085276	62090086	-	2222	-	PF00232:Glycosyl hydrolase family 1	Glyco_hydro_1
Bhi12G001289	131.02	90.161	2.78962	3.66869	110.59	3.22915	5.09745	3.01851e-09	5.79793e-08	Bhi12G001289	chr12	48156425	48170350	-	999	-	PF03407:Nucleotide-diphospho-sugar transferase	-
Bhi10G000389	3582.97	1845.52	382.177	485.184	2714.24	433.681	2.64587	3.08977e-09	5.92894e-08	Bhi10G000389	chr10	10501219	10508521	+	5008	-	PF02738:Molybdopterin-binding domain of aldehyde dehydrogenase|PF00111:2Fe-2S iron-sulfur cluster binding domain|PF01799:[2Fe-2S] binding domain|PF03450:CO dehydrogenase flavoprotein C-terminal domain|PF00941:FAD binding domain in molybdopterin dehydrogenase|PF01315:Aldehyde oxidase and xanthine dehydrogenase, a/b hammerhead domain	Fer2
BhiUN489G2	78.1892	179.209	1206.04	883.236	128.699	1044.64	-3.02189	3.1665e-09	6.07017e-08	BhiUN489G2	Contig489	67070	70986	+	2826	-	PF03169:OPT oligopeptide transporter protein	OPT
Bhi03G002067	517.739	228.185	38.1247	22.0121	372.962	30.0684	3.63338	3.21937e-09	6.16542e-08	Bhi03G002067	chr3	60748946	60753591	+	1985	-	PF00892:EamA-like transporter family	DUF6
Bhi10G000562	25.3587	38.9584	233.398	560.392	32.1586	396.895	-3.62691	3.24076e-09	6.20027e-08	Bhi10G000562	chr10	15156037	15159196	+	1586	-	PF00022:Actin	Actin
Bhi12G000482	588.532	1194.35	18.5974	81.6283	891.443	50.1129	4.15235	3.33444e-09	6.37321e-08	Bhi12G000482	chr12	17294877	17303220	-	1458	-	PF00067:Cytochrome P450	p450
Bhi08G000082	179.624	194.792	787.601	789.685	187.208	788.643	-2.07487	3.35682e-09	6.40968e-08	Bhi08G000082	chr8	3586751	3588105	+	1355	-	PF00800:Prephenate dehydratase	-
Bhi04G000018	1236.24	2305.23	240.837	87.1313	1770.73	163.984	3.43283	3.37836e-09	6.44446e-08	Bhi04G000018	chr4	634079	634870	+	792	-	-	-
novel.167	3.16983	0	527.237	67.8707	1.58492	297.554	-7.53002	3.41415e-09	6.50634e-08	-	chr1	34267810	34287153	+	1491	-	-	-
Bhi06G001544	163.775	172.53	689.965	784.182	168.152	737.073	-2.13215	3.43111e-09	6.52941e-08	Bhi06G001544	chr6	50693131	50698150	-	753	-	PF07962:Replication Fork Protection Component Swi3	-
Bhi12G001063	724.835	779.169	2562.73	3181.67	752.002	2872.2	-1.93339	3.43299e-09	6.52941e-08	Bhi12G001063	chr12	37042705	37045924	-	2015	-	PF07983:X8 domain|PF00332:Glycosyl hydrolases family 17	Glyco_hydro_17
Bhi09G000361	63.3967	70.1252	398.915	355.863	66.7609	377.389	-2.49929	3.4577e-09	6.56998e-08	Bhi09G000361	chr9	9537460	9540526	-	1205	-	PF04535:Domain of unknown function (DUF588)	-
Bhi12G000136	67.6231	311.668	0.929872	3.66869	189.645	2.29928	6.36245	3.47645e-09	6.59913e-08	Bhi12G000136	chr12	4558323	4561095	+	2292	-	PF00847:AP2 domain	AP2
BhiUN403G3	59.1702	70.1252	355.211	388.881	64.6477	372.046	-2.52538	3.6219e-09	6.86852e-08	BhiUN403G3	Contig403	67966	72640	+	1601	-	PF02492:CobW/HypB/UreG, nucleotide-binding domain|PF07683:Cobalamin synthesis protein cobW C-terminal domain	-
BhiUN395G14	842.119	2078.15	177.605	78.8768	1460.14	128.241	3.50926	3.65351e-09	6.9217e-08	BhiUN395G14	Contig395	218737	221756	-	1204	-	PF00847:AP2 domain	AP2
Bhi02G000476	4102.82	1523.83	340.333	157.754	2813.33	249.043	3.49792	3.67592e-09	6.95735e-08	Bhi02G000476	chr2	12182141	12186500	-	3399	-	PF00450:Serine carboxypeptidase	Peptidase_S10
Bhi10G001421	719.552	773.603	179.465	173.345	746.578	176.405	2.08138	3.67961e-09	6.95755e-08	Bhi10G001421	chr10	45162586	45165327	-	1471	-	PF00847:AP2 domain	AP2
Bhi03G000687	236.681	71.2383	0	0	153.96	0	9.82431	3.91625e-09	7.39778e-08	Bhi03G000687	chr3	17267714	17270928	-	1099	-	PF00170:bZIP transcription factor	bZIP_1
Bhi01G000554	5.28306	12.2441	183.185	134.824	8.76357	159.004	-4.1875	3.92931e-09	7.41524e-08	Bhi01G000554	chr1	14432851	14433843	+	918	-	-	-
BhiUN132G10	393.059	273.822	51.1429	33.9354	333.441	42.5391	2.97109	3.95971e-09	7.46534e-08	BhiUN132G10	Contig132	273658	276749	-	2061	-	PF00106:short chain dehydrogenase	adh_short
Bhi09G000682	305.361	356.191	1304.61	2104.91	330.776	1704.76	-2.36578	3.96674e-09	7.47134e-08	Bhi09G000682	chr9	18490661	18496753	+	2569	-	PF14551:MCM N-terminal domain|PF00493:MCM2/3/5 family	MCM
Bhi01G000099	87.6987	80.1431	455.637	415.479	83.9209	435.558	-2.37549	3.9881e-09	7.50427e-08	Bhi01G000099	chr1	2684420	2687235	-	1910	-	PF09724:Uncharacterized conserved protein (DUF2036)	-
Bhi07G001455	187.02	264.917	3.71949	17.4263	225.969	10.5729	4.41575	4.20069e-09	7.89665e-08	Bhi07G001455	chr7	49283019	49284670	-	912	-	PF00067:Cytochrome P450	p450
Bhi04G000247	2044.54	1763.15	7862.07	6360.59	1903.85	7111.33	-1.90117	4.21552e-09	7.91686e-08	Bhi04G000247	chr4	6516799	6519754	+	1400	-	PF13867:Sin3 binding region of histone deacetylase complex subunit SAP30	-
Bhi09G002673	7.39628	4.45239	111.585	147.665	5.92434	129.625	-4.44691	4.22081e-09	7.91912e-08	Bhi09G002673	chr9	83275916	83276239	+	324	-	-	-
Bhi12G001434	835.779	842.615	93.917	21.0949	839.197	57.506	3.86769	4.24127e-09	7.94982e-08	Bhi12G001434	chr12	52687667	52689060	-	1394	-	PF00847:AP2 domain	AP2
BhiUN915G1	14.7926	11.131	140.411	196.275	12.9618	168.343	-3.6972	4.3149e-09	8.08003e-08	BhiUN915G1	Contig915	118	2792	-	1573	-	PF00743:Flavin-binding monooxygenase-like	FMO-like
Bhi12G001798	2354.13	1931.23	505.85	587.907	2142.68	546.879	1.97013	4.41644e-09	8.26219e-08	Bhi12G001798	chr12	63453459	63464959	-	3987	-	PF00614:Phospholipase D Active site motif|PF13091:PLD-like domain	-
Bhi05G000002	19.019	13.3572	16329.5	1110.69	16.1881	8720.09	-9.07288	4.4739e-09	8.36163e-08	Bhi05G000002	chr5	143523	148611	-	1725	-	PF00501:AMP-binding enzyme|PF13193:AMP-binding enzyme C-terminal domain	AMP-binding
Bhi07G001241	1544.77	1799.88	6192.02	5614.01	1672.32	5903.01	-1.81964	4.49894e-09	8.40032e-08	Bhi07G001241	chr7	43973376	43976375	+	1305	-	PF01287:Eukaryotic elongation factor 5A hypusine, DNA-binding OB fold	-
Bhi01G000676	63.3967	89.0479	404.494	521.871	76.2223	463.182	-2.60422	4.66631e-09	8.70446e-08	Bhi01G000676	chr1	17421869	17423128	-	1260	-	PF13460:NAD(P)H-binding	-
Bhi03G001175	82.4157	169.191	2.78962	4.58586	125.803	3.68774	5.09057	4.70642e-09	8.77085e-08	Bhi03G001175	chr3	32310681	32312952	+	1642	-	PF00201:UDP-glucoronosyl and UDP-glucosyl transferase	UDPGT
Bhi11G001473	3053.61	9436.85	736.458	418.23	6245.23	577.344	3.43525	4.7111e-09	8.77114e-08	Bhi11G001473	chr11	49827126	49828652	-	1527	-	PF08241:Methyltransferase domain|PF05050:Methyltransferase FkbM domain	Methyltransf_11
Bhi01G000816	176.454	162.512	684.386	883.236	169.483	783.811	-2.20925	4.74365e-09	8.82329e-08	Bhi01G000816	chr1	21907166	21910766	+	1766	-	PF10436:Mitochondrial branched-chain alpha-ketoacid dehydrogenase kinase|PF02518:Histidine kinase-, DNA gyrase B-, and HSP90-like ATPase	HATPase_c
Bhi04G001829	155.322	191.453	748.547	1229.93	173.387	989.237	-2.51261	4.77645e-09	8.87578e-08	Bhi04G001829	chr4	61386772	61389646	-	1382	-	PF00578:AhpC/TSA family	-
Bhi12G000380	1.05661	0	193.413	410.893	0.528306	302.153	-9.12384	4.86209e-09	9.02627e-08	Bhi12G000380	chr12	13603553	13606711	-	1305	-	PF04690:YABBY protein	YABBY
Bhi07G001100	6441.1	3702.16	24502.1	25143.3	5071.63	24822.7	-2.29111	4.90648e-09	9.09996e-08	Bhi07G001100	chr7	40381418	40382609	-	1004	-	PF00101:Ribulose bisphosphate carboxylase, small chain|PF12338:Ribulose-1,5-bisphosphate carboxylase small subunit	-
Bhi07G000969	2493.6	2784.97	744.827	754.832	2639.29	749.83	1.81549	4.95859e-09	9.18784e-08	Bhi07G000969	chr7	36215909	36217846	+	1938	-	-	-
Bhi05G001178	1103.1	991.771	253.855	165.091	1047.44	209.473	2.32217	5.00555e-09	9.266e-08	Bhi05G001178	chr5	46845131	46849275	+	2413	-	PF01762:Galactosyltransferase|PF13334:Domain of unknown function (DUF4094)	Galactosyl_T
Bhi08G001425	2341.45	2491.11	9552.57	20703.3	2416.28	15127.9	-2.64636	5.09017e-09	9.41366e-08	Bhi08G001425	chr8	50373340	50377158	+	2199	-	PF05757:Oxygen evolving enhancer protein 3 (PsbQ)	-
Bhi01G000642	349.738	586.603	2296.78	5254.48	468.171	3775.63	-3.01179	5.29385e-09	9.78101e-08	Bhi01G000642	chr1	16478268	16483605	+	2072	-	PF00120:Glutamine synthetase, catalytic domain|PF03951:Glutamine synthetase, beta-Grasp domain	-
Bhi11G000318	70.7929	219.28	1.85974	3.66869	145.037	2.76422	5.71117	5.34187e-09	9.86034e-08	Bhi11G000318	chr11	9438953	9440574	+	1622	-	PF00847:AP2 domain	AP2
Bhi09G000893	43.3211	31.1668	262.224	278.82	37.2439	270.522	-2.85929	5.39066e-09	9.94095e-08	Bhi09G000893	chr9	25146682	25148427	-	1622	-	-	-
Bhi01G002831	121.51	102.405	0	0	111.958	0	9.36442	5.54589e-09	1.02175e-07	Bhi01G002831	chr1	92373348	92374407	-	1060	-	PF00847:AP2 domain	AP2
novel.1049	112.001	102.405	3.71949	0.917172	107.203	2.31833	5.535	5.55787e-09	1.02273e-07	-	chr4	42505094	42507764	+	2563	-	PF05695:Plant protein of unknown function (DUF825)	-
Bhi12G000033	918.195	1344.62	231.538	135.741	1131.41	183.64	2.62323	5.56174e-09	1.02273e-07	Bhi12G000033	chr12	1024605	1028724	+	3710	-	-	-
Bhi11G001585	444.833	299.423	1712.82	1641.74	372.128	1677.28	-2.17194	5.61738e-09	1.03198e-07	Bhi11G001585	chr11	53560057	53562639	-	2583	-	PF05340:Protein of unknown function (DUF740)	-
Bhi02G000349	0	0	81.8287	219.204	0	150.516	-9.55952	6.09765e-09	1.11841e-07	Bhi02G000349	chr2	8718933	8740554	-	810	-	PF03790:KNOX1 domain|PF03789:ELK domain|PF03791:KNOX2 domain	KNOX1
Bhi03G000666	0	1.1131	159.938	521.871	0.556549	340.904	-9.29432	6.09936e-09	1.11841e-07	Bhi03G000666	chr3	16740926	16743209	-	1397	-	PF00067:Cytochrome P450	p450
Bhi03G000852	117.284	168.078	7.43897	11.0061	142.681	9.22252	3.95048	6.10819e-09	1.11897e-07	Bhi03G000852	chr3	22608278	22611870	-	2177	-	PF01293:Phosphoenolpyruvate carboxykinase	-
Bhi02G000159	142.643	95.7265	5.57923	1.83434	119.184	3.70679	5.00979	6.11753e-09	1.11962e-07	Bhi02G000159	chr2	4503690	4504512	-	823	-	-	-
Bhi06G001386	2142.81	1876.68	570.011	537.463	2009.75	553.737	1.85978	6.13963e-09	1.12261e-07	Bhi06G001386	chr6	46260444	46264936	-	2916	-	PF10250:GDP-fucose protein O-fucosyltransferase	-
Bhi07G000634	79.2458	67.899	365.44	484.267	73.5724	424.853	-2.52932	6.14788e-09	1.12306e-07	Bhi07G000634	chr7	26646973	26649511	+	858	-	PF08661:Replication factor A protein 3	-
Bhi09G001731	26.4153	21.1489	177.605	548.469	23.7821	363.037	-3.93145	6.29089e-09	1.1481e-07	Bhi09G001731	chr9	57203373	57206780	+	1898	-	PF00067:Cytochrome P450	p450
Bhi09G000299	50.7173	70.1252	337.543	424.65	60.4213	381.097	-2.65806	6.30279e-09	1.14919e-07	Bhi09G000299	chr9	7692632	7695424	+	1497	-	PF14259:RNA recognition motif (a.k.a. RRM, RBD, or RNP domain)|PF00076:RNA recognition motif. (a.k.a. RRM, RBD, or RNP domain)	RRM_1
Bhi08G001766	2522.13	6394.75	637.892	520.953	4458.44	579.423	2.94383	6.30938e-09	1.14931e-07	Bhi08G001766	chr8	61636127	61639530	-	3404	-	PF04564:U-box domain	U-box
novel.1636	135.246	114.649	1018.21	565.895	124.948	792.052	-2.66398	6.54272e-09	1.1907e-07	-	chr9	2475791	2478351	+	2561	-	-	-
novel.117	1382.05	217.054	39.0546	28.4323	799.551	33.7435	4.56677	6.5914e-09	1.19736e-07	-	Contig809	2190	9113	+	6924	-	PF07727:Reverse transcriptase (RNA-dependent DNA polymerase)	RVT_2
Bhi11G000204	48.6041	64.5597	334.754	1092.35	56.5819	713.553	-3.65715	6.59163e-09	1.19736e-07	Bhi11G000204	chr11	5540999	5549340	+	972	-	-	-
Bhi09G002361	5.28306	6.67859	115.304	124.735	5.98082	120.02	-4.32904	6.63892e-09	1.20482e-07	Bhi09G002361	chr9	75111021	75114520	+	2213	-	PF02365:No apical meristem (NAM) protein	NAM
Bhi09G000298	76.076	15.5834	666.718	743.826	45.8297	705.272	-3.94132	6.66822e-09	1.209e-07	Bhi09G000298	chr9	7683194	7686401	+	1757	-	-	-
Bhi11G001196	4743.13	4282.09	900.116	1289.54	4512.61	1094.83	2.04324	6.7029e-09	1.21416e-07	Bhi11G001196	chr11	40936200	40937767	-	1568	-	PF13855:Leucine rich repeat|PF08263:Leucine rich repeat N-terminal domain	LRRNT_2
Bhi10G000677	100.378	117.988	0	0	109.183	0	9.32797	6.73935e-09	1.21962e-07	Bhi10G000677	chr10	17707879	17709679	+	1357	-	PF00141:Peroxidase	-
Bhi01G002288	3.16983	2.2262	87.4079	148.582	2.69802	117.995	-5.44653	6.81811e-09	1.23273e-07	Bhi01G002288	chr1	72577193	72578973	-	715	-	-	-
Bhi08G001531	259.926	502.007	27.8962	48.6101	380.967	38.2531	3.3154	7.11145e-09	1.28456e-07	Bhi08G001531	chr8	54040986	54122688	-	6477	-	PF08276:PAN-like domain|PF07714:Protein tyrosine kinase|PF01453:D-mannose binding lectin|PF00954:S-locus glycoprotein domain	Pkinase_Tyr
Bhi08G000646	1846.96	4190.82	105.076	353.111	3018.89	229.093	3.71987	7.15197e-09	1.29068e-07	Bhi08G000646	chr8	25579882	25580970	+	1089	-	PF16845:Aspartic acid proteinase inhibitor	-
Bhi11G002370	106.718	74.5776	497.481	487.018	90.6477	492.25	-2.44017	7.18254e-09	1.29499e-07	Bhi11G002370	chr11	77071172	77073937	-	1979	-	PF02701:Dof domain, zinc finger	zf-Dof
BhiUN970G5	56.0004	63.4466	413.793	312.756	59.7235	363.274	-2.60505	7.273e-09	1.31009e-07	BhiUN970G5	Contig970	112636	114502	+	1153	-	PF03819:MazG nucleotide pyrophosphohydrolase domain	-
Bhi02G000653	87.6987	58.9942	403.564	476.929	73.3465	440.247	-2.58447	7.42926e-09	1.33699e-07	Bhi02G000653	chr2	17623070	17631261	-	1939	-	PF00856:SET domain	SET
Bhi04G000305	19.019	3.33929	208.291	267.814	11.1791	238.053	-4.40463	7.50928e-09	1.35014e-07	Bhi04G000305	chr4	7925431	7926169	-	739	-	PF13499:EF-hand domain pair	-
Bhi11G001885	5328.49	6550.58	1150.25	460.42	5939.54	805.336	2.88272	7.51859e-09	1.35056e-07	Bhi11G001885	chr11	61749753	61751912	-	2160	-	PF14541:Xylanase inhibitor C-terminal|PF14543:Xylanase inhibitor N-terminal	-
Bhi03G000714	710.043	654.502	2411.16	2320.44	682.272	2365.8	-1.79386	7.67069e-09	1.37661e-07	Bhi03G000714	chr3	18113487	18117243	-	2761	-	PF07714:Protein tyrosine kinase|PF13855:Leucine rich repeat	Pkinase_Tyr
Bhi03G000420	5.28306	17.8096	218.52	173.345	11.5463	195.933	-4.09156	7.68027e-09	1.37705e-07	Bhi03G000420	chr3	10794866	10797877	+	2184	-	PF01657:Salt stress response/antifungal|PF07714:Protein tyrosine kinase	Pkinase_Tyr
Bhi01G001372	283.172	75.6907	1.85974	0	179.431	0.929872	7.60002	8.05911e-09	1.44365e-07	Bhi01G001372	chr1	39232281	39232556	-	276	-	-	-
Bhi06G000427	13.7359	23.3751	230.608	171.511	18.5555	201.06	-3.44054	8.37323e-09	1.49853e-07	Bhi06G000427	chr6	11663507	11666320	-	1540	-	PF00657:GDSL-like Lipase/Acylhydrolase	Lipase_GDSL
Bhi05G001772	87.6987	1304.55	13.0182	14.6747	696.125	13.8465	5.65155	8.46057e-09	1.51277e-07	Bhi05G001772	chr5	62785947	62787349	-	1215	-	PF00722:Glycosyl hydrolases family 16|PF06955:Xyloglucan endo-transglycosylase (XET) C-terminus	-
novel.210	62.3401	70.1252	332.894	435.657	66.2326	384.275	-2.53692	8.63967e-09	1.54337e-07	-	chr1	85154778	85157713	+	2213	-	-	-
Bhi01G000077	72.9062	249.334	0	2.75151	161.12	1.37576	6.86484	8.67946e-09	1.54905e-07	Bhi01G000077	chr1	2054682	2055697	-	1016	-	-	-
Bhi11G001327	85.5855	162.512	1300.89	690.63	124.049	995.76	-3.00562	8.72977e-09	1.55659e-07	Bhi11G001327	chr11	45095304	45097267	-	687	-	PF02704:Gibberellin regulated protein	-
novel.1164	454.343	131.346	0.929872	0	292.844	0.464936	9.30848	8.83308e-09	1.57357e-07	-	chr5	11890109	11893927	+	3819	-	PF02892:BED zinc finger|PF05699:hAT family C-terminal dimerisation region|PF14372:Domain of unknown function (DUF4413)	hATC
Bhi03G000055	82.4157	81.2562	438.899	390.715	81.8359	414.807	-2.34158	8.86915e-09	1.57855e-07	Bhi03G000055	chr3	1426228	1429801	+	1019	-	PF00717:Peptidase S24-like	Peptidase_S24
Bhi03G000838	418.418	232.638	1710.03	1747.21	325.528	1728.62	-2.40836	8.9139e-09	1.58506e-07	Bhi03G000838	chr3	22261053	22264748	-	3427	-	PF08263:Leucine rich repeat N-terminal domain|PF13855:Leucine rich repeat|PF07714:Protein tyrosine kinase	Pkinase_Tyr
BhiUN62G17	1850.13	1589.5	482.603	454.917	1719.82	468.76	1.87538	8.9332e-09	1.58703e-07	BhiUN62G17	Contig62	182760	197849	-	6706	-	PF01363:FYVE zinc finger|PF00118:TCP-1/cpn60 chaperonin family|PF01504:Phosphatidylinositol-4-phosphate 5-Kinase	PIP5K
Bhi08G001511	142.643	50.0894	1567.76	719.063	96.366	1143.41	-3.5676	9.22606e-09	1.63756e-07	Bhi08G001511	chr8	53418798	53419999	-	1202	-	PF04520:Senescence regulator	-
Bhi05G000005	76.076	65.6728	603.487	353.111	70.8744	478.299	-2.75417	9.34004e-09	1.65628e-07	Bhi05G000005	chr5	313136	316648	-	926	-	-	-
Bhi09G001383	1389.44	630.014	140.411	141.244	1009.73	140.828	2.84209	9.42209e-09	1.6693e-07	Bhi09G001383	chr9	44387141	44388317	+	1177	-	PF04520:Senescence regulator	-
Bhi06G000347	135.246	328.364	13.0182	18.3434	231.805	15.6808	3.88506	9.47625e-09	1.67736e-07	Bhi06G000347	chr6	9251891	9252609	+	177	-	-	-
Bhi03G001289	846.346	2040.31	204.572	173.345	1443.33	188.959	2.93319	9.48735e-09	1.6778e-07	Bhi03G001289	chr3	34960258	34966036	+	1915	-	PF00847:AP2 domain	AP2
Bhi09G000867	4383.88	3996.02	1295.31	1080.43	4189.95	1187.87	1.81858	9.5076e-09	1.67985e-07	Bhi09G000867	chr9	24306375	24309707	+	1456	-	PF08613:Cyclin	-
Bhi05G000204	499.777	477.519	1735.14	2674.47	488.648	2204.81	-2.17377	9.51651e-09	1.67989e-07	Bhi05G000204	chr5	5917519	5920098	+	764	-	PF16211:C-terminus of histone H2A|PF00125:Core histone H2A/H2B/H3/H4	Histone
Bhi09G000426	56.0004	36.7322	288.26	366.869	46.3663	327.564	-2.81922	9.59972e-09	1.69304e-07	Bhi09G000426	chr9	10976223	10981103	+	2571	-	-	-
Bhi08G001521	123.624	113.536	553.274	1261.11	118.58	907.192	-2.93547	9.67995e-09	1.70564e-07	Bhi08G001521	chr8	53658436	53675814	-	4104	-	-	-
Bhi08G001110	797.741	1042.97	223.169	177.014	920.357	200.092	2.20152	9.77462e-09	1.72076e-07	Bhi08G001110	chr8	40608515	40611288	+	1062	-	-	-
novel.531	11387.1	3657.64	456.567	54.1131	7522.37	255.34	4.88078	9.99493e-09	1.75795e-07	-	chr11	9244294	9249049	-	4756	-	-	-
Bhi03G000348	14.7926	23.3751	263.154	163.257	19.0838	213.205	-3.48411	1.00166e-08	1.76017e-07	Bhi03G000348	chr3	9035316	9036589	-	1109	-	-	-
Bhi01G001819	1469.75	956.151	238.977	127.487	1212.95	183.232	2.72698	1.00438e-08	1.76334e-07	Bhi01G001819	chr1	57362399	57366092	-	1946	-	PF03492:SAM dependent carboxyl methyltransferase	-
Bhi09G001972	2277	2904.07	561.643	716.311	2590.54	638.977	2.01935	1.01072e-08	1.77265e-07	Bhi09G001972	chr9	63989692	64032608	-	7629	-	-	-
Bhi04G000736	1200.31	1142.04	300.349	194.44	1171.17	247.394	2.24319	1.01151e-08	1.77265e-07	Bhi04G000736	chr4	22606709	22610658	-	3851	-	-	-
Bhi09G001297	72.9062	46.7501	344.053	454.917	59.8281	399.485	-2.73801	1.03502e-08	1.81223e-07	Bhi09G001297	chr9	41754278	41767165	+	3064	-	-	-
Bhi03G000233	95.095	94.6134	423.092	616.339	94.8542	519.715	-2.45397	1.03608e-08	1.81244e-07	Bhi03G000233	chr3	6423323	6429940	-	1756	-	-	-
Bhi12G001790	4482.14	5356.23	241.767	794.271	4919.19	518.019	3.24728	1.05133e-08	1.83746e-07	Bhi12G001790	chr12	63308544	63310950	-	1258	-	-	-
Bhi07G000902	3.16983	1.1131	116.234	100.889	2.14147	108.561	-5.65115	1.08697e-08	1.89803e-07	Bhi07G000902	chr7	34546835	34550402	+	1866	-	PF14541:Xylanase inhibitor C-terminal|PF14543:Xylanase inhibitor N-terminal	-
Bhi11G001466	269.436	394.037	5.57923	29.3495	331.736	17.4644	4.24622	1.09523e-08	1.91074e-07	Bhi11G001466	chr11	49637698	49638895	-	1128	-	PF04525:LURP-one-related	-
Bhi09G000483	8861.8	8869.17	2441.84	1473.89	8865.48	1957.87	2.17893	1.09966e-08	1.91675e-07	Bhi09G000483	chr9	12601018	12622540	+	6385	-	PF02364:1,3-beta-glucan synthase component|PF14288:1,3-beta-glucan synthase subunit FKS1, domain-1|PF04652:Vta1 like	DUF605
Bhi12G000705	2.11322	2.2262	74.3897	192.606	2.16971	133.498	-5.94392	1.10105e-08	1.91746e-07	Bhi12G000705	chr12	24492900	24493592	+	693	-	PF14543:Xylanase inhibitor N-terminal|PF14541:Xylanase inhibitor C-terminal	-
Bhi07G001102	106.718	111.31	5.57923	1.83434	109.014	3.70679	4.88082	1.11575e-08	1.94131e-07	Bhi07G001102	chr7	40400407	40400709	+	303	-	-	-
Bhi02G000697	4275.05	4679.47	1353.89	1367.5	4477.26	1360.7	1.71826	1.12371e-08	1.9534e-07	Bhi02G000697	chr2	18713849	18720378	+	2422	-	PF02453:Reticulon	-
Bhi09G002546	229.285	454.144	19.5273	40.3556	341.714	29.9414	3.5118	1.12863e-08	1.96021e-07	Bhi09G002546	chr9	79820014	79822180	+	1147	-	PF00011:Hsp20/alpha crystallin family	-
Bhi09G002132	134.19	182.548	13.9481	14.6747	158.369	14.3114	3.46771	1.13806e-08	1.97481e-07	Bhi09G002132	chr9	68307607	68326394	+	745	-	PF01486:K-box region|PF00319:SRF-type transcription factor (DNA-binding and dimerisation domain)	K-box
novel.452	64.4533	56.768	367.299	317.341	60.6106	342.32	-2.49725	1.15113e-08	1.99571e-07	-	chr11	7495441	7507494	+	629	-	-	-
Bhi05G001312	1572.24	5565.49	385.897	273.317	3568.86	329.607	3.43663	1.15927e-08	2.00707e-07	Bhi05G001312	chr5	51335141	51336902	-	510	-	PF13639:Ring finger domain	-
Bhi08G001496	440.607	451.918	1502.67	1807.75	446.262	1655.21	-1.89108	1.16076e-08	2.00707e-07	Bhi08G001496	chr8	53086000	53097151	-	2727	-	PF03372:Endonuclease/Exonuclease/phosphatase family|PF07983:X8 domain|PF00332:Glycosyl hydrolases family 17	Glyco_hydro_17
Bhi11G001265	400.456	638.918	2197.29	3134.89	519.687	2666.09	-2.35923	1.16153e-08	2.00707e-07	Bhi11G001265	chr11	42860418	42867075	+	3414	-	PF12619:Mini-chromosome maintenance protein 2|PF00493:MCM2/3/5 family|PF14551:MCM N-terminal domain	MCM
Bhi12G000454	6182.23	5795.9	1488.72	1879.28	5989.07	1684	1.83043	1.16182e-08	2.00707e-07	Bhi12G000454	chr12	16095152	16132192	+	4095	-	PF00082:Subtilase family|PF12580:Tripeptidyl peptidase II	Peptidase_S8
Bhi03G000216	41.2078	35.6191	229.678	343.939	38.4135	286.809	-2.8999	1.16395e-08	2.00895e-07	Bhi03G000216	chr3	5699426	5700724	+	1299	-	PF13855:Leucine rich repeat	-
Bhi06G001185	88.7553	116.875	0	0	102.815	0	9.24119	1.19418e-08	2.0593e-07	Bhi06G001185	chr6	40449857	40450838	-	982	-	-	-
Bhi07G000476	3460.4	7937.5	769.004	948.355	5698.95	858.68	2.73047	1.19996e-08	2.06742e-07	Bhi07G000476	chr7	21876942	21881211	+	2589	-	PF03141:Putative S-adenosyl-L-methionine-dependent methyltransferase	-
Bhi12G002061	255.7	209.262	26.9663	34.8525	232.481	30.9094	2.91088	1.20802e-08	2.07947e-07	Bhi12G002061	chr12	73575547	73578668	-	846	-	-	-
Bhi06G001695	73.9628	150.268	0	0	112.116	0	9.36592	1.23023e-08	2.11582e-07	Bhi06G001695	chr6	54789688	54791922	-	1411	-	PF00847:AP2 domain	AP2
Bhi02G000477	1.05661	1.1131	77.1794	280.655	1.08485	178.917	-7.36648	1.23162e-08	2.11634e-07	Bhi02G000477	chr2	12187948	12189140	-	879	-	PF00550:Phosphopantetheine attachment site	PP-binding
Bhi09G000606	70.7929	117.988	495.622	813.531	94.3907	654.576	-2.79477	1.23413e-08	2.11878e-07	Bhi09G000606	chr9	16065109	16071291	-	1741	-	PF14870:Photosynthesis system II assembly factor YCF48	-
Bhi04G001524	222.945	184.774	840.604	830.04	203.86	835.322	-2.03446	1.24014e-08	2.12721e-07	Bhi04G001524	chr4	48392391	48394718	-	1761	-	PF00582:Universal stress protein family	Usp
Bhi01G002644	5.28306	10.0179	119.024	146.747	7.65047	132.886	-4.12371	1.26136e-08	2.1617e-07	Bhi01G002644	chr1	86322408	86323728	-	1321	-	-	-
Bhi11G000469	313.814	320.572	1107.48	1299.63	317.193	1203.55	-1.92391	1.27641e-08	2.18555e-07	Bhi11G000469	chr11	13950404	13954233	-	2751	-	-	-
Bhi02G000965	1027.03	882.687	3366.14	3195.43	954.857	3280.78	-1.78061	1.27957e-08	2.18904e-07	Bhi02G000965	chr2	26531485	26533957	-	798	-	-	-
Bhi10G001562	4249.69	6283.44	1044.25	1351.91	5266.57	1198.08	2.1361	1.29414e-08	2.211e-07	Bhi10G001562	chr10	48693819	48707375	+	3646	-	PF13920:Zinc finger, C3HC4 type (RING finger)|PF00225:Kinesin motor domain	Kinesin
Bhi08G000051	120.454	103.518	0.929872	0.917172	111.986	0.923522	6.92213	1.29561e-08	2.211e-07	Bhi08G000051	chr8	2022765	2028717	+	1766	-	PF14144:Seed dormancy control|PF00170:bZIP transcription factor	bZIP_1
Bhi03G000814	97.2082	63.4466	615.575	416.396	80.3274	515.986	-2.68239	1.29583e-08	2.211e-07	Bhi03G000814	chr3	21508563	21510071	+	1509	-	PF00170:bZIP transcription factor	bZIP_1
Bhi12G000652	184.907	170.304	854.552	683.293	177.605	768.922	-2.114	1.29806e-08	2.21287e-07	Bhi12G000652	chr12	22196368	22201363	+	1227	-	-	-
Bhi06G000212	333.889	444.126	1477.57	2133.34	389.008	1805.45	-2.2147	1.30675e-08	2.22572e-07	Bhi06G000212	chr6	5668353	5672040	-	2731	-	PF01712:Deoxynucleoside kinase	-
Bhi07G001310	112.001	619.996	11.1585	16.5091	365.998	13.8338	4.72495	1.31333e-08	2.23496e-07	Bhi07G001310	chr7	45604736	45613062	-	3360	-	PF00854:POT family	-
Bhi06G001385	4675.5	4162.99	1251.61	1376.67	4419.25	1314.14	1.74968	1.32484e-08	2.25257e-07	Bhi06G001385	chr6	46251217	46258020	-	2427	-	PF02141:DENN (AEX-3) domain|PF03456:uDENN domain	DENN
Bhi10G000368	6593.25	4675.01	1265.56	1518.84	5634.13	1392.2	2.01684	1.33263e-08	2.26383e-07	Bhi10G000368	chr10	10042165	10052116	+	1376	-	PF00069:Protein kinase domain|PF03822:NAF domain	Pkinase
Bhi12G000541	273.662	1714.17	49.2832	49.5273	993.917	49.4052	4.33027	1.34988e-08	2.29114e-07	Bhi12G000541	chr12	18902145	18911066	+	6419	-	-	-
novel.1784	1684.24	657.841	134.831	154.085	1171.04	144.458	3.01915	1.39068e-08	2.35833e-07	-	chr9	85837118	85859810	-	14807	-	-	-
Bhi09G002507	98.2648	90.161	2.78962	2.75151	94.2129	2.77057	5.08779	1.40653e-08	2.38312e-07	Bhi09G002507	chr9	78942272	78942875	+	604	-	-	-
BhiUN306G5	436.38	953.925	3784.58	5382.88	695.153	4583.73	-2.72132	1.41759e-08	2.39976e-07	BhiUN306G5	Contig306	151832	156141	+	3488	-	PF02181:Formin Homology 2 Domain	FH2
Bhi12G001656	14.7926	6.67859	176.676	140.327	10.7356	158.501	-3.87875	1.42546e-08	2.41097e-07	Bhi12G001656	chr12	59365559	59369260	+	2186	-	PF03759:PRONE (Plant-specific Rop nucleotide exchanger)	DUF315
Bhi05G001317	114.114	97.9527	463.076	691.547	106.033	577.312	-2.44456	1.43867e-08	2.43121e-07	Bhi05G001317	chr5	51455749	51465982	-	4996	-	-	-
Bhi12G000137	3179.34	4398.96	776.443	1018.06	3789.15	897.252	2.07824	1.45652e-08	2.45922e-07	Bhi12G000137	chr12	4607834	4611248	+	1842	-	PF00295:Glycosyl hydrolases family 28	-
Bhi11G001021	109.888	121.328	0	1.83434	115.608	0.917172	6.96964	1.47041e-08	2.48051e-07	Bhi11G001021	chr11	35791497	35793390	-	1287	-	PF00561:alpha/beta hydrolase fold	Abhydrolase_1
Bhi06G001569	6528.8	8727.8	1456.18	2089.32	7628.3	1772.75	2.10535	1.47537e-08	2.48672e-07	Bhi06G001569	chr6	51511268	51514956	-	2053	-	-	-
Bhi12G000816	2141.75	5753.61	485.393	174.263	3947.68	329.828	3.58126	1.47688e-08	2.4871e-07	Bhi12G000816	chr12	28325856	28327706	-	1256	-	PF00293:NUDIX domain	NUDIX
Bhi08G000476	4233.84	5361.79	137.621	621.842	4797.82	379.732	3.65924	1.50915e-08	2.53924e-07	Bhi08G000476	chr8	18785657	18791575	-	1636	-	-	-
Bhi11G001430	237.738	277.161	977.295	1547.27	257.449	1262.28	-2.29384	1.5208e-08	2.55662e-07	Bhi11G001430	chr11	48704445	48706757	+	627	-	PF01196:Ribosomal protein L17	-
Bhi05G000133	1953.67	1829.93	571.871	510.865	1891.8	541.368	1.80511	1.53054e-08	2.57078e-07	Bhi05G000133	chr5	3584903	3590005	-	2878	-	PF13414:TPR repeat|PF14559:Tetratricopeptide repeat	-
Bhi10G000889	0	0	125.533	95.3859	0	110.459	-9.11298	1.55567e-08	2.61024e-07	Bhi10G000889	chr10	24824704	24828319	+	2051	-	PF03321:GH3 auxin-responsive promoter	-
Bhi09G001682	581.136	666.746	2133.13	2199.38	623.941	2166.25	-1.79581	1.55672e-08	2.61024e-07	Bhi09G001682	chr9	55722579	55734420	-	5207	-	-	-
Bhi04G001607	808.308	1106.42	131.112	214.618	957.364	172.865	2.46921	1.56055e-08	2.61439e-07	Bhi04G001607	chr4	53209290	53213735	-	1608	-	-	-
novel.643	53.8872	57.8811	301.278	326.513	55.8841	313.896	-2.49005	1.5845e-08	2.65222e-07	-	chr12	48348392	48354390	+	2908	-	PF00149:Calcineurin-like phosphoesterase|PF16656:Purple acid Phosphatase, N-terminal domain	Metallophos
Bhi10G001922	180.681	347.287	1326.93	2266.33	263.984	1796.63	-2.7672	1.60121e-08	2.67789e-07	Bhi10G001922	chr10	61584614	61588086	+	1397	-	PF08240:Alcohol dehydrogenase GroES-like domain|PF00107:Zinc-binding dehydrogenase	ADH_N
Bhi04G000503	80.3024	67.899	388.686	1392.27	74.1007	890.476	-3.58682	1.62722e-08	2.71904e-07	Bhi04G000503	chr4	14081143	14084701	+	2591	-	PF06886:Targeting protein for Xklp2 (TPX2)	-
Bhi08G001063	44.3777	42.2977	250.135	294.412	43.3377	272.274	-2.6512	1.64003e-08	2.73809e-07	Bhi08G001063	chr8	39178873	39184980	+	2509	-	PF00867:XPG I-region|PF00752:XPG N-terminal domain	XPG_I
Bhi08G001000	92.9818	117.988	468.655	686.044	105.485	577.35	-2.45292	1.65061e-08	2.75339e-07	Bhi08G001000	chr8	37356614	37360988	-	1419	-	PF00160:Cyclophilin type peptidyl-prolyl cis-trans isomerase/CLD|PF00436:Single-strand binding protein family	Pro_isomerase
Bhi03G001475	430.041	323.912	1416.19	2012.27	376.976	1714.23	-2.18482	1.66648e-08	2.77747e-07	Bhi03G001475	chr3	40209678	40211406	-	1192	-	PF12697:Alpha/beta hydrolase family	-
Bhi04G001276	4841.39	7547.92	1490.58	1440.88	6194.66	1465.73	2.07938	1.66901e-08	2.77877e-07	Bhi04G001276	chr4	40632965	40639133	+	5418	-	PF00069:Protein kinase domain|PF08263:Leucine rich repeat N-terminal domain|PF13855:Leucine rich repeat	Pkinase
Bhi12G001819	33.8116	23.3751	545.835	193.523	28.5933	369.679	-3.6913	1.67013e-08	2.77877e-07	Bhi12G001819	chr12	63868537	63874596	-	2990	-	PF02737:3-hydroxyacyl-CoA dehydrogenase, NAD binding domain|PF00378:Enoyl-CoA hydratase/isomerase|PF00725:3-hydroxyacyl-CoA dehydrogenase, C-terminal domain	3HCDH_N
BhiUN489G3	6.33967	1.1131	112.514	132.99	3.72638	122.752	-5.02738	1.67765e-08	2.78889e-07	BhiUN489G3	Contig489	71795	71961	+	167	-	-	-
Bhi04G001503	161.662	190.34	699.264	1090.52	176.001	894.89	-2.34638	1.69961e-08	2.82298e-07	Bhi04G001503	chr4	47721432	47742666	+	3286	-	PF00225:Kinesin motor domain	Kinesin
Bhi08G001143	183.85	149.155	716.001	697.968	166.503	706.984	-2.08576	1.70307e-08	2.82631e-07	Bhi08G001143	chr8	41310951	41316514	+	3166	-	PF01061:ABC-2 type transporter|PF00005:ABC transporter	ABC2_membrane
Bhi04G001939	24427.8	17702.7	5964.2	5155.42	21065.3	5559.81	1.92176	1.7086e-08	2.83307e-07	Bhi04G001939	chr4	64824881	64828584	-	1630	-	PF00483:Nucleotidyl transferase|PF00132:Bacterial transferase hexapeptide (six repeats)	Hexapep
Bhi02G000401	11053.2	8003.18	58490.8	34850.7	9528.19	46670.7	-2.29224	1.73527e-08	2.87482e-07	Bhi02G000401	chr2	10161109	10164344	+	2000	-	PF00764:Arginosuccinate synthase	-
Bhi02G001799	272.606	348.4	1264.63	1182.23	310.503	1223.43	-1.97851	1.74966e-08	2.89619e-07	Bhi02G001799	chr2	59062271	59065591	-	1207	-	PF00436:Single-strand binding protein family	-
Bhi06G001728	837.893	471.954	112.514	106.392	654.923	109.453	2.58121	1.80044e-08	2.97771e-07	Bhi06G001728	chr6	55768645	55769920	+	881	-	-	-
Bhi01G002595	6.33967	1.1131	145.06	105.475	3.72638	125.267	-5.05674	1.82366e-08	3.01354e-07	Bhi01G002595	chr1	84433295	84444295	-	2950	-	PF13855:Leucine rich repeat|PF12819:Carbohydrate-binding protein of the ER|PF07714:Protein tyrosine kinase	Pkinase_Tyr
Bhi09G001158	357.135	474.18	2215.88	1544.52	415.657	1880.2	-2.1776	1.83223e-08	3.0212e-07	Bhi09G001158	chr9	35113578	35117624	+	1345	-	PF05903:PPPDE putative peptidase domain	-
Bhi09G002882	38.038	69.0121	335.684	437.491	53.525	386.587	-2.8542	1.83287e-08	3.0212e-07	Bhi09G002882	chr9	88810262	88814304	+	1973	-	PF10559:Plug domain of Sec61p|PF00344:SecY translocase	-
Bhi07G000682	32.7549	58.9942	288.26	525.539	45.8746	406.9	-3.15053	1.83296e-08	3.0212e-07	Bhi07G000682	chr7	27998328	28007425	-	1653	-	PF13193:AMP-binding enzyme C-terminal domain|PF00501:AMP-binding enzyme	AMP-binding
Bhi07G000783	222.945	361.757	42.7741	32.101	292.351	37.4376	2.96511	1.90223e-08	3.13271e-07	Bhi07G000783	chr7	30751938	30753454	-	1517	-	-	-
Bhi10G000978	159.548	107.971	616.505	1141.88	133.759	879.192	-2.71606	1.90398e-08	3.13293e-07	Bhi10G000978	chr10	29495717	29503709	-	4038	-	-	-
Bhi10G000786	1130.57	471.954	99.4963	105.475	801.264	102.486	2.967	1.91089e-08	3.1404e-07	Bhi10G000786	chr10	20779979	20782366	-	1221	-	-	-
Bhi07G000327	454.343	332.816	1731.42	1491.32	393.58	1611.37	-2.03331	1.91176e-08	3.1404e-07	Bhi07G000327	chr7	16826154	16830581	-	1664	-	PF01657:Salt stress response/antifungal	-
Bhi03G001997	253.587	304.989	1047.97	1094.19	279.288	1071.08	-1.93947	1.9745e-08	3.24072e-07	Bhi03G001997	chr3	57031557	57036355	-	1413	-	PF03807:NADP oxidoreductase coenzyme F420-dependent|PF14748:Pyrroline-5-carboxylate reductase dimerisation	F420_oxidored
Bhi04G000345	6116.72	3439.47	28731.2	20619.9	4778.1	24675.5	-2.36854	1.98107e-08	3.24875e-07	Bhi04G000345	chr4	9310985	9313469	-	1724	-	-	-
Bhi10G001817	4.22644	0	169.237	93.5515	2.11322	131.394	-5.93432	2.00561e-08	3.28622e-07	Bhi10G001817	chr10	57086015	57093606	+	2186	-	PF00657:GDSL-like Lipase/Acylhydrolase	Lipase_GDSL
BhiUN179G35	504.004	528.722	1935.06	3931	516.363	2933.03	-2.50597	2.03164e-08	3.32605e-07	BhiUN179G35	Contig179	695765	702805	+	2115	-	PF00175:Oxidoreductase NAD-binding domain	NAD_binding_1
Bhi08G001396	1182.35	506.46	81.8287	18.3434	844.404	50.0861	4.07597	2.04628e-08	3.3472e-07	Bhi08G001396	chr8	48371958	48372837	+	880	-	-	-
novel.121	2277	4679.47	207.361	540.214	3478.23	373.788	3.21797	2.09774e-08	3.42849e-07	-	Contig968	123	136265	+	1068	-	-	-
Bhi04G000773	572.683	520.93	62.3014	114.646	546.807	88.4739	2.62746	2.11078e-08	3.4469e-07	Bhi04G000773	chr4	23892581	23899959	-	3279	-	PF00924:Mechanosensitive ion channel	-
Bhi11G001680	4586.75	5002.26	1457.11	1525.26	4794.51	1491.18	1.68491	2.11525e-08	3.4501e-07	Bhi11G001680	chr11	56588037	56600807	-	7710	-	PF15629:Permuted single zf-CXXC unit|PF15628:RRM in Demeter	-
Bhi01G000996	208.152	955.038	40.9144	24.7636	581.595	32.839	4.1466	2.1163e-08	3.4501e-07	Bhi01G000996	chr1	27406617	27409117	-	2501	-	PF01554:MatE	MatE
Bhi09G001961	1950.5	2112.66	619.295	499.859	2031.58	559.577	1.86021	2.13014e-08	3.46975e-07	Bhi09G001961	chr9	63737729	63739921	-	1396	-	-	-
Bhi07G001248	1716.99	2064.8	547.694	506.279	1890.9	526.987	1.8432	2.19099e-08	3.56587e-07	Bhi07G001248	chr7	44104424	44111600	+	2124	-	PF12796:Ankyrin repeats (3 copies)|PF07714:Protein tyrosine kinase	Pkinase_Tyr
Bhi01G001424	366.644	54.5418	4.64936	0.917172	210.593	2.78327	6.24476	2.21041e-08	3.59447e-07	Bhi01G001424	chr1	40436114	40438619	-	1254	-	-	-
Bhi03G000464	124.68	478.632	17.6676	15.5919	301.656	16.6297	4.18085	2.22071e-08	3.60819e-07	Bhi03G000464	chr3	11702498	11705546	-	2596	-	PF03106:WRKY DNA -binding domain	WRKY
Bhi06G001713	197.586	218.167	764.355	994.214	207.877	879.284	-2.08076	2.26324e-08	3.67422e-07	Bhi06G001713	chr6	55305084	55308810	+	1437	-	PF00071:Ras family	Ras
Bhi10G000352	800.911	1380.24	194.343	220.121	1090.58	207.232	2.39562	2.27995e-08	3.69824e-07	Bhi10G000352	chr10	9655562	9659886	+	3052	-	-	-
Bhi03G000603	2.11322	3.33929	237.117	64.202	2.72626	150.66	-5.79285	2.28697e-08	3.70653e-07	Bhi03G000603	chr3	14988859	14990103	+	914	-	-	-
Bhi02G000575	106.718	162.512	0	5.50303	134.615	2.75151	5.60715	2.3087e-08	3.73863e-07	Bhi02G000575	chr2	15454681	15456924	-	2244	-	PF14363:Domain associated at C-terminal with AAA|PF00004:ATPase family associated with various cellular activities (AAA)	AAA
Bhi07G001003	104.605	146.929	562.572	1000.63	125.767	781.603	-2.63621	2.32749e-08	3.76591e-07	Bhi07G001003	chr7	37610143	37612946	+	1163	-	-	-
Bhi06G001453	41.2078	43.4108	237.117	546.634	42.3093	391.876	-3.21156	2.34425e-08	3.78987e-07	Bhi06G001453	chr6	47870474	47891644	+	1085	-	PF00069:Protein kinase domain	Pkinase
Bhi06G000104	48.6041	70.1252	322.665	855.721	59.3647	589.193	-3.31181	2.35196e-08	3.79916e-07	Bhi06G000104	chr6	2519198	2522465	+	2106	-	PF07765:KIP1-like protein	-
Bhi01G002154	284.228	175.87	27.8962	13.7576	230.049	20.8269	3.4664	2.36794e-08	3.82181e-07	Bhi01G002154	chr1	68263478	68264252	-	775	-	-	-
Bhi11G000828	2882.44	1723.08	523.518	377.875	2302.76	450.696	2.35322	2.42908e-08	3.91723e-07	Bhi11G000828	chr11	29677547	29698856	-	3132	-	PF03859:CG-1 domain|PF13637:Ankyrin repeats (many copies)	CG-1
Bhi08G000049	1443.33	1638.48	5023.17	4947.22	1540.91	4985.2	-1.69391	2.44714e-08	3.94306e-07	Bhi08G000049	chr8	1911968	1914653	-	1039	-	PF00687:Ribosomal protein L1p/L10e family	-
Bhi04G000656	980.535	1120.89	292.91	266.897	1050.71	279.903	1.90835	2.4619e-08	3.96355e-07	Bhi04G000656	chr4	19787599	19791469	-	2106	-	PF01554:MatE	MatE
Bhi04G001100	4264.48	11804.4	1184.66	696.133	8034.45	940.395	3.09486	2.52225e-08	4.05736e-07	Bhi04G001100	chr4	34642217	34647381	-	3953	-	-	-
Bhi03G000788	254.643	207.036	897.326	924.509	230.84	910.918	-1.98014	2.52487e-08	4.0582e-07	Bhi03G000788	chr3	20658387	20660630	-	2140	-	PF03514:GRAS domain family	GRAS
Bhi12G001484	1095.71	907.175	260.364	179.766	1001.44	220.065	2.18623	2.53809e-08	4.07607e-07	Bhi12G001484	chr12	53821431	53828951	+	2349	-	PF14577:Sieve element occlusion C-terminus|PF14576:Sieve element occlusion N-terminus	-
Bhi03G000998	5158.38	4866.47	1465.48	1640.82	5012.42	1553.15	1.69031	2.55018e-08	4.0921e-07	Bhi03G000998	chr3	26684031	26686678	+	2360	-	PF03514:GRAS domain family	GRAS
Bhi03G001247	8.45289	3.33929	91.1274	221.956	5.89609	156.541	-4.72388	2.56341e-08	4.10992e-07	Bhi03G001247	chr3	34080213	34081993	-	618	-	PF00225:Kinesin motor domain	Kinesin
Bhi02G001175	1.05661	2.2262	88.3378	123.818	1.6414	106.078	-6.02414	2.58581e-08	4.14243e-07	Bhi02G001175	chr2	36192878	36195182	+	2305	-	-	-
Bhi02G001569	0	2.2262	132.972	110.978	1.1131	121.975	-6.80698	2.62817e-08	4.20681e-07	Bhi02G001569	chr2	51062301	51064521	+	1312	-	PF00320:GATA zinc finger	GATA
Bhi11G001226	157.435	122.441	576.52	797.022	139.938	686.771	-2.29464	2.66326e-08	4.25946e-07	Bhi11G001226	chr11	41629051	41630984	-	1934	-	PF14363:Domain associated at C-terminal with AAA|PF00004:ATPase family associated with various cellular activities (AAA)	AAA
Bhi07G001258	6.33967	1.1131	84.6183	226.541	3.72638	155.58	-5.37098	2.67983e-08	4.28244e-07	Bhi07G001258	chr7	44382097	44384106	+	2010	-	PF00515:Tetratricopeptide repeat|PF00856:SET domain	SET
Bhi02G001191	1457.07	1222.18	4308.1	4700.5	1339.62	4504.3	-1.74942	2.75856e-08	4.40461e-07	Bhi02G001191	chr2	37143935	37150827	+	4289	-	PF14215:bHLH-MYC and R2R3-MYB transcription factors N-terminal	-
Bhi07G001372	308.53	340.608	1205.11	1133.62	324.569	1169.37	-1.84924	2.77572e-08	4.42837e-07	Bhi07G001372	chr7	47402015	47405856	-	2154	-	PF02984:Cyclin, C-terminal domain|PF00134:Cyclin, N-terminal domain	Cyclin_C
Bhi12G001085	204.983	171.417	783.882	1734.37	188.2	1259.13	-2.74195	2.79506e-08	4.45557e-07	Bhi12G001085	chr12	38220504	38231292	-	3521	-	PF12719:Nuclear condensing complex subunits, C-term domain	-
Bhi01G002163	97.2082	101.292	424.022	498.941	99.2501	461.481	-2.21726	2.80757e-08	4.47183e-07	Bhi01G002163	chr1	68605803	68608557	-	1107	-	PF00255:Glutathione peroxidase	GSHPx
Bhi10G001244	108.831	232.638	12.0883	11.9232	170.734	12.0058	3.82952	2.85575e-08	4.54483e-07	Bhi10G001244	chr10	38719288	38721990	+	2703	-	PF00931:NB-ARC domain	NB-ARC
Bhi11G000826	254.643	230.411	876.869	1286.79	242.527	1081.83	-2.15717	2.86155e-08	4.55033e-07	Bhi11G000826	chr11	29545416	29548103	-	1041	-	PF00831:Ribosomal L29 protein	-
Bhi07G000942	8018.62	6050.8	2057.81	1869.2	7034.71	1963.5	1.84108	2.86584e-08	4.55343e-07	Bhi07G000942	chr7	35499986	35509384	-	4006	-	PF00400:WD domain, G-beta repeat|PF13925:con80 domain of Katanin	WD40
Bhi02G001620	19992.1	14423.5	4958.08	4152.04	17207.8	4555.06	1.91753	2.89146e-08	4.59037e-07	Bhi02G001620	chr2	52577071	52579063	+	1993	-	-	-
Bhi09G000859	22.1888	34.506	209.221	238.465	28.3474	223.843	-2.98322	2.89846e-08	4.59772e-07	Bhi09G000859	chr9	24051176	24055084	-	1103	-	-	-
Bhi01G000647	221.888	194.792	763.425	984.125	208.34	873.775	-2.06816	2.92953e-08	4.6432e-07	Bhi01G000647	chr1	16650129	16654784	+	2827	-	PF00481:Protein phosphatase 2C	PP2C
novel.1067	148.982	61.2204	0	0	105.101	0	9.27358	2.93398e-08	4.64647e-07	-	chr4	58196405	58214363	+	6335	-	-	-
Bhi11G001427	1313.37	936.116	261.294	274.234	1124.74	267.764	2.07064	2.9518e-08	4.67087e-07	Bhi11G001427	chr11	48473300	48482516	-	4060	-	PF07714:Protein tyrosine kinase	Pkinase_Tyr
Bhi01G001918	183.85	183.661	17.6676	4.58586	183.756	11.1267	4.04733	2.95647e-08	4.67445e-07	Bhi01G001918	chr1	60532872	60533093	+	222	-	-	-
Bhi12G000775	150.039	173.643	19.5273	13.7576	161.841	16.6424	3.282	2.9704e-08	4.69266e-07	Bhi12G000775	chr12	26830821	26831893	+	1073	-	-	-
Bhi09G002069	257.813	451.918	38.1247	10.0889	354.866	24.1068	3.88049	2.97317e-08	4.69321e-07	Bhi09G002069	chr9	66472623	66477949	+	1854	-	-	-
novel.1004	2234.73	1698.59	428.671	547.551	1966.66	488.111	2.01047	3.01191e-08	4.7505e-07	-	chr3	70033416	70036725	-	1003	-	PF00085:Thioredoxin	-
Bhi05G001805	9418.63	18585.4	838.744	2292.93	14002	1565.84	3.1606	3.03594e-08	4.78451e-07	Bhi05G001805	chr5	63878325	63880561	-	1631	-	PF14226:non-haem dioxygenase in morphine synthesis N-terminal|PF03171:2OG-Fe(II) oxygenase superfamily	2OG-FeII_Oxy
Bhi11G001281	138.416	115.762	566.292	540.214	127.089	553.253	-2.12171	3.08862e-08	4.86357e-07	Bhi11G001281	chr11	43387048	43393168	+	1733	-	PF01844:HNH endonuclease	HNH
Bhi01G000911	230.341	741.323	4340.64	3992.45	485.832	4166.54	-3.10061	3.09894e-08	4.87586e-07	Bhi01G000911	chr1	25220876	25222833	-	1958	-	PF04674:Phosphate-induced protein 1 conserved region	-
Bhi04G000974	418.418	316.12	28.826	61.4505	367.269	45.1383	3.02405	3.11138e-08	4.89147e-07	Bhi04G000974	chr4	29810549	29815483	+	2179	-	PF00069:Protein kinase domain	Pkinase
Bhi11G001362	166.945	176.983	641.611	780.513	171.964	711.062	-2.04799	3.13166e-08	4.91938e-07	Bhi11G001362	chr11	46148183	46154168	-	2300	-	PF00069:Protein kinase domain	Pkinase
Bhi03G000699	2455.56	5219.32	713.212	605.333	3837.44	659.272	2.54117	3.19405e-08	5.01331e-07	Bhi03G000699	chr3	17639577	17641150	+	1574	-	PF00069:Protein kinase domain	Pkinase
Bhi03G000299	8273.27	16926.9	2542.27	1810.5	12600.1	2176.38	2.53342	3.21991e-08	5.04983e-07	Bhi03G000299	chr3	7858060	7860359	+	2300	-	PF00847:AP2 domain	AP2
Bhi06G000672	4589.92	3516.28	1176.29	1102.44	4053.1	1139.36	1.83083	3.23913e-08	5.07586e-07	Bhi06G000672	chr6	18853562	18866196	+	5167	-	PF16879:C-terminal domain of Sin3a protein|PF08295:Sin3 family co-repressor|PF02671:Paired amphipathic helix repeat	PAH
Bhi04G002072	1004.84	1428.11	180.395	288.909	1216.47	234.652	2.37394	3.29996e-08	5.16701e-07	Bhi04G002072	chr4	68689712	68691130	+	1419	-	PF13855:Leucine rich repeat|PF08263:Leucine rich repeat N-terminal domain	LRRNT_2
Bhi05G001036	63.3967	149.155	646.261	1126.29	106.276	886.274	-3.06098	3.3048e-08	5.17042e-07	Bhi05G001036	chr5	41880364	41882772	-	2409	-	PF00400:WD domain, G-beta repeat	WD40
Bhi04G000274	23537.1	24560.5	8147.54	6755.89	24048.8	7451.71	1.69032	3.33097e-08	5.20716e-07	Bhi04G000274	chr4	7057465	7062044	+	2162	-	PF10502:Signal peptidase, peptidase S26	-
novel.1697	109.888	106.857	7.43897	3.66869	108.372	5.55383	4.28792	3.33531e-08	5.20974e-07	-	chr9	78548511	78551649	+	2518	-	-	-
novel.576	1944.16	2642.5	571.871	631.014	2293.33	601.443	1.93088	3.38413e-08	5.28174e-07	-	chr11	59485947	59486632	-	686	-	-	-
novel.1539	1926.2	1489.33	480.744	398.97	1707.76	439.857	1.95708	3.42781e-08	5.34562e-07	-	chr8	38551207	38562211	+	9914	-	-	-
Bhi11G002493	1288.01	1316.8	261.294	373.289	1302.4	317.291	2.03721	3.47209e-08	5.41033e-07	Bhi11G002493	chr11	81335241	81339132	+	1297	-	PF00230:Major intrinsic protein	-
Bhi09G000436	358.191	201.471	1428.28	1367.5	279.831	1397.89	-2.32015	3.47547e-08	5.41124e-07	Bhi09G000436	chr9	11178371	11181706	+	3336	-	PF00069:Protein kinase domain	Pkinase
Bhi11G001484	304.304	235.977	1131.65	2971.64	270.14	2051.65	-2.92488	3.50491e-08	5.4527e-07	Bhi11G001484	chr11	50096501	50101145	+	4451	-	PF08263:Leucine rich repeat N-terminal domain|PF07714:Protein tyrosine kinase|PF13855:Leucine rich repeat	Pkinase_Tyr
Bhi04G001366	272.606	244.882	954.048	949.273	258.744	951.661	-1.87878	3.52657e-08	5.48201e-07	Bhi04G001366	chr4	43181924	43183518	+	294	-	-	-
BhiUN245G43	997.441	760.246	182.255	224.707	878.844	203.481	2.11074	3.53036e-08	5.4835e-07	BhiUN245G43	Contig245	944180	949066	+	2774	-	PF03000:NPH3 family	-
Bhi08G001742	183.85	243.769	822.007	1083.18	213.809	952.593	-2.15591	3.6006e-08	5.58777e-07	Bhi08G001742	chr8	61066671	61074040	-	2058	-	-	-
Bhi04G002052	676.231	280.501	55.7923	55.9475	478.366	55.8699	3.09821	3.60325e-08	5.58777e-07	Bhi04G002052	chr4	67865532	67874151	+	2081	-	PF09335:SNARE associated Golgi protein	-
Bhi12G000576	15.8492	27.8275	201.782	192.606	21.8383	197.194	-3.17749	3.63054e-08	5.62559e-07	Bhi12G000576	chr12	19817223	19820021	-	1670	-	PF00628:PHD-finger	PHD
Bhi03G001469	484.985	193.679	3301.04	1975.59	339.332	2638.32	-2.95848	3.64125e-08	5.6377e-07	Bhi03G001469	chr3	39938981	39939988	-	1008	-	PF02701:Dof domain, zinc finger	zf-Dof
Bhi01G002211	324.38	273.822	55.7923	52.2788	299.101	54.0355	2.46883	3.69318e-08	5.71354e-07	Bhi01G002211	chr1	70275778	70277305	+	1345	-	-	-
Bhi07G000694	1032.31	504.234	121.813	60.5333	768.271	91.1733	3.07527	3.72909e-08	5.76449e-07	Bhi07G000694	chr7	28246990	28255399	+	2829	-	PF00544:Pectate lyase	-
Bhi06G001040	1873.37	1856.65	409.144	564.061	1865.01	486.602	1.93832	3.75958e-08	5.80699e-07	Bhi06G001040	chr6	34195271	34215396	-	3253	-	PF00702:haloacid dehalogenase-like hydrolase|PF00690:Cation transporter/ATPase, N-terminus|PF12515:Ca2+-ATPase N terminal autoinhibitory domain|PF00689:Cation transporting ATPase, C-terminus|PF00122:E1-E2 ATPase	Cation_ATPase_C
Bhi10G000103	70.7929	234.864	0.929872	5.50303	152.828	3.21645	5.56669	3.76978e-08	5.81812e-07	Bhi10G000103	chr10	2937977	2940290	-	1325	-	PF00010:Helix-loop-helix DNA-binding domain	HLH
Bhi01G000337	1055.55	1373.56	4032.85	5080.21	1214.56	4556.53	-1.90758	3.85997e-08	5.95258e-07	Bhi01G000337	chr1	8269668	8273779	-	2157	-	-	-
Bhi04G001847	752.307	1014.03	3111.35	4817.9	883.17	3964.63	-2.16652	3.8681e-08	5.96037e-07	Bhi04G001847	chr4	61984317	61985270	-	954	-	PF15511:Centromere kinetochore component CENP-T histone fold	-
Bhi09G001338	2404.85	5569.94	350.562	674.121	3987.4	512.341	2.9602	3.87337e-08	5.96377e-07	Bhi09G001338	chr9	42872113	42873751	-	1525	-	PF00190:Cupin	-
Bhi01G002057	6436.88	5758.06	1947.15	1941.65	6097.47	1944.4	1.64889	3.89409e-08	5.99091e-07	Bhi01G002057	chr1	65304285	65313391	+	3626	-	PF01417:ENTH domain	-
novel.1541	181.737	232.638	29.7559	26.598	207.187	28.1769	2.87827	3.94561e-08	6.06536e-07	-	chr8	39879460	39899586	+	2867	-	-	-
novel.899	104.605	79.03	0.929872	1.83434	91.8172	1.38211	6.05168	3.95116e-08	6.06908e-07	-	chr3	30246278	30248464	+	1602	-	-	-
Bhi07G001488	1628.24	490.876	111.585	42.1899	1059.56	76.8873	3.78489	4.00013e-08	6.13944e-07	Bhi07G001488	chr7	50271293	50273185	-	993	-	PF00106:short chain dehydrogenase	adh_short
novel.1291	2864.47	1993.56	648.121	489.77	2429.02	568.945	2.09408	4.01449e-08	6.1566e-07	-	chr6	26306263	26329426	+	12362	-	-	-
Bhi07G001177	1149.59	724.627	131.112	203.612	937.11	167.362	2.48523	4.06772e-08	6.23332e-07	Bhi07G001177	chr7	42380416	42385029	+	2551	-	PF00010:Helix-loop-helix DNA-binding domain	HLH
Bhi10G000943	10.5661	10.0179	249.206	99.9717	10.292	174.589	-4.08393	4.14971e-08	6.35311e-07	Bhi10G000943	chr10	26824452	26829764	-	3301	-	PF08276:PAN-like domain|PF07714:Protein tyrosine kinase|PF01453:D-mannose binding lectin|PF00954:S-locus glycoprotein domain	Pkinase_Tyr
Bhi04G001841	1500.39	1469.29	5178.46	4419.85	1484.84	4799.15	-1.69246	4.15244e-08	6.35311e-07	Bhi04G001841	chr4	61817448	61819422	+	890	-	PF01283:Ribosomal protein S26e	-
Bhi11G001391	1393.67	634.466	170.167	120.149	1014.07	145.158	2.80466	4.30486e-08	6.57946e-07	Bhi11G001391	chr11	47021907	47027029	+	4926	-	-	-
Bhi07G000637	291.625	421.864	1419.91	1483.07	356.744	1451.49	-2.02489	4.30717e-08	6.57946e-07	Bhi07G000637	chr7	26694758	26698960	-	3460	-	-	-
Bhi09G001833	151.095	144.703	14.8779	16.5091	147.899	15.6935	3.23626	4.36743e-08	6.66627e-07	Bhi09G001833	chr9	60470711	60472773	+	1038	-	PF01419:Jacalin-like lectin domain	-
Bhi08G000258	1128.46	918.306	281.751	222.873	1023.38	252.312	2.02019	4.41061e-08	6.72688e-07	Bhi08G000258	chr8	10758835	10763365	-	2591	-	PF12906:RING-variant domain	-
Bhi10G000266	6.33967	8.90479	94.8469	173.345	7.62223	134.096	-4.13964	4.42999e-08	6.75112e-07	Bhi10G000266	chr10	7371990	7374453	+	1341	-	-	-
Bhi09G002853	140.529	70.1252	3.71949	3.66869	105.327	3.69409	4.83405	4.47752e-08	6.8182e-07	Bhi09G002853	chr9	88063309	88065892	-	2173	-	-	-
Bhi08G000875	453.286	476.406	1516.62	1600.46	464.846	1558.54	-1.74542	4.52564e-08	6.88606e-07	Bhi08G000875	chr8	34134612	34136589	-	915	-	PF01248:Ribosomal protein L7Ae/L30e/S12e/Gadd45 family	-
Bhi04G000020	2661.6	3276.96	823.866	904.331	2969.28	864.099	1.78081	4.54623e-08	6.90823e-07	Bhi04G000020	chr4	649004	654299	-	2061	-	PF05920:Homeobox KN domain|PF03791:KNOX2 domain|PF03789:ELK domain|PF03790:KNOX1 domain	KNOX2
Bhi01G000769	1308.08	786.96	200.852	96.303	1047.52	148.578	2.81793	4.54733e-08	6.90823e-07	Bhi01G000769	chr1	20034783	20039199	-	918	-	PF04667:cAMP-regulated phosphoprotein/endosulfine conserved region	-
novel.1331	184.907	55.6549	0.929872	1.83434	120.281	1.38211	6.44175	4.8423e-08	7.35059e-07	-	chr6	4233892	4239562	-	5431	-	PF07727:Reverse transcriptase (RNA-dependent DNA polymerase)	RVT_2
Bhi08G001390	2456.62	1631.8	232.468	40.3556	2044.21	136.412	3.90571	4.93416e-08	7.48418e-07	Bhi08G001390	chr8	48139722	48141157	+	1436	-	-	-
Bhi08G000124	246.19	244.882	869.43	1370.25	245.536	1119.84	-2.18931	5.04389e-08	7.64464e-07	Bhi08G000124	chr8	5444699	5445268	+	267	-	-	-
Bhi05G001689	28.5285	23.3751	163.657	521.871	25.9518	342.764	-3.72274	5.13193e-08	7.77201e-07	Bhi05G001689	chr5	60569494	60576631	+	2898	-	PF12214:Cell cycle regulated microtubule associated protein|PF06886:Targeting protein for Xklp2 (TPX2)	-
Bhi10G001269	189.133	44.5239	0	0	116.829	0	9.42622	5.13811e-08	7.77531e-07	Bhi10G001269	chr10	39728177	39732753	-	3468	-	PF00931:NB-ARC domain	NB-ARC
Bhi09G001965	68603.7	53871.7	17393.3	10530	61237.7	13961.6	2.13295	5.18904e-08	7.84625e-07	Bhi09G001965	chr9	63898990	63904761	+	4146	-	PF05495:CHY zinc finger|PF13639:Ring finger domain|PF14599:Zinc-ribbon	zf-CHY
Bhi12G000676	2353.07	3025.4	9189.92	8856.21	2689.24	9023.07	-1.74646	5.24891e-08	7.9306e-07	Bhi12G000676	chr12	23080103	23082846	+	1513	-	PF00347:Ribosomal protein L6	-
Bhi01G000770	3822.82	4520.29	1166.99	1337.24	4171.56	1252.11	1.73619	5.26429e-08	7.94764e-07	Bhi01G000770	chr1	20073754	20078348	-	2360	-	PF13193:AMP-binding enzyme C-terminal domain|PF00501:AMP-binding enzyme	AMP-binding
Bhi08G001220	863.251	1108.65	3229.44	3938.34	985.949	3583.89	-1.86204	5.28678e-08	7.9754e-07	Bhi08G001220	chr8	42994426	42998403	-	2105	-	PF00764:Arginosuccinate synthase	-
Bhi11G001389	288.455	523.156	1779.77	2772.61	405.806	2276.19	-2.48806	5.32486e-08	8.0266e-07	Bhi11G001389	chr11	46972477	46973698	+	1222	-	PF00542:Ribosomal protein L7/L12 C-terminal domain|PF16320:Ribosomal protein L7/L12 dimerisation domain	-
Bhi08G001163	5056.94	3146.73	967.996	994.214	4101.83	981.105	2.06382	5.33473e-08	8.02665e-07	Bhi08G001163	chr8	41858863	41864833	+	2233	-	PF00171:Aldehyde dehydrogenase family	Aldedh
Bhi10G000501	46.4909	32.2799	225.959	387.964	39.3854	306.961	-2.96118	5.33487e-08	8.02665e-07	Bhi10G000501	chr10	13521991	13530553	-	5231	-	-	-
Bhi06G000443	52.8306	80.1431	342.193	1187.74	66.4868	764.965	-3.52489	5.33731e-08	8.02665e-07	Bhi06G000443	chr6	12093777	12103230	-	1954	-	PF03151:Triose-phosphate Transporter family	-
Bhi04G001066	2574.96	1935.68	7484.54	8285.73	2255.32	7885.13	-1.80576	5.38044e-08	8.08525e-07	Bhi04G001066	chr4	33478616	33491061	-	3797	-	PF00514:Armadillo/beta-catenin-like repeat|PF00225:Kinesin motor domain	Kinesin
BhiUN637G7	91.9252	66.7859	370.089	666.784	79.3555	518.436	-2.70716	5.43298e-08	8.15788e-07	BhiUN637G7	Contig637	215131	218711	-	1447	-	PF07983:X8 domain	-
novel.418	355.021	239.316	44.6338	20.1778	297.169	32.4058	3.19773	5.45035e-08	8.17763e-07	-	chr10	37033519	37039769	-	6251	-	PF00665:Integrase core domain|PF07727:Reverse transcriptase (RNA-dependent DNA polymerase)	RVT_2
Bhi01G001736	12104.5	9271	3279.66	2953.29	10687.8	3116.48	1.77799	5.52437e-08	8.28229e-07	Bhi01G001736	chr1	54159683	54162860	+	956	-	-	-
novel.1744	9.5095	5.56549	210.151	90.8	7.5375	150.476	-4.31541	5.55377e-08	8.31993e-07	-	chr9	46675104	46677719	-	2334	-	PF07727:Reverse transcriptase (RNA-dependent DNA polymerase)|PF13976:GAG-pre-integrase domain	RVT_2
Bhi09G002895	5861.02	7350.9	1949.94	1299.63	6605.96	1624.79	2.02352	5.59091e-08	8.3691e-07	Bhi09G002895	chr9	89209752	89220209	+	3459	-	PF11721:Di-glucose binding within endoplasmic reticulum|PF07714:Protein tyrosine kinase	Pkinase_Tyr
Bhi03G001599	0	0	103.216	82.5454	0	92.8806	-8.86292	5.59952e-08	8.37553e-07	Bhi03G001599	chr3	43983432	43984691	-	1260	-	-	-
Bhi01G000823	96.1516	198.131	832.235	913.503	147.142	872.869	-2.56943	5.74507e-08	8.58663e-07	Bhi01G000823	chr1	21998151	21999489	-	993	-	-	-
novel.1016	0	0	153.429	61.4505	0	107.44	-9.07293	5.78885e-08	8.6454e-07	-	chr4	6607239	6608175	+	937	-	-	-
Bhi02G000121	919.252	1022.94	3421	7279.59	971.095	5350.29	-2.46196	5.93922e-08	8.86315e-07	Bhi02G000121	chr2	3087830	3095059	+	4073	-	PF00933:Glycosyl hydrolase family 3 N terminal domain|PF01915:Glycosyl hydrolase family 3 C-terminal domain	Glyco_hydro_3
Bhi01G000509	243.021	410.733	1381.79	1832.51	326.877	1607.15	-2.29806	6.04024e-08	9.00697e-07	Bhi01G000509	chr1	13256357	13260553	+	2835	-	-	-
Bhi04G001269	998.498	282.727	62.3014	50.4444	640.612	56.3729	3.50664	6.08793e-08	9.07111e-07	Bhi04G001269	chr4	40418382	40420668	+	1512	-	PF01408:Oxidoreductase family, NAD-binding Rossmann fold	GFO_IDH_MocA
Bhi01G001067	56.0004	240.429	0	2.75151	148.215	1.37576	6.74474	6.0958e-08	9.07586e-07	Bhi01G001067	chr1	29428726	29432905	-	4068	-	-	-
novel.286	201.813	133.572	0.929872	0	167.692	0.464936	8.5043	6.10302e-08	9.07965e-07	-	chr1	76637742	76642909	-	5010	-	-	-
Bhi02G001778	266.266	104.631	13.9481	11.0061	185.449	12.4771	3.89442	6.12351e-08	9.10314e-07	Bhi02G001778	chr2	58051718	58055133	-	931	-	PF01627:Hpt domain	Hpt
Bhi08G000199	87.6987	103.518	411.933	807.111	95.6084	609.522	-2.6728	6.16651e-08	9.16005e-07	Bhi08G000199	chr8	8243119	8252177	+	2767	-	PF13207:AAA domain	-
Bhi03G001507	170.114	254.9	981.945	885.988	212.507	933.966	-2.13635	6.19209e-08	9.19101e-07	Bhi03G001507	chr3	40999198	40999676	+	479	-	PF14009:Domain of unknown function (DUF4228)	-
Bhi06G001192	7047.6	11896.8	2214.95	1274.87	9472.2	1744.91	2.44055	6.22756e-08	9.23659e-07	Bhi06G001192	chr6	40795510	40798305	+	2796	-	PF16363:GDP-mannose 4,6 dehydratase	-
Bhi12G002105	0	5.56549	82.7586	241.216	2.78275	161.987	-5.88289	6.25399e-08	9.26468e-07	Bhi12G002105	chr12	74994730	74999042	+	1461	-	PF00067:Cytochrome P450	p450
Bhi12G001133	813.591	721.288	2477.18	2471.78	767.439	2474.48	-1.68893	6.25605e-08	9.26468e-07	Bhi12G001133	chr12	40191707	40193843	+	1130	-	PF00416:Ribosomal protein S13/S18	-
Bhi03G002322	445.89	350.626	1378.07	1559.19	398.258	1468.63	-1.8825	6.40704e-08	9.48105e-07	Bhi03G002322	chr3	71850878	71861018	-	3457	-	-	-
Bhi01G001470	1.05661	3.33929	112.514	83.4626	2.19795	97.9885	-5.4915	6.44809e-08	9.53453e-07	Bhi01G001470	chr1	42355229	42356910	-	1365	-	PF02458:Transferase family	-
Bhi03G001535	665.665	619.996	173.886	138.493	642.83	156.189	2.04127	6.55116e-08	9.67955e-07	Bhi03G001535	chr3	41737729	41738500	+	594	-	-	-
Bhi01G001251	854.798	1039.63	90.1976	202.695	947.216	146.446	2.69309	6.5646e-08	9.69202e-07	Bhi01G001251	chr1	34758515	34762495	+	2180	-	PF01077:Nitrite and sulphite reductase 4Fe-4S domain|PF03460:Nitrite/Sulfite reductase ferredoxin-like half domain	-
Bhi06G000772	123.624	62.3335	941.96	493.438	92.9785	717.699	-2.94741	6.61596e-08	9.76043e-07	Bhi06G000772	chr6	23276891	23278617	-	894	-	PF00249:Myb-like DNA-binding domain|PF14379:MYB-CC type transfactor, LHEQLE motif	Myb_DNA-binding
[truncated: 4,704 more rows]

## Sheet: B_20dvsB_0d_deg
DEGs were identified in B_20d vs. B_0d
[truncated: 11,692 more rows]

[truncated: 8 more sheets: B_30dvsB_0d_deg, B_10dvsB_5d_deg, B_20dvsB_5d_deg_all, B_30dvsB_5d_deg, B_20dvsB_10d_deg, B_30dvsB_10d_deg, B_30dvsB_20d_deg_all, G_30dvsB_30d_deg_all]
