# Supplementary material for: A time-course transcriptome analysis of wax gourd fruit development reveals predominant genes regulating taste and nutrition
Source: Front Plant Sci. 2022 Sep 8;13:971274. doi: 10.3389/fpls.2022.971274 (PMC9493329; doi:10.3389/fpls.2022.971274)
Supplement: Supplementary file 10 [file Table_4.XLSX]

## Sheet: B_5dvsB_0d_GOenrich_signi
GO enrichment were identified in B_5d vs. B_0d
Category	GOID	Description	GeneRatio	BgRatio	pvalue	padj	geneID	geneName	Count	Up	Up_Gene_id	Down	Down_Gene_id
MF	GO:0020037	heme binding	23/390	208/8433	8.69929e-05	0.0120216	Bhi11G001792/Bhi10G001895/Bhi10G001186/Bhi12G002101/Bhi03G000666/Bhi09G001734/Bhi01G001251/Bhi01G002258/Bhi10G000321/Bhi04G000261/Bhi10G000319/Bhi12G002105/Bhi08G001267/Bhi02G000449/Bhi09G001614/Bhi09G002732/Bhi10G001297/Bhi10G000320/Bhi07G001455/Bhi09G001733/Bhi10G001137/Bhi11G001199/Bhi11G002140	Bhi11G001792/Bhi10G001895/Bhi10G001186/Bhi12G002101/Bhi03G000666/Bhi09G001734/Bhi01G001251/Bhi01G002258/Bhi10G000321/Bhi04G000261/Bhi10G000319/Bhi12G002105/Bhi08G001267/Bhi02G000449/Bhi09G001614/Bhi09G002732/Bhi10G001297/Bhi10G000320/Bhi07G001455/Bhi09G001733/Bhi10G001137/Bhi11G001199/Bhi11G002140	23	13	Bhi11G001792/Bhi10G001186/Bhi09G001734/Bhi01G001251/Bhi10G000321/Bhi10G000319/Bhi08G001267/Bhi09G001614/Bhi10G001297/Bhi10G000320/Bhi07G001455/Bhi10G001137/Bhi11G002140	10	Bhi10G001895/Bhi12G002101/Bhi03G000666/Bhi01G002258/Bhi04G000261/Bhi12G002105/Bhi02G000449/Bhi09G002732/Bhi09G001733/Bhi11G001199
MF	GO:0046906	tetrapyrrole binding	23/390	214/8433	0.000134319	0.0120216	Bhi11G001792/Bhi10G001895/Bhi10G001186/Bhi12G002101/Bhi03G000666/Bhi09G001734/Bhi01G001251/Bhi01G002258/Bhi10G000321/Bhi04G000261/Bhi10G000319/Bhi12G002105/Bhi08G001267/Bhi02G000449/Bhi09G001614/Bhi09G002732/Bhi10G001297/Bhi10G000320/Bhi07G001455/Bhi09G001733/Bhi10G001137/Bhi11G001199/Bhi11G002140	Bhi11G001792/Bhi10G001895/Bhi10G001186/Bhi12G002101/Bhi03G000666/Bhi09G001734/Bhi01G001251/Bhi01G002258/Bhi10G000321/Bhi04G000261/Bhi10G000319/Bhi12G002105/Bhi08G001267/Bhi02G000449/Bhi09G001614/Bhi09G002732/Bhi10G001297/Bhi10G000320/Bhi07G001455/Bhi09G001733/Bhi10G001137/Bhi11G001199/Bhi11G002140	23	13	Bhi11G001792/Bhi10G001186/Bhi09G001734/Bhi01G001251/Bhi10G000321/Bhi10G000319/Bhi08G001267/Bhi09G001614/Bhi10G001297/Bhi10G000320/Bhi07G001455/Bhi10G001137/Bhi11G002140	10	Bhi10G001895/Bhi12G002101/Bhi03G000666/Bhi01G002258/Bhi04G000261/Bhi12G002105/Bhi02G000449/Bhi09G002732/Bhi09G001733/Bhi11G001199

## Sheet: B_10dvsB_0d_GOenrich_sign
GO enrichment were identified in B_10d vs. B_0d
Category	GOID	Description	GeneRatio	BgRatio	pvalue	padj	geneID	geneName	Count	Up	Up_Gene_id	Down	Down_Gene_id
BP	GO:0044262	cellular carbohydrate metabolic process	46/1809	90/5590	0.000155741	0.0134409	Bhi02G000590/Bhi10G000929/Bhi04G001833/Bhi11G001040/Bhi07G001356/Bhi01G002335/Bhi05G001138/Bhi09G001942/Bhi11G001756/Bhi12G001032/Bhi02G000326/Bhi03G000926/Bhi06G001437/Bhi05G001772/Bhi09G000483/Bhi03G000935/Bhi01G002320/Bhi11G001273/Bhi01G001937/Bhi10G001096/Bhi07G000230/Bhi09G001489/Bhi11G001031/Bhi03G001929/Bhi09G000531/Bhi05G001773/Bhi09G002910/Bhi02G000587/Bhi07G000175/Bhi08G000202/Bhi05G000…	Bhi02G000590/Bhi10G000929/Bhi04G001833/Bhi11G001040/Bhi07G001356/Bhi01G002335/Bhi05G001138/Bhi09G001942/Bhi11G001756/Bhi12G001032/Bhi02G000326/Bhi03G000926/Bhi06G001437/Bhi05G001772/Bhi09G000483/Bhi03G000935/Bhi01G002320/Bhi11G001273/Bhi01G001937/Bhi10G001096/Bhi07G000230/Bhi09G001489/Bhi11G001031/Bhi03G001929/Bhi09G000531/Bhi05G001773/Bhi09G002910/Bhi02G000587/Bhi07G000175/Bhi08G000202/Bhi05G000…	46	32	Bhi02G000590/Bhi04G001833/Bhi07G001356/Bhi09G001942/Bhi11G001756/Bhi12G001032/Bhi02G000326/Bhi03G000926/Bhi06G001437/Bhi05G001772/Bhi09G000483/Bhi01G002320/Bhi11G001273/Bhi01G001937/Bhi10G001096/Bhi11G001031/Bhi03G001929/Bhi09G000531/Bhi05G001773/Bhi02G000587/Bhi07G000175/Bhi05G000292/Bhi05G001771/Bhi09G001490/Bhi10G001092/Bhi04G000921/Bhi08G001214/Bhi02G001376/Bhi10G001277/Bhi10G001095/Bhi11G001…	14	Bhi10G000929/Bhi11G001040/Bhi01G002335/Bhi05G001138/Bhi03G000935/Bhi07G000230/Bhi09G001489/Bhi09G002910/Bhi08G000202/Bhi02G000047/Bhi09G002934/Bhi02G001609/Bhi01G001731/Bhi12G001463
BP	GO:0006928	movement of cell or subcellular component	28/1809	48/5590	0.000176767	0.0134409	Bhi03G001244/Bhi01G002413/Bhi11G000398/Bhi12G001414/Bhi04G000208/Bhi05G001127/Bhi11G001873/BhiUN32G11/Bhi08G001424/Bhi08G001047/Bhi12G000443/Bhi10G001562/Bhi04G001503/Bhi03G001247/Bhi04G001066/Bhi02G000117/Bhi02G000010/Bhi09G002112/Bhi04G000416/Bhi10G001680/Bhi09G001517/Bhi04G000116/Bhi12G001767/Bhi09G000127/Bhi11G001039/BhiUN159G44/Bhi01G001852/Bhi11G001936	Bhi03G001244/Bhi01G002413/Bhi11G000398/Bhi12G001414/Bhi04G000208/Bhi05G001127/Bhi11G001873/BhiUN32G11/Bhi08G001424/Bhi08G001047/Bhi12G000443/Bhi10G001562/Bhi04G001503/Bhi03G001247/Bhi04G001066/Bhi02G000117/Bhi02G000010/Bhi09G002112/Bhi04G000416/Bhi10G001680/Bhi09G001517/Bhi04G000116/Bhi12G001767/Bhi09G000127/Bhi11G001039/BhiUN159G44/Bhi01G001852/Bhi11G001936	28	3	Bhi04G000208/Bhi10G001562/Bhi09G000127	25	Bhi03G001244/Bhi01G002413/Bhi11G000398/Bhi12G001414/Bhi05G001127/Bhi11G001873/BhiUN32G11/Bhi08G001424/Bhi08G001047/Bhi12G000443/Bhi04G001503/Bhi03G001247/Bhi04G001066/Bhi02G000117/Bhi02G000010/Bhi09G002112/Bhi04G000416/Bhi10G001680/Bhi09G001517/Bhi04G000116/Bhi12G001767/Bhi11G001039/BhiUN159G44/Bhi01G001852/Bhi11G001936
BP	GO:0007018	microtubule-based movement	28/1809	48/5590	0.000176767	0.0134409	Bhi03G001244/Bhi01G002413/Bhi11G000398/Bhi12G001414/Bhi04G000208/Bhi05G001127/Bhi11G001873/BhiUN32G11/Bhi08G001424/Bhi08G001047/Bhi12G000443/Bhi10G001562/Bhi04G001503/Bhi03G001247/Bhi04G001066/Bhi02G000117/Bhi02G000010/Bhi09G002112/Bhi04G000416/Bhi10G001680/Bhi09G001517/Bhi04G000116/Bhi12G001767/Bhi09G000127/Bhi11G001039/BhiUN159G44/Bhi01G001852/Bhi11G001936	Bhi03G001244/Bhi01G002413/Bhi11G000398/Bhi12G001414/Bhi04G000208/Bhi05G001127/Bhi11G001873/BhiUN32G11/Bhi08G001424/Bhi08G001047/Bhi12G000443/Bhi10G001562/Bhi04G001503/Bhi03G001247/Bhi04G001066/Bhi02G000117/Bhi02G000010/Bhi09G002112/Bhi04G000416/Bhi10G001680/Bhi09G001517/Bhi04G000116/Bhi12G001767/Bhi09G000127/Bhi11G001039/BhiUN159G44/Bhi01G001852/Bhi11G001936	28	3	Bhi04G000208/Bhi10G001562/Bhi09G000127	25	Bhi03G001244/Bhi01G002413/Bhi11G000398/Bhi12G001414/Bhi05G001127/Bhi11G001873/BhiUN32G11/Bhi08G001424/Bhi08G001047/Bhi12G000443/Bhi04G001503/Bhi03G001247/Bhi04G001066/Bhi02G000117/Bhi02G000010/Bhi09G002112/Bhi04G000416/Bhi10G001680/Bhi09G001517/Bhi04G000116/Bhi12G001767/Bhi11G001039/BhiUN159G44/Bhi01G001852/Bhi11G001936
BP	GO:0006073	cellular glucan metabolic process	34/1809	62/5590	0.000197661	0.0134409	Bhi02G000590/Bhi10G000929/Bhi04G001833/Bhi11G001040/Bhi01G002335/Bhi05G001138/Bhi09G001942/Bhi11G001756/Bhi05G001772/Bhi09G000483/Bhi01G002320/Bhi11G001273/Bhi10G001096/Bhi07G000230/Bhi09G001489/Bhi03G001929/Bhi09G000531/Bhi05G001773/Bhi02G000587/Bhi08G000202/Bhi05G000292/Bhi02G000047/Bhi09G002934/Bhi05G001771/Bhi09G001490/Bhi10G001092/Bhi01G001731/Bhi04G000921/Bhi02G001376/Bhi12G001463/Bhi10G001…	Bhi02G000590/Bhi10G000929/Bhi04G001833/Bhi11G001040/Bhi01G002335/Bhi05G001138/Bhi09G001942/Bhi11G001756/Bhi05G001772/Bhi09G000483/Bhi01G002320/Bhi11G001273/Bhi10G001096/Bhi07G000230/Bhi09G001489/Bhi03G001929/Bhi09G000531/Bhi05G001773/Bhi02G000587/Bhi08G000202/Bhi05G000292/Bhi02G000047/Bhi09G002934/Bhi05G001771/Bhi09G001490/Bhi10G001092/Bhi01G001731/Bhi04G000921/Bhi02G001376/Bhi12G001463/Bhi10G001…	34	23	Bhi02G000590/Bhi04G001833/Bhi09G001942/Bhi11G001756/Bhi05G001772/Bhi09G000483/Bhi01G002320/Bhi11G001273/Bhi10G001096/Bhi03G001929/Bhi09G000531/Bhi05G001773/Bhi02G000587/Bhi05G000292/Bhi05G001771/Bhi09G001490/Bhi10G001092/Bhi04G000921/Bhi02G001376/Bhi10G001277/Bhi10G001095/Bhi11G001041/Bhi04G001610	11	Bhi10G000929/Bhi11G001040/Bhi01G002335/Bhi05G001138/Bhi07G000230/Bhi09G001489/Bhi08G000202/Bhi02G000047/Bhi09G002934/Bhi01G001731/Bhi12G001463
BP	GO:0044042	glucan metabolic process	34/1809	62/5590	0.000197661	0.0134409	Bhi02G000590/Bhi10G000929/Bhi04G001833/Bhi11G001040/Bhi01G002335/Bhi05G001138/Bhi09G001942/Bhi11G001756/Bhi05G001772/Bhi09G000483/Bhi01G002320/Bhi11G001273/Bhi10G001096/Bhi07G000230/Bhi09G001489/Bhi03G001929/Bhi09G000531/Bhi05G001773/Bhi02G000587/Bhi08G000202/Bhi05G000292/Bhi02G000047/Bhi09G002934/Bhi05G001771/Bhi09G001490/Bhi10G001092/Bhi01G001731/Bhi04G000921/Bhi02G001376/Bhi12G001463/Bhi10G001…	Bhi02G000590/Bhi10G000929/Bhi04G001833/Bhi11G001040/Bhi01G002335/Bhi05G001138/Bhi09G001942/Bhi11G001756/Bhi05G001772/Bhi09G000483/Bhi01G002320/Bhi11G001273/Bhi10G001096/Bhi07G000230/Bhi09G001489/Bhi03G001929/Bhi09G000531/Bhi05G001773/Bhi02G000587/Bhi08G000202/Bhi05G000292/Bhi02G000047/Bhi09G002934/Bhi05G001771/Bhi09G001490/Bhi10G001092/Bhi01G001731/Bhi04G000921/Bhi02G001376/Bhi12G001463/Bhi10G001…	34	23	Bhi02G000590/Bhi04G001833/Bhi09G001942/Bhi11G001756/Bhi05G001772/Bhi09G000483/Bhi01G002320/Bhi11G001273/Bhi10G001096/Bhi03G001929/Bhi09G000531/Bhi05G001773/Bhi02G000587/Bhi05G000292/Bhi05G001771/Bhi09G001490/Bhi10G001092/Bhi04G000921/Bhi02G001376/Bhi10G001277/Bhi10G001095/Bhi11G001041/Bhi04G001610	11	Bhi10G000929/Bhi11G001040/Bhi01G002335/Bhi05G001138/Bhi07G000230/Bhi09G001489/Bhi08G000202/Bhi02G000047/Bhi09G002934/Bhi01G001731/Bhi12G001463
BP	GO:0044264	cellular polysaccharide metabolic process	34/1809	62/5590	0.000197661	0.0134409	Bhi02G000590/Bhi10G000929/Bhi04G001833/Bhi11G001040/Bhi01G002335/Bhi05G001138/Bhi09G001942/Bhi11G001756/Bhi05G001772/Bhi09G000483/Bhi01G002320/Bhi11G001273/Bhi10G001096/Bhi07G000230/Bhi09G001489/Bhi03G001929/Bhi09G000531/Bhi05G001773/Bhi02G000587/Bhi08G000202/Bhi05G000292/Bhi02G000047/Bhi09G002934/Bhi05G001771/Bhi09G001490/Bhi10G001092/Bhi01G001731/Bhi04G000921/Bhi02G001376/Bhi12G001463/Bhi10G001…	Bhi02G000590/Bhi10G000929/Bhi04G001833/Bhi11G001040/Bhi01G002335/Bhi05G001138/Bhi09G001942/Bhi11G001756/Bhi05G001772/Bhi09G000483/Bhi01G002320/Bhi11G001273/Bhi10G001096/Bhi07G000230/Bhi09G001489/Bhi03G001929/Bhi09G000531/Bhi05G001773/Bhi02G000587/Bhi08G000202/Bhi05G000292/Bhi02G000047/Bhi09G002934/Bhi05G001771/Bhi09G001490/Bhi10G001092/Bhi01G001731/Bhi04G000921/Bhi02G001376/Bhi12G001463/Bhi10G001…	34	23	Bhi02G000590/Bhi04G001833/Bhi09G001942/Bhi11G001756/Bhi05G001772/Bhi09G000483/Bhi01G002320/Bhi11G001273/Bhi10G001096/Bhi03G001929/Bhi09G000531/Bhi05G001773/Bhi02G000587/Bhi05G000292/Bhi05G001771/Bhi09G001490/Bhi10G001092/Bhi04G000921/Bhi02G001376/Bhi10G001277/Bhi10G001095/Bhi11G001041/Bhi04G001610	11	Bhi10G000929/Bhi11G001040/Bhi01G002335/Bhi05G001138/Bhi07G000230/Bhi09G001489/Bhi08G000202/Bhi02G000047/Bhi09G002934/Bhi01G001731/Bhi12G001463
BP	GO:0006412	translation	113/1809	267/5590	0.000298829	0.0174175	Bhi09G001856/Bhi12G002270/Bhi09G002906/Bhi04G001653/BhiUN618G5/Bhi09G001377/Bhi07G001241/Bhi11G001430/Bhi11G000826/Bhi04G001841/Bhi12G000676/Bhi11G001389/Bhi12G001133/Bhi02G000659/novel.1790/Bhi11G001447/Bhi11G001940/Bhi04G001986/Bhi09G002966/Bhi09G000502/Bhi03G000309/Bhi09G000139/Bhi11G001137/Bhi05G000929/Bhi03G002133/BhiUN285G26/Bhi01G002026/Bhi09G003007/Bhi12G001305/Bhi07G000550/Bhi08G001739/B…	Bhi09G001856/Bhi12G002270/Bhi09G002906/Bhi04G001653/BhiUN618G5/Bhi09G001377/Bhi07G001241/Bhi11G001430/Bhi11G000826/Bhi04G001841/Bhi12G000676/Bhi11G001389/Bhi12G001133/Bhi02G000659/-/Bhi11G001447/Bhi11G001940/Bhi04G001986/Bhi09G002966/Bhi09G000502/Bhi03G000309/Bhi09G000139/Bhi11G001137/Bhi05G000929/Bhi03G002133/BhiUN285G26/Bhi01G002026/Bhi09G003007/Bhi12G001305/Bhi07G000550/Bhi08G001739/Bhi09G0007…	113	9	Bhi04G001653/BhiUN618G5/Bhi09G001377/Bhi01G001364/Bhi12G001578/Bhi04G000591/Bhi07G001272/Bhi01G001987/Bhi11G000478	104	Bhi09G001856/Bhi12G002270/Bhi09G002906/Bhi07G001241/Bhi11G001430/Bhi11G000826/Bhi04G001841/Bhi12G000676/Bhi11G001389/Bhi12G001133/Bhi02G000659/novel.1790/Bhi11G001447/Bhi11G001940/Bhi04G001986/Bhi09G002966/Bhi09G000502/Bhi03G000309/Bhi09G000139/Bhi11G001137/Bhi05G000929/Bhi03G002133/BhiUN285G26/Bhi01G002026/Bhi09G003007/Bhi12G001305/Bhi07G000550/Bhi08G001739/Bhi09G000729/Bhi04G001345/Bhi01G002385…
BP	GO:0043043	peptide biosynthetic process	113/1809	270/5590	0.000500155	0.0223324	Bhi09G001856/Bhi12G002270/Bhi09G002906/Bhi04G001653/BhiUN618G5/Bhi09G001377/Bhi07G001241/Bhi11G001430/Bhi11G000826/Bhi04G001841/Bhi12G000676/Bhi11G001389/Bhi12G001133/Bhi02G000659/novel.1790/Bhi11G001447/Bhi11G001940/Bhi04G001986/Bhi09G002966/Bhi09G000502/Bhi03G000309/Bhi09G000139/Bhi11G001137/Bhi05G000929/Bhi03G002133/BhiUN285G26/Bhi01G002026/Bhi09G003007/Bhi12G001305/Bhi07G000550/Bhi08G001739/B…	Bhi09G001856/Bhi12G002270/Bhi09G002906/Bhi04G001653/BhiUN618G5/Bhi09G001377/Bhi07G001241/Bhi11G001430/Bhi11G000826/Bhi04G001841/Bhi12G000676/Bhi11G001389/Bhi12G001133/Bhi02G000659/-/Bhi11G001447/Bhi11G001940/Bhi04G001986/Bhi09G002966/Bhi09G000502/Bhi03G000309/Bhi09G000139/Bhi11G001137/Bhi05G000929/Bhi03G002133/BhiUN285G26/Bhi01G002026/Bhi09G003007/Bhi12G001305/Bhi07G000550/Bhi08G001739/Bhi09G0007…	113	9	Bhi04G001653/BhiUN618G5/Bhi09G001377/Bhi01G001364/Bhi12G001578/Bhi04G000591/Bhi07G001272/Bhi01G001987/Bhi11G000478	104	Bhi09G001856/Bhi12G002270/Bhi09G002906/Bhi07G001241/Bhi11G001430/Bhi11G000826/Bhi04G001841/Bhi12G000676/Bhi11G001389/Bhi12G001133/Bhi02G000659/novel.1790/Bhi11G001447/Bhi11G001940/Bhi04G001986/Bhi09G002966/Bhi09G000502/Bhi03G000309/Bhi09G000139/Bhi11G001137/Bhi05G000929/Bhi03G002133/BhiUN285G26/Bhi01G002026/Bhi09G003007/Bhi12G001305/Bhi07G000550/Bhi08G001739/Bhi09G000729/Bhi04G001345/Bhi01G002385…
BP	GO:0043604	amide biosynthetic process	117/1809	281/5590	0.000507125	0.0223324	Bhi09G001856/Bhi12G002270/Bhi09G002906/Bhi04G001653/BhiUN618G5/Bhi09G001377/Bhi07G001241/Bhi11G001430/Bhi11G000826/Bhi04G001841/Bhi12G000676/Bhi11G001389/Bhi12G001133/Bhi02G000659/novel.1790/Bhi11G001447/Bhi11G001940/Bhi04G001986/Bhi09G002966/Bhi09G000502/Bhi03G000309/Bhi09G000139/Bhi11G001137/Bhi05G000929/Bhi03G002133/BhiUN285G26/Bhi01G002026/Bhi09G003007/Bhi12G001305/Bhi07G000550/Bhi08G001739/B…	Bhi09G001856/Bhi12G002270/Bhi09G002906/Bhi04G001653/BhiUN618G5/Bhi09G001377/Bhi07G001241/Bhi11G001430/Bhi11G000826/Bhi04G001841/Bhi12G000676/Bhi11G001389/Bhi12G001133/Bhi02G000659/-/Bhi11G001447/Bhi11G001940/Bhi04G001986/Bhi09G002966/Bhi09G000502/Bhi03G000309/Bhi09G000139/Bhi11G001137/Bhi05G000929/Bhi03G002133/BhiUN285G26/Bhi01G002026/Bhi09G003007/Bhi12G001305/Bhi07G000550/Bhi08G001739/Bhi09G0007…	117	11	Bhi04G001653/BhiUN618G5/Bhi09G001377/Bhi01G001364/Bhi12G001578/Bhi07G001219/Bhi04G000591/Bhi07G001272/Bhi01G001987/Bhi11G000478/Bhi07G000105	106	Bhi09G001856/Bhi12G002270/Bhi09G002906/Bhi07G001241/Bhi11G001430/Bhi11G000826/Bhi04G001841/Bhi12G000676/Bhi11G001389/Bhi12G001133/Bhi02G000659/novel.1790/Bhi11G001447/Bhi11G001940/Bhi04G001986/Bhi09G002966/Bhi09G000502/Bhi03G000309/Bhi09G000139/Bhi11G001137/Bhi05G000929/Bhi03G002133/BhiUN285G26/Bhi01G002026/Bhi09G003007/Bhi12G001305/Bhi07G000550/Bhi08G001739/Bhi09G000729/Bhi04G001345/Bhi01G002385…
BP	GO:0006518	peptide metabolic process	115/1809	276/5590	0.000547363	0.0223324	Bhi03G000950/Bhi09G001856/Bhi12G002270/Bhi09G002906/Bhi04G001653/BhiUN618G5/Bhi09G001377/Bhi07G001241/Bhi11G001430/Bhi11G000826/Bhi04G001841/Bhi12G000676/Bhi11G001389/Bhi12G001133/Bhi02G000659/novel.1790/Bhi11G001447/Bhi11G001940/Bhi04G001986/Bhi09G002966/Bhi09G000502/Bhi03G000309/Bhi09G000139/Bhi11G001137/Bhi05G000929/Bhi03G002133/BhiUN285G26/Bhi01G002026/Bhi09G003007/Bhi12G001305/Bhi07G000550/B…	Bhi03G000950/Bhi09G001856/Bhi12G002270/Bhi09G002906/Bhi04G001653/BhiUN618G5/Bhi09G001377/Bhi07G001241/Bhi11G001430/Bhi11G000826/Bhi04G001841/Bhi12G000676/Bhi11G001389/Bhi12G001133/Bhi02G000659/-/Bhi11G001447/Bhi11G001940/Bhi04G001986/Bhi09G002966/Bhi09G000502/Bhi03G000309/Bhi09G000139/Bhi11G001137/Bhi05G000929/Bhi03G002133/BhiUN285G26/Bhi01G002026/Bhi09G003007/Bhi12G001305/Bhi07G000550/Bhi08G0017…	115	11	Bhi03G000950/Bhi04G001653/BhiUN618G5/Bhi09G001377/Bhi01G001364/Bhi12G001578/Bhi04G000591/Bhi09G002058/Bhi07G001272/Bhi01G001987/Bhi11G000478	104	Bhi09G001856/Bhi12G002270/Bhi09G002906/Bhi07G001241/Bhi11G001430/Bhi11G000826/Bhi04G001841/Bhi12G000676/Bhi11G001389/Bhi12G001133/Bhi02G000659/novel.1790/Bhi11G001447/Bhi11G001940/Bhi04G001986/Bhi09G002966/Bhi09G000502/Bhi03G000309/Bhi09G000139/Bhi11G001137/Bhi05G000929/Bhi03G002133/BhiUN285G26/Bhi01G002026/Bhi09G003007/Bhi12G001305/Bhi07G000550/Bhi08G001739/Bhi09G000729/Bhi04G001345/Bhi01G002385…
BP	GO:0043603	cellular amide metabolic process	119/1809	290/5590	0.000886067	0.0294514	Bhi03G000950/Bhi09G001856/Bhi12G002270/Bhi09G002906/Bhi04G001653/BhiUN618G5/Bhi09G001377/Bhi07G001241/Bhi11G001430/Bhi11G000826/Bhi04G001841/Bhi12G000676/Bhi11G001389/Bhi12G001133/Bhi02G000659/novel.1790/Bhi11G001447/Bhi11G001940/Bhi04G001986/Bhi09G002966/Bhi09G000502/Bhi03G000309/Bhi09G000139/Bhi11G001137/Bhi05G000929/Bhi03G002133/BhiUN285G26/Bhi01G002026/Bhi09G003007/Bhi12G001305/Bhi07G000550/B…	Bhi03G000950/Bhi09G001856/Bhi12G002270/Bhi09G002906/Bhi04G001653/BhiUN618G5/Bhi09G001377/Bhi07G001241/Bhi11G001430/Bhi11G000826/Bhi04G001841/Bhi12G000676/Bhi11G001389/Bhi12G001133/Bhi02G000659/-/Bhi11G001447/Bhi11G001940/Bhi04G001986/Bhi09G002966/Bhi09G000502/Bhi03G000309/Bhi09G000139/Bhi11G001137/Bhi05G000929/Bhi03G002133/BhiUN285G26/Bhi01G002026/Bhi09G003007/Bhi12G001305/Bhi07G000550/Bhi08G0017…	119	13	Bhi03G000950/Bhi04G001653/BhiUN618G5/Bhi09G001377/Bhi01G001364/Bhi12G001578/Bhi07G001219/Bhi04G000591/Bhi09G002058/Bhi07G001272/Bhi01G001987/Bhi11G000478/Bhi07G000105	106	Bhi09G001856/Bhi12G002270/Bhi09G002906/Bhi07G001241/Bhi11G001430/Bhi11G000826/Bhi04G001841/Bhi12G000676/Bhi11G001389/Bhi12G001133/Bhi02G000659/novel.1790/Bhi11G001447/Bhi11G001940/Bhi04G001986/Bhi09G002966/Bhi09G000502/Bhi03G000309/Bhi09G000139/Bhi11G001137/Bhi05G000929/Bhi03G002133/BhiUN285G26/Bhi01G002026/Bhi09G003007/Bhi12G001305/Bhi07G000550/Bhi08G001739/Bhi09G000729/Bhi04G001345/Bhi01G002385…
BP	GO:0030243	cellulose metabolic process	18/1809	29/5590	0.000938402	0.0294514	Bhi04G001833/Bhi11G001040/Bhi01G002335/Bhi09G001942/Bhi01G002320/Bhi10G001096/Bhi09G001489/Bhi03G001929/Bhi09G000531/Bhi02G000047/Bhi09G001490/Bhi10G001092/Bhi01G001731/Bhi04G000921/Bhi12G001463/Bhi10G001277/Bhi10G001095/Bhi11G001041	Bhi04G001833/Bhi11G001040/Bhi01G002335/Bhi09G001942/Bhi01G002320/Bhi10G001096/Bhi09G001489/Bhi03G001929/Bhi09G000531/Bhi02G000047/Bhi09G001490/Bhi10G001092/Bhi01G001731/Bhi04G000921/Bhi12G001463/Bhi10G001277/Bhi10G001095/Bhi11G001041	18	12	Bhi04G001833/Bhi09G001942/Bhi01G002320/Bhi10G001096/Bhi03G001929/Bhi09G000531/Bhi09G001490/Bhi10G001092/Bhi04G000921/Bhi10G001277/Bhi10G001095/Bhi11G001041	6	Bhi11G001040/Bhi01G002335/Bhi09G001489/Bhi02G000047/Bhi01G001731/Bhi12G001463
BP	GO:0030244	cellulose biosynthetic process	18/1809	29/5590	0.000938402	0.0294514	Bhi04G001833/Bhi11G001040/Bhi01G002335/Bhi09G001942/Bhi01G002320/Bhi10G001096/Bhi09G001489/Bhi03G001929/Bhi09G000531/Bhi02G000047/Bhi09G001490/Bhi10G001092/Bhi01G001731/Bhi04G000921/Bhi12G001463/Bhi10G001277/Bhi10G001095/Bhi11G001041	Bhi04G001833/Bhi11G001040/Bhi01G002335/Bhi09G001942/Bhi01G002320/Bhi10G001096/Bhi09G001489/Bhi03G001929/Bhi09G000531/Bhi02G000047/Bhi09G001490/Bhi10G001092/Bhi01G001731/Bhi04G000921/Bhi12G001463/Bhi10G001277/Bhi10G001095/Bhi11G001041	18	12	Bhi04G001833/Bhi09G001942/Bhi01G002320/Bhi10G001096/Bhi03G001929/Bhi09G000531/Bhi09G001490/Bhi10G001092/Bhi04G000921/Bhi10G001277/Bhi10G001095/Bhi11G001041	6	Bhi11G001040/Bhi01G002335/Bhi09G001489/Bhi02G000047/Bhi01G001731/Bhi12G001463
BP	GO:0034637	cellular carbohydrate biosynthetic process	28/1809	53/5590	0.00154528	0.0450338	Bhi04G001833/Bhi11G001040/Bhi07G001356/Bhi01G002335/Bhi09G001942/Bhi02G000326/Bhi03G000926/Bhi09G000483/Bhi03G000935/Bhi01G002320/Bhi01G001937/Bhi10G001096/Bhi09G001489/Bhi03G001929/Bhi09G000531/Bhi09G002910/Bhi07G000175/Bhi02G000047/Bhi09G002934/Bhi09G001490/Bhi10G001092/Bhi01G001731/Bhi04G000921/Bhi02G001376/Bhi12G001463/Bhi10G001277/Bhi10G001095/Bhi11G001041	Bhi04G001833/Bhi11G001040/Bhi07G001356/Bhi01G002335/Bhi09G001942/Bhi02G000326/Bhi03G000926/Bhi09G000483/Bhi03G000935/Bhi01G002320/Bhi01G001937/Bhi10G001096/Bhi09G001489/Bhi03G001929/Bhi09G000531/Bhi09G002910/Bhi07G000175/Bhi02G000047/Bhi09G002934/Bhi09G001490/Bhi10G001092/Bhi01G001731/Bhi04G000921/Bhi02G001376/Bhi12G001463/Bhi10G001277/Bhi10G001095/Bhi11G001041	28	19	Bhi04G001833/Bhi07G001356/Bhi09G001942/Bhi02G000326/Bhi03G000926/Bhi09G000483/Bhi01G002320/Bhi01G001937/Bhi10G001096/Bhi03G001929/Bhi09G000531/Bhi07G000175/Bhi09G001490/Bhi10G001092/Bhi04G000921/Bhi02G001376/Bhi10G001277/Bhi10G001095/Bhi11G001041	9	Bhi11G001040/Bhi01G002335/Bhi03G000935/Bhi09G001489/Bhi09G002910/Bhi02G000047/Bhi09G002934/Bhi01G001731/Bhi12G001463
BP	GO:0005976	polysaccharide metabolic process	34/1809	68/5590	0.00178651	0.0485932	Bhi02G000590/Bhi10G000929/Bhi04G001833/Bhi11G001040/Bhi01G002335/Bhi05G001138/Bhi09G001942/Bhi11G001756/Bhi05G001772/Bhi09G000483/Bhi01G002320/Bhi11G001273/Bhi10G001096/Bhi07G000230/Bhi09G001489/Bhi03G001929/Bhi09G000531/Bhi05G001773/Bhi02G000587/Bhi08G000202/Bhi05G000292/Bhi02G000047/Bhi09G002934/Bhi05G001771/Bhi09G001490/Bhi10G001092/Bhi01G001731/Bhi04G000921/Bhi02G001376/Bhi12G001463/Bhi10G001…	Bhi02G000590/Bhi10G000929/Bhi04G001833/Bhi11G001040/Bhi01G002335/Bhi05G001138/Bhi09G001942/Bhi11G001756/Bhi05G001772/Bhi09G000483/Bhi01G002320/Bhi11G001273/Bhi10G001096/Bhi07G000230/Bhi09G001489/Bhi03G001929/Bhi09G000531/Bhi05G001773/Bhi02G000587/Bhi08G000202/Bhi05G000292/Bhi02G000047/Bhi09G002934/Bhi05G001771/Bhi09G001490/Bhi10G001092/Bhi01G001731/Bhi04G000921/Bhi02G001376/Bhi12G001463/Bhi10G001…	34	23	Bhi02G000590/Bhi04G001833/Bhi09G001942/Bhi11G001756/Bhi05G001772/Bhi09G000483/Bhi01G002320/Bhi11G001273/Bhi10G001096/Bhi03G001929/Bhi09G000531/Bhi05G001773/Bhi02G000587/Bhi05G000292/Bhi05G001771/Bhi09G001490/Bhi10G001092/Bhi04G000921/Bhi02G001376/Bhi10G001277/Bhi10G001095/Bhi11G001041/Bhi04G001610	11	Bhi10G000929/Bhi11G001040/Bhi01G002335/Bhi05G001138/Bhi07G000230/Bhi09G001489/Bhi08G000202/Bhi02G000047/Bhi09G002934/Bhi01G001731/Bhi12G001463
CC	GO:0005840	ribosome	100/649	186/2049	4.69013e-11	5.01844e-09	Bhi09G001856/Bhi12G002270/Bhi09G002906/Bhi11G001430/Bhi11G000826/Bhi04G001841/Bhi12G000676/Bhi11G001389/Bhi12G001133/Bhi02G000659/novel.1790/Bhi11G001940/Bhi04G001986/Bhi09G002966/Bhi09G000502/Bhi03G000309/Bhi09G000139/Bhi11G001137/Bhi05G000929/Bhi03G002133/BhiUN285G26/Bhi01G002026/Bhi09G003007/Bhi12G001305/Bhi07G000550/Bhi08G001739/Bhi09G000729/Bhi04G001345/Bhi01G002385/Bhi12G001385/Bhi06G000284…	Bhi09G001856/Bhi12G002270/Bhi09G002906/Bhi11G001430/Bhi11G000826/Bhi04G001841/Bhi12G000676/Bhi11G001389/Bhi12G001133/Bhi02G000659/-/Bhi11G001940/Bhi04G001986/Bhi09G002966/Bhi09G000502/Bhi03G000309/Bhi09G000139/Bhi11G001137/Bhi05G000929/Bhi03G002133/BhiUN285G26/Bhi01G002026/Bhi09G003007/Bhi12G001305/Bhi07G000550/Bhi08G001739/Bhi09G000729/Bhi04G001345/Bhi01G002385/Bhi12G001385/Bhi06G000284/-/Bhi05G…	100	3	Bhi01G001364/Bhi12G001578/Bhi07G001272	97	Bhi09G001856/Bhi12G002270/Bhi09G002906/Bhi11G001430/Bhi11G000826/Bhi04G001841/Bhi12G000676/Bhi11G001389/Bhi12G001133/Bhi02G000659/novel.1790/Bhi11G001940/Bhi04G001986/Bhi09G002966/Bhi09G000502/Bhi03G000309/Bhi09G000139/Bhi11G001137/Bhi05G000929/Bhi03G002133/BhiUN285G26/Bhi01G002026/Bhi09G003007/Bhi12G001305/Bhi07G000550/Bhi08G001739/Bhi09G000729/Bhi04G001345/Bhi01G002385/Bhi12G001385/Bhi06G000284…
CC	GO:1990904	ribonucleoprotein complex	102/649	208/2049	2.70488e-08	1.44711e-06	Bhi09G001856/Bhi12G002270/Bhi09G002906/Bhi11G001430/Bhi11G000826/Bhi04G001841/Bhi12G000676/Bhi11G001389/Bhi12G001133/Bhi02G000659/novel.1790/Bhi11G001940/Bhi04G001986/Bhi09G002966/Bhi09G000502/Bhi03G000309/Bhi09G000139/Bhi11G001137/Bhi05G000929/Bhi03G002133/BhiUN285G26/Bhi01G002026/Bhi09G003007/Bhi12G001305/Bhi07G000550/Bhi08G001739/Bhi09G000729/Bhi04G001345/Bhi01G002385/Bhi12G001385/Bhi06G000284…	Bhi09G001856/Bhi12G002270/Bhi09G002906/Bhi11G001430/Bhi11G000826/Bhi04G001841/Bhi12G000676/Bhi11G001389/Bhi12G001133/Bhi02G000659/-/Bhi11G001940/Bhi04G001986/Bhi09G002966/Bhi09G000502/Bhi03G000309/Bhi09G000139/Bhi11G001137/Bhi05G000929/Bhi03G002133/BhiUN285G26/Bhi01G002026/Bhi09G003007/Bhi12G001305/Bhi07G000550/Bhi08G001739/Bhi09G000729/Bhi04G001345/Bhi01G002385/Bhi12G001385/Bhi06G000284/-/Bhi05G…	102	4	Bhi01G001364/Bhi12G001578/BhiUN55G3/Bhi07G001272	98	Bhi09G001856/Bhi12G002270/Bhi09G002906/Bhi11G001430/Bhi11G000826/Bhi04G001841/Bhi12G000676/Bhi11G001389/Bhi12G001133/Bhi02G000659/novel.1790/Bhi11G001940/Bhi04G001986/Bhi09G002966/Bhi09G000502/Bhi03G000309/Bhi09G000139/Bhi11G001137/Bhi05G000929/Bhi03G002133/BhiUN285G26/Bhi01G002026/Bhi09G003007/Bhi12G001305/Bhi07G000550/Bhi08G001739/Bhi09G000729/Bhi04G001345/Bhi01G002385/Bhi12G001385/Bhi06G000284…
CC	GO:0043228	non-membrane-bounded organelle	119/649	266/2049	1.12556e-06	3.01087e-05	Bhi09G001856/Bhi12G002270/Bhi09G002906/Bhi04G001051/Bhi11G001621/Bhi11G001430/Bhi11G000826/Bhi04G001841/Bhi12G000676/Bhi11G001389/Bhi12G001133/Bhi10G001088/Bhi02G000659/novel.1790/Bhi12G000795/Bhi11G001940/Bhi04G001986/Bhi09G002966/Bhi09G000502/Bhi03G000309/Bhi09G000139/Bhi11G001137/Bhi05G000929/Bhi03G002133/BhiUN285G26/Bhi01G002026/Bhi09G003007/Bhi12G001305/Bhi07G000550/Bhi08G001739/Bhi09G000729…	Bhi09G001856/Bhi12G002270/Bhi09G002906/Bhi04G001051/Bhi11G001621/Bhi11G001430/Bhi11G000826/Bhi04G001841/Bhi12G000676/Bhi11G001389/Bhi12G001133/Bhi10G001088/Bhi02G000659/-/Bhi12G000795/Bhi11G001940/Bhi04G001986/Bhi09G002966/Bhi09G000502/Bhi03G000309/Bhi09G000139/Bhi11G001137/Bhi05G000929/Bhi03G002133/BhiUN285G26/Bhi01G002026/Bhi09G003007/Bhi12G001305/Bhi07G000550/Bhi08G001739/Bhi09G000729/Bhi04G00…	119	9	Bhi11G001621/Bhi01G001364/Bhi12G001578/Bhi07G001272/Bhi02G001534/Bhi07G000478/Bhi12G002071/Bhi06G001604/BhiUN587G33	110	Bhi09G001856/Bhi12G002270/Bhi09G002906/Bhi04G001051/Bhi11G001430/Bhi11G000826/Bhi04G001841/Bhi12G000676/Bhi11G001389/Bhi12G001133/Bhi10G001088/Bhi02G000659/novel.1790/Bhi12G000795/Bhi11G001940/Bhi04G001986/Bhi09G002966/Bhi09G000502/Bhi03G000309/Bhi09G000139/Bhi11G001137/Bhi05G000929/Bhi03G002133/BhiUN285G26/Bhi01G002026/Bhi09G003007/Bhi12G001305/Bhi07G000550/Bhi08G001739/Bhi09G000729/Bhi04G001345…
CC	GO:0043232	intracellular non-membrane-bounded organelle	119/649	266/2049	1.12556e-06	3.01087e-05	Bhi09G001856/Bhi12G002270/Bhi09G002906/Bhi04G001051/Bhi11G001621/Bhi11G001430/Bhi11G000826/Bhi04G001841/Bhi12G000676/Bhi11G001389/Bhi12G001133/Bhi10G001088/Bhi02G000659/novel.1790/Bhi12G000795/Bhi11G001940/Bhi04G001986/Bhi09G002966/Bhi09G000502/Bhi03G000309/Bhi09G000139/Bhi11G001137/Bhi05G000929/Bhi03G002133/BhiUN285G26/Bhi01G002026/Bhi09G003007/Bhi12G001305/Bhi07G000550/Bhi08G001739/Bhi09G000729…	Bhi09G001856/Bhi12G002270/Bhi09G002906/Bhi04G001051/Bhi11G001621/Bhi11G001430/Bhi11G000826/Bhi04G001841/Bhi12G000676/Bhi11G001389/Bhi12G001133/Bhi10G001088/Bhi02G000659/-/Bhi12G000795/Bhi11G001940/Bhi04G001986/Bhi09G002966/Bhi09G000502/Bhi03G000309/Bhi09G000139/Bhi11G001137/Bhi05G000929/Bhi03G002133/BhiUN285G26/Bhi01G002026/Bhi09G003007/Bhi12G001305/Bhi07G000550/Bhi08G001739/Bhi09G000729/Bhi04G00…	119	9	Bhi11G001621/Bhi01G001364/Bhi12G001578/Bhi07G001272/Bhi02G001534/Bhi07G000478/Bhi12G002071/Bhi06G001604/BhiUN587G33	110	Bhi09G001856/Bhi12G002270/Bhi09G002906/Bhi04G001051/Bhi11G001430/Bhi11G000826/Bhi04G001841/Bhi12G000676/Bhi11G001389/Bhi12G001133/Bhi10G001088/Bhi02G000659/novel.1790/Bhi12G000795/Bhi11G001940/Bhi04G001986/Bhi09G002966/Bhi09G000502/Bhi03G000309/Bhi09G000139/Bhi11G001137/Bhi05G000929/Bhi03G002133/BhiUN285G26/Bhi01G002026/Bhi09G003007/Bhi12G001305/Bhi07G000550/Bhi08G001739/Bhi09G000729/Bhi04G001345…
MF	GO:0003735	structural constituent of ribosome	98/2600	187/8465	3.5928e-10	9.73649e-08	Bhi09G001856/Bhi12G002270/Bhi09G002906/Bhi11G001430/Bhi11G000826/Bhi04G001841/Bhi12G000676/Bhi11G001389/Bhi12G001133/Bhi02G000659/novel.1790/Bhi11G001940/Bhi04G001986/Bhi09G002966/Bhi09G000502/Bhi03G000309/Bhi09G000139/Bhi11G001137/Bhi05G000929/Bhi03G002133/BhiUN285G26/Bhi01G002026/Bhi09G003007/Bhi12G001305/Bhi07G000550/Bhi08G001739/Bhi09G000729/Bhi04G001345/Bhi01G002385/Bhi12G001385/Bhi06G000284…	Bhi09G001856/Bhi12G002270/Bhi09G002906/Bhi11G001430/Bhi11G000826/Bhi04G001841/Bhi12G000676/Bhi11G001389/Bhi12G001133/Bhi02G000659/-/Bhi11G001940/Bhi04G001986/Bhi09G002966/Bhi09G000502/Bhi03G000309/Bhi09G000139/Bhi11G001137/Bhi05G000929/Bhi03G002133/BhiUN285G26/Bhi01G002026/Bhi09G003007/Bhi12G001305/Bhi07G000550/Bhi08G001739/Bhi09G000729/Bhi04G001345/Bhi01G002385/Bhi12G001385/Bhi06G000284/-/Bhi05G…	98	3	Bhi01G001364/Bhi12G001578/Bhi07G001272	95	Bhi09G001856/Bhi12G002270/Bhi09G002906/Bhi11G001430/Bhi11G000826/Bhi04G001841/Bhi12G000676/Bhi11G001389/Bhi12G001133/Bhi02G000659/novel.1790/Bhi11G001940/Bhi04G001986/Bhi09G002966/Bhi09G000502/Bhi03G000309/Bhi09G000139/Bhi11G001137/Bhi05G000929/Bhi03G002133/BhiUN285G26/Bhi01G002026/Bhi09G003007/Bhi12G001305/Bhi07G000550/Bhi08G001739/Bhi09G000729/Bhi04G001345/Bhi01G002385/Bhi12G001385/Bhi06G000284…
MF	GO:0005198	structural molecule activity	101/2600	199/8465	1.95769e-09	2.65267e-07	Bhi09G001856/Bhi12G002270/Bhi09G002906/Bhi11G001430/Bhi11G000826/Bhi04G001841/Bhi12G000676/Bhi11G001389/Bhi12G001133/Bhi02G000659/novel.1790/Bhi11G001940/Bhi04G001986/Bhi09G002966/Bhi09G000502/Bhi03G000309/Bhi09G000139/Bhi11G001137/Bhi05G000929/Bhi03G002133/BhiUN285G26/Bhi01G002026/Bhi09G003007/Bhi12G001305/Bhi07G000550/Bhi08G001739/Bhi09G000729/Bhi04G001345/Bhi01G002385/Bhi12G001385/Bhi06G000284…	Bhi09G001856/Bhi12G002270/Bhi09G002906/Bhi11G001430/Bhi11G000826/Bhi04G001841/Bhi12G000676/Bhi11G001389/Bhi12G001133/Bhi02G000659/-/Bhi11G001940/Bhi04G001986/Bhi09G002966/Bhi09G000502/Bhi03G000309/Bhi09G000139/Bhi11G001137/Bhi05G000929/Bhi03G002133/BhiUN285G26/Bhi01G002026/Bhi09G003007/Bhi12G001305/Bhi07G000550/Bhi08G001739/Bhi09G000729/Bhi04G001345/Bhi01G002385/Bhi12G001385/Bhi06G000284/-/Bhi05G…	101	6	Bhi01G001364/Bhi12G001578/Bhi10G001566/Bhi07G001272/Bhi10G000177/Bhi05G001547	95	Bhi09G001856/Bhi12G002270/Bhi09G002906/Bhi11G001430/Bhi11G000826/Bhi04G001841/Bhi12G000676/Bhi11G001389/Bhi12G001133/Bhi02G000659/novel.1790/Bhi11G001940/Bhi04G001986/Bhi09G002966/Bhi09G000502/Bhi03G000309/Bhi09G000139/Bhi11G001137/Bhi05G000929/Bhi03G002133/BhiUN285G26/Bhi01G002026/Bhi09G003007/Bhi12G001305/Bhi07G000550/Bhi08G001739/Bhi09G000729/Bhi04G001345/Bhi01G002385/Bhi12G001385/Bhi06G000284…
MF	GO:0003777	microtubule motor activity	28/2600	48/8465	6.51189e-05	0.0058824	Bhi03G001244/Bhi01G002413/Bhi11G000398/Bhi12G001414/Bhi04G000208/Bhi05G001127/Bhi11G001873/BhiUN32G11/Bhi08G001424/Bhi08G001047/Bhi12G000443/Bhi10G001562/Bhi04G001503/Bhi03G001247/Bhi04G001066/Bhi02G000117/Bhi02G000010/Bhi09G002112/Bhi04G000416/Bhi10G001680/Bhi09G001517/Bhi04G000116/Bhi12G001767/Bhi09G000127/Bhi11G001039/BhiUN159G44/Bhi01G001852/Bhi11G001936	Bhi03G001244/Bhi01G002413/Bhi11G000398/Bhi12G001414/Bhi04G000208/Bhi05G001127/Bhi11G001873/BhiUN32G11/Bhi08G001424/Bhi08G001047/Bhi12G000443/Bhi10G001562/Bhi04G001503/Bhi03G001247/Bhi04G001066/Bhi02G000117/Bhi02G000010/Bhi09G002112/Bhi04G000416/Bhi10G001680/Bhi09G001517/Bhi04G000116/Bhi12G001767/Bhi09G000127/Bhi11G001039/BhiUN159G44/Bhi01G001852/Bhi11G001936	28	3	Bhi04G000208/Bhi10G001562/Bhi09G000127	25	Bhi03G001244/Bhi01G002413/Bhi11G000398/Bhi12G001414/Bhi05G001127/Bhi11G001873/BhiUN32G11/Bhi08G001424/Bhi08G001047/Bhi12G000443/Bhi04G001503/Bhi03G001247/Bhi04G001066/Bhi02G000117/Bhi02G000010/Bhi09G002112/Bhi04G000416/Bhi10G001680/Bhi09G001517/Bhi04G000116/Bhi12G001767/Bhi11G001039/BhiUN159G44/Bhi01G001852/Bhi11G001936
MF	GO:0015631	tubulin binding	31/2600	58/8465	0.000250004	0.0134204	Bhi03G001244/Bhi01G002413/Bhi03G000725/Bhi10G001176/Bhi11G000398/Bhi12G001414/Bhi04G000208/Bhi05G001127/Bhi11G001873/BhiUN32G11/Bhi08G001424/Bhi08G001047/Bhi12G000443/Bhi10G001562/Bhi04G001503/Bhi03G001247/Bhi04G001066/Bhi02G000117/Bhi02G000010/Bhi09G002112/Bhi04G000416/Bhi10G001680/Bhi09G001517/Bhi04G000116/Bhi12G001767/Bhi09G000127/Bhi11G001039/Bhi12G002259/BhiUN159G44/Bhi01G001852/Bhi11G001936	Bhi03G001244/Bhi01G002413/Bhi03G000725/Bhi10G001176/Bhi11G000398/Bhi12G001414/Bhi04G000208/Bhi05G001127/Bhi11G001873/BhiUN32G11/Bhi08G001424/Bhi08G001047/Bhi12G000443/Bhi10G001562/Bhi04G001503/Bhi03G001247/Bhi04G001066/Bhi02G000117/Bhi02G000010/Bhi09G002112/Bhi04G000416/Bhi10G001680/Bhi09G001517/Bhi04G000116/Bhi12G001767/Bhi09G000127/Bhi11G001039/Bhi12G002259/BhiUN159G44/Bhi01G001852/Bhi11G001936	31	3	Bhi04G000208/Bhi10G001562/Bhi09G000127	28	Bhi03G001244/Bhi01G002413/Bhi03G000725/Bhi10G001176/Bhi11G000398/Bhi12G001414/Bhi05G001127/Bhi11G001873/BhiUN32G11/Bhi08G001424/Bhi08G001047/Bhi12G000443/Bhi04G001503/Bhi03G001247/Bhi04G001066/Bhi02G000117/Bhi02G000010/Bhi09G002112/Bhi04G000416/Bhi10G001680/Bhi09G001517/Bhi04G000116/Bhi12G001767/Bhi11G001039/Bhi12G002259/BhiUN159G44/Bhi01G001852/Bhi11G001936
MF	GO:0003774	motor activity	30/2600	56/8465	0.000297131	0.0134204	Bhi03G001244/Bhi01G002413/Bhi11G000398/Bhi12G001414/Bhi04G000208/Bhi05G001127/Bhi11G001873/BhiUN32G11/Bhi08G001424/Bhi08G001047/Bhi12G000443/Bhi10G001562/Bhi04G001503/Bhi03G001247/Bhi04G001066/Bhi02G000117/Bhi02G000010/Bhi09G002112/Bhi04G000416/Bhi10G001680/Bhi09G001517/Bhi04G000116/Bhi12G001767/Bhi09G000127/Bhi11G001039/Bhi02G001534/BhiUN159G44/Bhi01G001852/Bhi12G002071/Bhi11G001936	Bhi03G001244/Bhi01G002413/Bhi11G000398/Bhi12G001414/Bhi04G000208/Bhi05G001127/Bhi11G001873/BhiUN32G11/Bhi08G001424/Bhi08G001047/Bhi12G000443/Bhi10G001562/Bhi04G001503/Bhi03G001247/Bhi04G001066/Bhi02G000117/Bhi02G000010/Bhi09G002112/Bhi04G000416/Bhi10G001680/Bhi09G001517/Bhi04G000116/Bhi12G001767/Bhi09G000127/Bhi11G001039/Bhi02G001534/BhiUN159G44/Bhi01G001852/Bhi12G002071/Bhi11G001936	30	5	Bhi04G000208/Bhi10G001562/Bhi09G000127/Bhi02G001534/Bhi12G002071	25	Bhi03G001244/Bhi01G002413/Bhi11G000398/Bhi12G001414/Bhi05G001127/Bhi11G001873/BhiUN32G11/Bhi08G001424/Bhi08G001047/Bhi12G000443/Bhi04G001503/Bhi03G001247/Bhi04G001066/Bhi02G000117/Bhi02G000010/Bhi09G002112/Bhi04G000416/Bhi10G001680/Bhi09G001517/Bhi04G000116/Bhi12G001767/Bhi11G001039/BhiUN159G44/Bhi01G001852/Bhi11G001936
MF	GO:0008017	microtubule binding	30/2600	56/8465	0.000297131	0.0134204	Bhi03G001244/Bhi01G002413/Bhi03G000725/Bhi10G001176/Bhi11G000398/Bhi12G001414/Bhi04G000208/Bhi05G001127/Bhi11G001873/BhiUN32G11/Bhi08G001424/Bhi08G001047/Bhi12G000443/Bhi10G001562/Bhi04G001503/Bhi03G001247/Bhi04G001066/Bhi02G000117/Bhi02G000010/Bhi09G002112/Bhi04G000416/Bhi10G001680/Bhi09G001517/Bhi04G000116/Bhi12G001767/Bhi09G000127/Bhi11G001039/BhiUN159G44/Bhi01G001852/Bhi11G001936	Bhi03G001244/Bhi01G002413/Bhi03G000725/Bhi10G001176/Bhi11G000398/Bhi12G001414/Bhi04G000208/Bhi05G001127/Bhi11G001873/BhiUN32G11/Bhi08G001424/Bhi08G001047/Bhi12G000443/Bhi10G001562/Bhi04G001503/Bhi03G001247/Bhi04G001066/Bhi02G000117/Bhi02G000010/Bhi09G002112/Bhi04G000416/Bhi10G001680/Bhi09G001517/Bhi04G000116/Bhi12G001767/Bhi09G000127/Bhi11G001039/BhiUN159G44/Bhi01G001852/Bhi11G001936	30	3	Bhi04G000208/Bhi10G001562/Bhi09G000127	27	Bhi03G001244/Bhi01G002413/Bhi03G000725/Bhi10G001176/Bhi11G000398/Bhi12G001414/Bhi05G001127/Bhi11G001873/BhiUN32G11/Bhi08G001424/Bhi08G001047/Bhi12G000443/Bhi04G001503/Bhi03G001247/Bhi04G001066/Bhi02G000117/Bhi02G000010/Bhi09G002112/Bhi04G000416/Bhi10G001680/Bhi09G001517/Bhi04G000116/Bhi12G001767/Bhi11G001039/BhiUN159G44/Bhi01G001852/Bhi11G001936
MF	GO:0003700	DNA binding transcription factor activity	122/2600	307/8465	0.000388174	0.0150279	Bhi09G002611/Bhi10G001884/Bhi04G001577/Bhi03G000817/Bhi04G000333/Bhi04G000928/Bhi02G001006/Bhi12G001156/Bhi06G001700/Bhi07G000238/Bhi04G000421/Bhi01G002006/Bhi09G002453/Bhi11G001648/Bhi05G000994/Bhi04G000027/Bhi05G001675/Bhi09G001934/Bhi07G000733/Bhi04G000770/Bhi07G001109/Bhi04G000343/Bhi09G002830/Bhi05G001531/Bhi12G000136/BhiUN395G14/Bhi10G001421/Bhi03G000687/Bhi12G001434/Bhi11G000318/Bhi01G0028…	Bhi09G002611/Bhi10G001884/Bhi04G001577/Bhi03G000817/Bhi04G000333/Bhi04G000928/Bhi02G001006/Bhi12G001156/Bhi06G001700/Bhi07G000238/Bhi04G000421/Bhi01G002006/Bhi09G002453/Bhi11G001648/Bhi05G000994/Bhi04G000027/Bhi05G001675/Bhi09G001934/Bhi07G000733/Bhi04G000770/Bhi07G001109/Bhi04G000343/Bhi09G002830/Bhi05G001531/Bhi12G000136/BhiUN395G14/Bhi10G001421/Bhi03G000687/Bhi12G001434/Bhi11G000318/Bhi01G0028…	122	81	Bhi09G002611/Bhi04G001577/Bhi02G001006/Bhi12G001156/Bhi06G001700/Bhi07G000238/Bhi01G002006/Bhi09G002453/Bhi11G001648/Bhi05G000994/Bhi05G001675/Bhi09G001934/Bhi07G000733/Bhi04G000770/Bhi07G001109/Bhi04G000343/Bhi09G002830/Bhi05G001531/Bhi12G000136/BhiUN395G14/Bhi10G001421/Bhi03G000687/Bhi12G001434/Bhi11G000318/Bhi01G002831/Bhi03G001289/Bhi09G002132/Bhi06G001695/Bhi08G000051/Bhi03G000464/Bhi03G0002…	41	Bhi10G001884/Bhi03G000817/Bhi04G000333/Bhi04G000928/Bhi04G000421/Bhi04G000027/Bhi03G000814/Bhi02G001569/Bhi08G001236/Bhi03G001005/Bhi01G000421/Bhi03G000171/Bhi11G000877/Bhi09G002086/Bhi01G001724/Bhi11G001911/Bhi05G000195/Bhi07G001313/Bhi04G001206/Bhi03G000669/Bhi02G000298/Bhi10G000932/Bhi03G001388/Bhi05G000779/Bhi02G000565/Bhi07G000405/Bhi01G000409/Bhi04G000039/Bhi10G000031/Bhi01G000694/Bhi01G000…
MF	GO:0046982	protein heterodimerization activity	27/2600	51/8465	0.000752656	0.0254962	Bhi03G001239/Bhi09G000506/Bhi05G000204/Bhi04G001847/Bhi04G001649/Bhi09G000816/Bhi03G001177/Bhi02G001340/Bhi10G000543/Bhi09G001644/Bhi10G000548/Bhi04G001652/Bhi04G001650/Bhi04G001848/Bhi10G000549/Bhi08G000257/Bhi10G000545/Bhi11G001855/Bhi06G001288/Bhi01G001950/Bhi10G001009/Bhi02G001773/Bhi09G000507/Bhi08G000139/Bhi05G000628/Bhi02G001684/Bhi09G001201	Bhi03G001239/Bhi09G000506/Bhi05G000204/Bhi04G001847/Bhi04G001649/Bhi09G000816/Bhi03G001177/Bhi02G001340/Bhi10G000543/Bhi09G001644/Bhi10G000548/Bhi04G001652/Bhi04G001650/Bhi04G001848/Bhi10G000549/Bhi08G000257/Bhi10G000545/Bhi11G001855/Bhi06G001288/Bhi01G001950/Bhi10G001009/Bhi02G001773/Bhi09G000507/Bhi08G000139/Bhi05G000628/Bhi02G001684/Bhi09G001201	27	3	Bhi10G001009/Bhi05G000628/Bhi02G001684	24	Bhi03G001239/Bhi09G000506/Bhi05G000204/Bhi04G001847/Bhi04G001649/Bhi09G000816/Bhi03G001177/Bhi02G001340/Bhi10G000543/Bhi09G001644/Bhi10G000548/Bhi04G001652/Bhi04G001650/Bhi04G001848/Bhi10G000549/Bhi08G000257/Bhi10G000545/Bhi11G001855/Bhi06G001288/Bhi01G001950/Bhi02G001773/Bhi09G000507/Bhi08G000139/Bhi09G001201
MF	GO:0140110	transcription regulator activity	127/2600	327/8465	0.000873917	0.0263146	Bhi09G002611/Bhi10G001884/Bhi04G001577/Bhi03G000817/Bhi04G000333/Bhi04G000928/Bhi02G001006/Bhi12G001156/Bhi06G001700/Bhi07G000238/Bhi04G000421/Bhi01G002006/Bhi09G002453/Bhi11G001648/Bhi05G000994/Bhi04G000027/Bhi05G001675/Bhi09G001934/Bhi07G000733/Bhi04G000770/Bhi07G001109/Bhi04G000343/Bhi09G002830/Bhi05G001531/Bhi12G000136/BhiUN395G14/Bhi10G001421/Bhi03G000687/Bhi12G001434/Bhi11G000318/Bhi01G0028…	Bhi09G002611/Bhi10G001884/Bhi04G001577/Bhi03G000817/Bhi04G000333/Bhi04G000928/Bhi02G001006/Bhi12G001156/Bhi06G001700/Bhi07G000238/Bhi04G000421/Bhi01G002006/Bhi09G002453/Bhi11G001648/Bhi05G000994/Bhi04G000027/Bhi05G001675/Bhi09G001934/Bhi07G000733/Bhi04G000770/Bhi07G001109/Bhi04G000343/Bhi09G002830/Bhi05G001531/Bhi12G000136/BhiUN395G14/Bhi10G001421/Bhi03G000687/Bhi12G001434/Bhi11G000318/Bhi01G0028…	127	84	Bhi09G002611/Bhi04G001577/Bhi02G001006/Bhi12G001156/Bhi06G001700/Bhi07G000238/Bhi01G002006/Bhi09G002453/Bhi11G001648/Bhi05G000994/Bhi05G001675/Bhi09G001934/Bhi07G000733/Bhi04G000770/Bhi07G001109/Bhi04G000343/Bhi09G002830/Bhi05G001531/Bhi12G000136/BhiUN395G14/Bhi10G001421/Bhi03G000687/Bhi12G001434/Bhi11G000318/Bhi01G002831/Bhi03G001289/Bhi09G002132/Bhi06G001695/Bhi08G000051/Bhi03G000464/Bhi03G0002…	43	Bhi10G001884/Bhi03G000817/Bhi04G000333/Bhi04G000928/Bhi04G000421/Bhi04G000027/Bhi03G000814/Bhi02G001569/Bhi08G001236/Bhi03G001005/Bhi01G000421/Bhi03G000171/Bhi11G000877/Bhi09G002086/Bhi01G001724/Bhi11G001911/Bhi05G000195/Bhi07G001313/Bhi04G001206/Bhi03G000669/Bhi02G000298/Bhi01G002311/Bhi10G000932/Bhi03G001388/Bhi05G000779/Bhi02G000565/Bhi07G000405/Bhi03G002290/Bhi01G000409/Bhi04G000039/Bhi10G000…
MF	GO:0046527	glucosyltransferase activity	33/2600	67/8465	0.00109609	0.0297039	Bhi02G000590/Bhi10G000929/Bhi04G001833/Bhi11G001040/Bhi01G002335/Bhi05G001138/Bhi09G001942/Bhi11G001756/Bhi12G001032/Bhi05G001772/Bhi09G000483/Bhi01G002320/Bhi11G001273/Bhi10G001096/Bhi07G000230/Bhi09G001489/Bhi11G001031/Bhi03G001929/Bhi09G000531/Bhi05G001773/Bhi02G000587/Bhi08G000202/Bhi05G000292/Bhi09G002934/Bhi05G001771/Bhi09G001490/Bhi10G001092/Bhi02G001376/Bhi12G001463/Bhi10G001277/Bhi10G001…	Bhi02G000590/Bhi10G000929/Bhi04G001833/Bhi11G001040/Bhi01G002335/Bhi05G001138/Bhi09G001942/Bhi11G001756/Bhi12G001032/Bhi05G001772/Bhi09G000483/Bhi01G002320/Bhi11G001273/Bhi10G001096/Bhi07G000230/Bhi09G001489/Bhi11G001031/Bhi03G001929/Bhi09G000531/Bhi05G001773/Bhi02G000587/Bhi08G000202/Bhi05G000292/Bhi09G002934/Bhi05G001771/Bhi09G001490/Bhi10G001092/Bhi02G001376/Bhi12G001463/Bhi10G001277/Bhi10G001…	33	24	Bhi02G000590/Bhi04G001833/Bhi09G001942/Bhi11G001756/Bhi12G001032/Bhi05G001772/Bhi09G000483/Bhi01G002320/Bhi11G001273/Bhi10G001096/Bhi11G001031/Bhi03G001929/Bhi09G000531/Bhi05G001773/Bhi02G000587/Bhi05G000292/Bhi05G001771/Bhi09G001490/Bhi10G001092/Bhi02G001376/Bhi10G001277/Bhi10G001095/Bhi11G001041/Bhi04G001610	9	Bhi10G000929/Bhi11G001040/Bhi01G002335/Bhi05G001138/Bhi07G000230/Bhi09G001489/Bhi08G000202/Bhi09G002934/Bhi12G001463

## Sheet: B_20dvsB_0d_GOenrich_sign
GO enrichment were identified in B_20d vs. B_0d
Category	GOID	Description	GeneRatio	BgRatio	pvalue	padj	geneID	geneName	Count	Up	Up_Gene_id	Down	Down_Gene_id
BP	GO:0006412	translation	193/3378	265/5549	1.98429e-05	0.00823481	Bhi09G001377/Bhi01G002385/Bhi09G002966/Bhi12G000676/Bhi04G001345/Bhi06G000284/Bhi01G001237/Bhi11G001941/Bhi06G000584/Bhi04G001841/Bhi03G002133/Bhi09G001856/Bhi09G000502/novel.1790/Bhi12G001385/Bhi05G000929/Bhi07G001241/Bhi07G000550/Bhi09G000729/Bhi03G000652/Bhi01G000513/Bhi08G001739/Bhi01G002026/Bhi12G002209/Bhi03G000794/Bhi09G002906/Bhi11G001389/Bhi02G001608/Bhi02G001728/Bhi12G001305/novel.1121/…	Bhi09G001377/Bhi01G002385/Bhi09G002966/Bhi12G000676/Bhi04G001345/Bhi06G000284/Bhi01G001237/Bhi11G001941/Bhi06G000584/Bhi04G001841/Bhi03G002133/Bhi09G001856/Bhi09G000502/-/Bhi12G001385/Bhi05G000929/Bhi07G001241/Bhi07G000550/Bhi09G000729/Bhi03G000652/Bhi01G000513/Bhi08G001739/Bhi01G002026/Bhi12G002209/Bhi03G000794/Bhi09G002906/Bhi11G001389/Bhi02G001608/Bhi02G001728/Bhi12G001305/-/Bhi12G002285/Bhi11…	193	30	Bhi09G001377/Bhi01G001987/Bhi05G001163/Bhi01G002106/Bhi11G000478/Bhi01G000587/BhiUN245G42/Bhi04G000591/Bhi12G001992/Bhi01G002166/Bhi12G001183/Bhi10G001610/Bhi07G000997/Bhi04G002069/Bhi12G001744/Bhi05G000540/Bhi10G001444/Bhi11G001116/Bhi07G001272/Bhi03G000468/Bhi04G001653/Bhi09G001052/BhiUN548G3/Bhi07G000070/Bhi10G001445/Bhi06G000108/Bhi08G000613/Bhi08G000344/Bhi11G000609/novel.919	163	Bhi01G002385/Bhi09G002966/Bhi12G000676/Bhi04G001345/Bhi06G000284/Bhi01G001237/Bhi11G001941/Bhi06G000584/Bhi04G001841/Bhi03G002133/Bhi09G001856/Bhi09G000502/novel.1790/Bhi12G001385/Bhi05G000929/Bhi07G001241/Bhi07G000550/Bhi09G000729/Bhi03G000652/Bhi01G000513/Bhi08G001739/Bhi01G002026/Bhi12G002209/Bhi03G000794/Bhi09G002906/Bhi11G001389/Bhi02G001608/Bhi02G001728/Bhi12G001305/novel.1121/Bhi12G002285/…
BP	GO:0006518	peptide metabolic process	197/3378	274/5549	6.05727e-05	0.00851019	Bhi09G001377/Bhi01G002385/Bhi09G002966/Bhi12G000676/Bhi04G001345/Bhi06G000284/Bhi01G001237/Bhi11G001941/Bhi06G000584/Bhi04G001841/Bhi03G002133/Bhi09G001856/Bhi09G000502/novel.1790/Bhi12G001385/Bhi05G000929/Bhi07G001241/Bhi07G000550/Bhi09G000729/Bhi03G000652/Bhi01G000513/Bhi08G001739/Bhi01G002026/Bhi12G002209/Bhi03G000794/Bhi09G002906/Bhi11G001389/Bhi02G001608/Bhi02G001728/Bhi12G001305/novel.1121/…	Bhi09G001377/Bhi01G002385/Bhi09G002966/Bhi12G000676/Bhi04G001345/Bhi06G000284/Bhi01G001237/Bhi11G001941/Bhi06G000584/Bhi04G001841/Bhi03G002133/Bhi09G001856/Bhi09G000502/-/Bhi12G001385/Bhi05G000929/Bhi07G001241/Bhi07G000550/Bhi09G000729/Bhi03G000652/Bhi01G000513/Bhi08G001739/Bhi01G002026/Bhi12G002209/Bhi03G000794/Bhi09G002906/Bhi11G001389/Bhi02G001608/Bhi02G001728/Bhi12G001305/-/Bhi12G002285/Bhi11…	197	32	Bhi09G001377/Bhi01G001987/Bhi05G001163/Bhi01G002106/Bhi11G000478/Bhi09G002058/Bhi01G000587/BhiUN245G42/Bhi04G000591/Bhi12G001992/Bhi01G002166/Bhi12G001183/Bhi10G001610/Bhi07G000997/Bhi04G002069/Bhi12G001744/Bhi05G000540/Bhi10G001444/Bhi11G001116/Bhi07G001272/Bhi03G000468/Bhi04G001653/Bhi09G001052/Bhi06G001439/BhiUN548G3/Bhi07G000070/Bhi10G001445/Bhi06G000108/Bhi08G000613/Bhi08G000344/Bhi11G000609…	165	Bhi01G002385/Bhi09G002966/Bhi12G000676/Bhi04G001345/Bhi06G000284/Bhi01G001237/Bhi11G001941/Bhi06G000584/Bhi04G001841/Bhi03G002133/Bhi09G001856/Bhi09G000502/novel.1790/Bhi12G001385/Bhi05G000929/Bhi07G001241/Bhi07G000550/Bhi09G000729/Bhi03G000652/Bhi01G000513/Bhi08G001739/Bhi01G002026/Bhi12G002209/Bhi03G000794/Bhi09G002906/Bhi11G001389/Bhi02G001608/Bhi02G001728/Bhi12G001305/novel.1121/Bhi12G002285/…
BP	GO:0043043	peptide biosynthetic process	193/3378	268/5549	6.15195e-05	0.00851019	Bhi09G001377/Bhi01G002385/Bhi09G002966/Bhi12G000676/Bhi04G001345/Bhi06G000284/Bhi01G001237/Bhi11G001941/Bhi06G000584/Bhi04G001841/Bhi03G002133/Bhi09G001856/Bhi09G000502/novel.1790/Bhi12G001385/Bhi05G000929/Bhi07G001241/Bhi07G000550/Bhi09G000729/Bhi03G000652/Bhi01G000513/Bhi08G001739/Bhi01G002026/Bhi12G002209/Bhi03G000794/Bhi09G002906/Bhi11G001389/Bhi02G001608/Bhi02G001728/Bhi12G001305/novel.1121/…	Bhi09G001377/Bhi01G002385/Bhi09G002966/Bhi12G000676/Bhi04G001345/Bhi06G000284/Bhi01G001237/Bhi11G001941/Bhi06G000584/Bhi04G001841/Bhi03G002133/Bhi09G001856/Bhi09G000502/-/Bhi12G001385/Bhi05G000929/Bhi07G001241/Bhi07G000550/Bhi09G000729/Bhi03G000652/Bhi01G000513/Bhi08G001739/Bhi01G002026/Bhi12G002209/Bhi03G000794/Bhi09G002906/Bhi11G001389/Bhi02G001608/Bhi02G001728/Bhi12G001305/-/Bhi12G002285/Bhi11…	193	30	Bhi09G001377/Bhi01G001987/Bhi05G001163/Bhi01G002106/Bhi11G000478/Bhi01G000587/BhiUN245G42/Bhi04G000591/Bhi12G001992/Bhi01G002166/Bhi12G001183/Bhi10G001610/Bhi07G000997/Bhi04G002069/Bhi12G001744/Bhi05G000540/Bhi10G001444/Bhi11G001116/Bhi07G001272/Bhi03G000468/Bhi04G001653/Bhi09G001052/BhiUN548G3/Bhi07G000070/Bhi10G001445/Bhi06G000108/Bhi08G000613/Bhi08G000344/Bhi11G000609/novel.919	163	Bhi01G002385/Bhi09G002966/Bhi12G000676/Bhi04G001345/Bhi06G000284/Bhi01G001237/Bhi11G001941/Bhi06G000584/Bhi04G001841/Bhi03G002133/Bhi09G001856/Bhi09G000502/novel.1790/Bhi12G001385/Bhi05G000929/Bhi07G001241/Bhi07G000550/Bhi09G000729/Bhi03G000652/Bhi01G000513/Bhi08G001739/Bhi01G002026/Bhi12G002209/Bhi03G000794/Bhi09G002906/Bhi11G001389/Bhi02G001608/Bhi02G001728/Bhi12G001305/novel.1121/Bhi12G002285/…
BP	GO:0043604	amide biosynthetic process	198/3378	278/5549	0.000143355	0.0148731	Bhi09G001377/Bhi01G002385/Bhi09G002966/Bhi12G000676/Bhi04G001345/Bhi06G000284/Bhi01G001237/Bhi11G001941/Bhi06G000584/Bhi04G001841/Bhi03G002133/Bhi09G001856/Bhi09G000502/novel.1790/Bhi12G001385/Bhi05G000929/Bhi07G001241/Bhi07G000550/Bhi09G000729/Bhi03G000652/Bhi01G000513/Bhi08G001739/Bhi01G002026/Bhi12G002209/Bhi03G000794/Bhi09G002906/Bhi11G001389/Bhi02G001608/Bhi02G001728/Bhi12G001305/novel.1121/…	Bhi09G001377/Bhi01G002385/Bhi09G002966/Bhi12G000676/Bhi04G001345/Bhi06G000284/Bhi01G001237/Bhi11G001941/Bhi06G000584/Bhi04G001841/Bhi03G002133/Bhi09G001856/Bhi09G000502/-/Bhi12G001385/Bhi05G000929/Bhi07G001241/Bhi07G000550/Bhi09G000729/Bhi03G000652/Bhi01G000513/Bhi08G001739/Bhi01G002026/Bhi12G002209/Bhi03G000794/Bhi09G002906/Bhi11G001389/Bhi02G001608/Bhi02G001728/Bhi12G001305/-/Bhi12G002285/Bhi11…	198	32	Bhi09G001377/Bhi01G001987/Bhi05G001163/Bhi01G002106/Bhi11G000478/Bhi01G000587/Bhi07G001219/BhiUN245G42/Bhi04G000591/Bhi12G001992/Bhi01G002166/Bhi12G001183/Bhi10G001610/Bhi07G000997/Bhi04G002069/Bhi12G001744/Bhi05G000540/Bhi10G001444/Bhi11G001116/Bhi07G001272/Bhi03G000468/Bhi04G001653/Bhi07G000105/Bhi09G001052/BhiUN548G3/Bhi07G000070/Bhi10G001445/Bhi06G000108/Bhi08G000613/Bhi08G000344/Bhi11G000609…	166	Bhi01G002385/Bhi09G002966/Bhi12G000676/Bhi04G001345/Bhi06G000284/Bhi01G001237/Bhi11G001941/Bhi06G000584/Bhi04G001841/Bhi03G002133/Bhi09G001856/Bhi09G000502/novel.1790/Bhi12G001385/Bhi05G000929/Bhi07G001241/Bhi07G000550/Bhi09G000729/Bhi03G000652/Bhi01G000513/Bhi08G001739/Bhi01G002026/Bhi12G002209/Bhi03G000794/Bhi09G002906/Bhi11G001389/Bhi02G001608/Bhi02G001728/Bhi12G001305/novel.1121/Bhi12G002285/…
BP	GO:0043603	cellular amide metabolic process	202/3378	287/5549	0.000363631	0.0301814	Bhi09G001377/Bhi01G002385/Bhi09G002966/Bhi12G000676/Bhi04G001345/Bhi06G000284/Bhi01G001237/Bhi11G001941/Bhi06G000584/Bhi04G001841/Bhi03G002133/Bhi09G001856/Bhi09G000502/novel.1790/Bhi12G001385/Bhi05G000929/Bhi07G001241/Bhi07G000550/Bhi09G000729/Bhi03G000652/Bhi01G000513/Bhi08G001739/Bhi01G002026/Bhi12G002209/Bhi03G000794/Bhi09G002906/Bhi11G001389/Bhi02G001608/Bhi02G001728/Bhi12G001305/novel.1121/…	Bhi09G001377/Bhi01G002385/Bhi09G002966/Bhi12G000676/Bhi04G001345/Bhi06G000284/Bhi01G001237/Bhi11G001941/Bhi06G000584/Bhi04G001841/Bhi03G002133/Bhi09G001856/Bhi09G000502/-/Bhi12G001385/Bhi05G000929/Bhi07G001241/Bhi07G000550/Bhi09G000729/Bhi03G000652/Bhi01G000513/Bhi08G001739/Bhi01G002026/Bhi12G002209/Bhi03G000794/Bhi09G002906/Bhi11G001389/Bhi02G001608/Bhi02G001728/Bhi12G001305/-/Bhi12G002285/Bhi11…	202	34	Bhi09G001377/Bhi01G001987/Bhi05G001163/Bhi01G002106/Bhi11G000478/Bhi09G002058/Bhi01G000587/Bhi07G001219/BhiUN245G42/Bhi04G000591/Bhi12G001992/Bhi01G002166/Bhi12G001183/Bhi10G001610/Bhi07G000997/Bhi04G002069/Bhi12G001744/Bhi05G000540/Bhi10G001444/Bhi11G001116/Bhi07G001272/Bhi03G000468/Bhi04G001653/Bhi07G000105/Bhi09G001052/Bhi06G001439/BhiUN548G3/Bhi07G000070/Bhi10G001445/Bhi06G000108/Bhi08G000613…	168	Bhi01G002385/Bhi09G002966/Bhi12G000676/Bhi04G001345/Bhi06G000284/Bhi01G001237/Bhi11G001941/Bhi06G000584/Bhi04G001841/Bhi03G002133/Bhi09G001856/Bhi09G000502/novel.1790/Bhi12G001385/Bhi05G000929/Bhi07G001241/Bhi07G000550/Bhi09G000729/Bhi03G000652/Bhi01G000513/Bhi08G001739/Bhi01G002026/Bhi12G002209/Bhi03G000794/Bhi09G002906/Bhi11G001389/Bhi02G001608/Bhi02G001728/Bhi12G001305/novel.1121/Bhi12G002285/…
CC	GO:0005840	ribosome	151/1262	184/2034	6.31506e-10	7.00972e-08	Bhi01G002385/Bhi09G002966/Bhi12G000676/Bhi04G001345/Bhi06G000284/Bhi01G001237/Bhi11G001941/Bhi06G000584/Bhi04G001841/Bhi03G002133/Bhi09G001856/Bhi09G000502/novel.1790/Bhi12G001385/Bhi05G000929/Bhi07G000550/Bhi09G000729/Bhi03G000652/Bhi01G000513/Bhi08G001739/Bhi01G002026/Bhi12G002209/Bhi03G000794/Bhi09G002906/Bhi11G001389/Bhi02G001608/Bhi02G001728/Bhi12G001305/novel.1121/Bhi12G002285/Bhi11G001940/…	Bhi01G002385/Bhi09G002966/Bhi12G000676/Bhi04G001345/Bhi06G000284/Bhi01G001237/Bhi11G001941/Bhi06G000584/Bhi04G001841/Bhi03G002133/Bhi09G001856/Bhi09G000502/-/Bhi12G001385/Bhi05G000929/Bhi07G000550/Bhi09G000729/Bhi03G000652/Bhi01G000513/Bhi08G001739/Bhi01G002026/Bhi12G002209/Bhi03G000794/Bhi09G002906/Bhi11G001389/Bhi02G001608/Bhi02G001728/Bhi12G001305/-/Bhi12G002285/Bhi11G001940/Bhi07G000818/Bhi11…	151	4	Bhi01G000587/Bhi12G001744/Bhi07G001272/novel.919	147	Bhi01G002385/Bhi09G002966/Bhi12G000676/Bhi04G001345/Bhi06G000284/Bhi01G001237/Bhi11G001941/Bhi06G000584/Bhi04G001841/Bhi03G002133/Bhi09G001856/Bhi09G000502/novel.1790/Bhi12G001385/Bhi05G000929/Bhi07G000550/Bhi09G000729/Bhi03G000652/Bhi01G000513/Bhi08G001739/Bhi01G002026/Bhi12G002209/Bhi03G000794/Bhi09G002906/Bhi11G001389/Bhi02G001608/Bhi02G001728/Bhi12G001305/novel.1121/Bhi12G002285/Bhi11G001940/…
CC	GO:0043228	non-membrane-bounded organelle	206/1262	264/2034	2.33124e-09	8.62557e-08	Bhi12G000795/Bhi09G000463/Bhi01G002385/Bhi09G002966/Bhi12G000676/Bhi04G001345/Bhi06G000284/Bhi01G001237/Bhi11G001941/BhiUN159G51/Bhi01G001494/Bhi06G000744/Bhi06G000584/Bhi01G000890/Bhi04G001841/Bhi03G002133/Bhi09G001856/Bhi09G000502/novel.1790/Bhi12G001385/Bhi05G000929/Bhi07G000550/Bhi09G000729/Bhi04G000298/Bhi03G000652/Bhi01G000513/Bhi08G001739/Bhi01G002026/Bhi12G002209/Bhi03G000794/Bhi09G002906…	Bhi12G000795/Bhi09G000463/Bhi01G002385/Bhi09G002966/Bhi12G000676/Bhi04G001345/Bhi06G000284/Bhi01G001237/Bhi11G001941/BhiUN159G51/Bhi01G001494/Bhi06G000744/Bhi06G000584/Bhi01G000890/Bhi04G001841/Bhi03G002133/Bhi09G001856/Bhi09G000502/-/Bhi12G001385/Bhi05G000929/Bhi07G000550/Bhi09G000729/Bhi04G000298/Bhi03G000652/Bhi01G000513/Bhi08G001739/Bhi01G002026/Bhi12G002209/Bhi03G000794/Bhi09G002906/Bhi11G00…	206	26	Bhi09G000463/Bhi06G001604/Bhi02G001534/Bhi06G001002/Bhi12G002071/Bhi01G000587/Bhi03G000655/Bhi07G000915/Bhi12G001744/Bhi01G002133/Bhi11G000412/Bhi06G001676/Bhi10G000794/BhiUN587G33/Bhi07G001272/Bhi10G000353/Bhi06G000462/Bhi08G000142/Bhi04G001193/Bhi06G001291/Bhi12G001667/Bhi11G001621/Bhi01G000493/novel.88/Bhi07G000478/novel.919	180	Bhi12G000795/Bhi01G002385/Bhi09G002966/Bhi12G000676/Bhi04G001345/Bhi06G000284/Bhi01G001237/Bhi11G001941/BhiUN159G51/Bhi01G001494/Bhi06G000744/Bhi06G000584/Bhi01G000890/Bhi04G001841/Bhi03G002133/Bhi09G001856/Bhi09G000502/novel.1790/Bhi12G001385/Bhi05G000929/Bhi07G000550/Bhi09G000729/Bhi04G000298/Bhi03G000652/Bhi01G000513/Bhi08G001739/Bhi01G002026/Bhi12G002209/Bhi03G000794/Bhi09G002906/Bhi11G001389…
CC	GO:0043232	intracellular non-membrane-bounded organelle	206/1262	264/2034	2.33124e-09	8.62557e-08	Bhi12G000795/Bhi09G000463/Bhi01G002385/Bhi09G002966/Bhi12G000676/Bhi04G001345/Bhi06G000284/Bhi01G001237/Bhi11G001941/BhiUN159G51/Bhi01G001494/Bhi06G000744/Bhi06G000584/Bhi01G000890/Bhi04G001841/Bhi03G002133/Bhi09G001856/Bhi09G000502/novel.1790/Bhi12G001385/Bhi05G000929/Bhi07G000550/Bhi09G000729/Bhi04G000298/Bhi03G000652/Bhi01G000513/Bhi08G001739/Bhi01G002026/Bhi12G002209/Bhi03G000794/Bhi09G002906…	Bhi12G000795/Bhi09G000463/Bhi01G002385/Bhi09G002966/Bhi12G000676/Bhi04G001345/Bhi06G000284/Bhi01G001237/Bhi11G001941/BhiUN159G51/Bhi01G001494/Bhi06G000744/Bhi06G000584/Bhi01G000890/Bhi04G001841/Bhi03G002133/Bhi09G001856/Bhi09G000502/-/Bhi12G001385/Bhi05G000929/Bhi07G000550/Bhi09G000729/Bhi04G000298/Bhi03G000652/Bhi01G000513/Bhi08G001739/Bhi01G002026/Bhi12G002209/Bhi03G000794/Bhi09G002906/Bhi11G00…	206	26	Bhi09G000463/Bhi06G001604/Bhi02G001534/Bhi06G001002/Bhi12G002071/Bhi01G000587/Bhi03G000655/Bhi07G000915/Bhi12G001744/Bhi01G002133/Bhi11G000412/Bhi06G001676/Bhi10G000794/BhiUN587G33/Bhi07G001272/Bhi10G000353/Bhi06G000462/Bhi08G000142/Bhi04G001193/Bhi06G001291/Bhi12G001667/Bhi11G001621/Bhi01G000493/novel.88/Bhi07G000478/novel.919	180	Bhi12G000795/Bhi01G002385/Bhi09G002966/Bhi12G000676/Bhi04G001345/Bhi06G000284/Bhi01G001237/Bhi11G001941/BhiUN159G51/Bhi01G001494/Bhi06G000744/Bhi06G000584/Bhi01G000890/Bhi04G001841/Bhi03G002133/Bhi09G001856/Bhi09G000502/novel.1790/Bhi12G001385/Bhi05G000929/Bhi07G000550/Bhi09G000729/Bhi04G000298/Bhi03G000652/Bhi01G000513/Bhi08G001739/Bhi01G002026/Bhi12G002209/Bhi03G000794/Bhi09G002906/Bhi11G001389…
CC	GO:1990904	ribonucleoprotein complex	159/1262	206/2034	8.18972e-07	2.27265e-05	Bhi01G002385/Bhi09G002966/Bhi12G000676/Bhi04G001345/Bhi06G000284/Bhi01G001237/Bhi11G001941/Bhi06G000584/Bhi04G001841/Bhi03G002133/Bhi09G001856/Bhi09G000502/novel.1790/Bhi12G001385/Bhi05G000929/Bhi07G000550/Bhi09G000729/Bhi03G000652/Bhi01G000513/Bhi08G001739/Bhi01G002026/Bhi12G002209/Bhi03G000794/Bhi09G002906/Bhi11G001389/Bhi02G001608/Bhi02G001728/Bhi12G001305/novel.1121/Bhi12G002285/Bhi11G001940/…	Bhi01G002385/Bhi09G002966/Bhi12G000676/Bhi04G001345/Bhi06G000284/Bhi01G001237/Bhi11G001941/Bhi06G000584/Bhi04G001841/Bhi03G002133/Bhi09G001856/Bhi09G000502/-/Bhi12G001385/Bhi05G000929/Bhi07G000550/Bhi09G000729/Bhi03G000652/Bhi01G000513/Bhi08G001739/Bhi01G002026/Bhi12G002209/Bhi03G000794/Bhi09G002906/Bhi11G001389/Bhi02G001608/Bhi02G001728/Bhi12G001305/-/Bhi12G002285/Bhi11G001940/Bhi07G000818/Bhi11…	159	9	Bhi11G000377/Bhi01G000587/BhiUN55G3/Bhi06G001066/Bhi12G001744/Bhi07G001272/Bhi02G001251/Bhi12G000495/novel.919	150	Bhi01G002385/Bhi09G002966/Bhi12G000676/Bhi04G001345/Bhi06G000284/Bhi01G001237/Bhi11G001941/Bhi06G000584/Bhi04G001841/Bhi03G002133/Bhi09G001856/Bhi09G000502/novel.1790/Bhi12G001385/Bhi05G000929/Bhi07G000550/Bhi09G000729/Bhi03G000652/Bhi01G000513/Bhi08G001739/Bhi01G002026/Bhi12G002209/Bhi03G000794/Bhi09G002906/Bhi11G001389/Bhi02G001608/Bhi02G001728/Bhi12G001305/novel.1121/Bhi12G002285/Bhi11G001940/…
CC	GO:0044444	cytoplasmic part	268/1262	378/2034	4.3352e-05	0.000962415	Bhi06G001325/Bhi09G000932/Bhi09G000794/Bhi01G002385/Bhi09G002966/Bhi12G000676/Bhi04G001345/Bhi06G000284/Bhi03G001378/Bhi01G001237/Bhi11G001941/Bhi06G000584/Bhi04G001841/Bhi03G002133/Bhi09G001856/Bhi09G000502/novel.1790/Bhi12G001385/Bhi05G000929/Bhi07G000550/Bhi09G000729/Bhi03G000652/Bhi01G000513/Bhi08G001739/Bhi01G002026/Bhi12G002209/Bhi03G000794/novel.1570/Bhi09G002906/Bhi11G001389/Bhi02G001608/…	Bhi06G001325/Bhi09G000932/Bhi09G000794/Bhi01G002385/Bhi09G002966/Bhi12G000676/Bhi04G001345/Bhi06G000284/Bhi03G001378/Bhi01G001237/Bhi11G001941/Bhi06G000584/Bhi04G001841/Bhi03G002133/Bhi09G001856/Bhi09G000502/-/Bhi12G001385/Bhi05G000929/Bhi07G000550/Bhi09G000729/Bhi03G000652/Bhi01G000513/Bhi08G001739/Bhi01G002026/Bhi12G002209/Bhi03G000794/-/Bhi09G002906/Bhi11G001389/Bhi02G001608/Bhi02G001728/Bhi12…	268	53	novel.1570/novel.1501/Bhi01G001943/Bhi02G001236/Bhi07G000626/Bhi09G002287/Bhi06G001227/BhiUN189G15/Bhi01G000267/Bhi04G001065/Bhi09G002058/Bhi11G000656/Bhi01G000372/Bhi10G001072/Bhi01G000587/Bhi02G000081/Bhi11G002332/Bhi01G002656/Bhi03G000460/Bhi03G001066/Bhi03G001675/Bhi07G000729/Bhi06G000852/Bhi07G001358/Bhi01G000857/Bhi08G001226/Bhi04G001881/Bhi09G001620/Bhi01G001460/Bhi11G000158/Bhi01G002266/B…	215	Bhi06G001325/Bhi09G000932/Bhi09G000794/Bhi01G002385/Bhi09G002966/Bhi12G000676/Bhi04G001345/Bhi06G000284/Bhi03G001378/Bhi01G001237/Bhi11G001941/Bhi06G000584/Bhi04G001841/Bhi03G002133/Bhi09G001856/Bhi09G000502/novel.1790/Bhi12G001385/Bhi05G000929/Bhi07G000550/Bhi09G000729/Bhi03G000652/Bhi01G000513/Bhi08G001739/Bhi01G002026/Bhi12G002209/Bhi03G000794/Bhi09G002906/Bhi11G001389/Bhi02G001608/Bhi02G00172…
CC	GO:0005737	cytoplasm	310/1262	455/2034	0.00133047	0.0246136	Bhi02G001486/Bhi02G001609/Bhi06G001325/Bhi09G000932/Bhi07G000372/Bhi09G000794/Bhi01G002385/Bhi09G002966/Bhi12G000676/Bhi04G001345/Bhi06G000284/Bhi03G001378/Bhi01G001237/Bhi11G001941/Bhi06G000584/Bhi04G001841/Bhi03G002133/Bhi09G001448/Bhi09G001856/Bhi09G000502/novel.1790/Bhi12G001385/Bhi05G000929/Bhi07G000550/Bhi09G000729/Bhi03G000652/Bhi12G002227/Bhi01G000513/Bhi08G001739/Bhi01G002026/Bhi12G00220…	Bhi02G001486/Bhi02G001609/Bhi06G001325/Bhi09G000932/Bhi07G000372/Bhi09G000794/Bhi01G002385/Bhi09G002966/Bhi12G000676/Bhi04G001345/Bhi06G000284/Bhi03G001378/Bhi01G001237/Bhi11G001941/Bhi06G000584/Bhi04G001841/Bhi03G002133/Bhi09G001448/Bhi09G001856/Bhi09G000502/-/Bhi12G001385/Bhi05G000929/Bhi07G000550/Bhi09G000729/Bhi03G000652/Bhi12G002227/Bhi01G000513/Bhi08G001739/Bhi01G002026/Bhi12G002209/Bhi03G0…	310	72	Bhi02G001609/Bhi09G001448/novel.1570/novel.1501/Bhi01G001943/Bhi02G001236/Bhi07G000626/Bhi03G001240/Bhi09G002287/Bhi06G001227/BhiUN189G15/Bhi11G000099/Bhi01G000267/Bhi04G001065/Bhi09G002058/Bhi11G000656/Bhi01G000372/Bhi10G001072/Bhi01G000587/Bhi02G000081/Bhi11G002332/Bhi01G002656/Bhi03G000460/Bhi03G001066/BhiUN245G42/Bhi06G001437/Bhi03G001675/Bhi06G001312/Bhi07G000729/BhiUN1258G1/Bhi06G000852/Bhi…	238	Bhi02G001486/Bhi06G001325/Bhi09G000932/Bhi07G000372/Bhi09G000794/Bhi01G002385/Bhi09G002966/Bhi12G000676/Bhi04G001345/Bhi06G000284/Bhi03G001378/Bhi01G001237/Bhi11G001941/Bhi06G000584/Bhi04G001841/Bhi03G002133/Bhi09G001856/Bhi09G000502/novel.1790/Bhi12G001385/Bhi05G000929/Bhi07G000550/Bhi09G000729/Bhi03G000652/Bhi12G002227/Bhi01G000513/Bhi08G001739/Bhi01G002026/Bhi12G002209/Bhi03G000794/Bhi05G00082…
MF	GO:0003735	structural constituent of ribosome	153/5089	185/8401	4.23942e-11	1.14888e-08	Bhi01G002385/Bhi09G002966/Bhi12G000676/Bhi04G001345/Bhi06G000284/Bhi01G001237/Bhi11G001941/Bhi06G000584/Bhi04G001841/Bhi03G002133/Bhi09G001856/Bhi09G000502/novel.1790/Bhi12G001385/Bhi05G000929/Bhi07G000550/Bhi09G000729/Bhi03G000652/Bhi01G000513/Bhi08G001739/Bhi01G002026/Bhi12G002209/Bhi03G000794/Bhi09G002906/Bhi11G001389/Bhi02G001608/Bhi02G001728/Bhi12G001305/novel.1121/Bhi12G002285/Bhi11G001940/…	Bhi01G002385/Bhi09G002966/Bhi12G000676/Bhi04G001345/Bhi06G000284/Bhi01G001237/Bhi11G001941/Bhi06G000584/Bhi04G001841/Bhi03G002133/Bhi09G001856/Bhi09G000502/-/Bhi12G001385/Bhi05G000929/Bhi07G000550/Bhi09G000729/Bhi03G000652/Bhi01G000513/Bhi08G001739/Bhi01G002026/Bhi12G002209/Bhi03G000794/Bhi09G002906/Bhi11G001389/Bhi02G001608/Bhi02G001728/Bhi12G001305/-/Bhi12G002285/Bhi11G001940/Bhi07G000818/Bhi11…	153	4	Bhi01G000587/Bhi12G001744/Bhi07G001272/novel.919	149	Bhi01G002385/Bhi09G002966/Bhi12G000676/Bhi04G001345/Bhi06G000284/Bhi01G001237/Bhi11G001941/Bhi06G000584/Bhi04G001841/Bhi03G002133/Bhi09G001856/Bhi09G000502/novel.1790/Bhi12G001385/Bhi05G000929/Bhi07G000550/Bhi09G000729/Bhi03G000652/Bhi01G000513/Bhi08G001739/Bhi01G002026/Bhi12G002209/Bhi03G000794/Bhi09G002906/Bhi11G001389/Bhi02G001608/Bhi02G001728/Bhi12G001305/novel.1121/Bhi12G002285/Bhi11G001940/…
MF	GO:0005198	structural molecule activity	160/5089	197/8401	2.51844e-10	3.41249e-08	Bhi01G002385/Bhi09G002966/Bhi12G000676/Bhi04G001345/Bhi06G000284/Bhi01G001237/Bhi11G001941/Bhi06G000584/Bhi04G001841/Bhi03G002133/Bhi09G001856/Bhi09G000502/novel.1790/Bhi12G001385/Bhi05G000929/Bhi07G000550/Bhi09G000729/Bhi03G000652/Bhi01G000513/Bhi08G001739/Bhi10G000177/Bhi01G002026/Bhi12G002209/Bhi03G000794/Bhi09G002906/Bhi11G001389/Bhi02G001608/Bhi02G001728/Bhi12G001305/novel.1121/Bhi12G002285/…	Bhi01G002385/Bhi09G002966/Bhi12G000676/Bhi04G001345/Bhi06G000284/Bhi01G001237/Bhi11G001941/Bhi06G000584/Bhi04G001841/Bhi03G002133/Bhi09G001856/Bhi09G000502/-/Bhi12G001385/Bhi05G000929/Bhi07G000550/Bhi09G000729/Bhi03G000652/Bhi01G000513/Bhi08G001739/Bhi10G000177/Bhi01G002026/Bhi12G002209/Bhi03G000794/Bhi09G002906/Bhi11G001389/Bhi02G001608/Bhi02G001728/Bhi12G001305/-/Bhi12G002285/Bhi11G001940/Bhi07…	160	10	Bhi10G000177/Bhi01G000587/Bhi01G002656/Bhi03G001675/Bhi04G001881/Bhi12G001744/Bhi09G000395/Bhi07G001272/Bhi10G001566/novel.919	150	Bhi01G002385/Bhi09G002966/Bhi12G000676/Bhi04G001345/Bhi06G000284/Bhi01G001237/Bhi11G001941/Bhi06G000584/Bhi04G001841/Bhi03G002133/Bhi09G001856/Bhi09G000502/novel.1790/Bhi12G001385/Bhi05G000929/Bhi07G000550/Bhi09G000729/Bhi03G000652/Bhi01G000513/Bhi08G001739/Bhi01G002026/Bhi12G002209/Bhi03G000794/Bhi09G002906/Bhi11G001389/Bhi02G001608/Bhi02G001728/Bhi12G001305/novel.1121/Bhi12G002285/Bhi11G001940/…

## Sheet: B_30dvsB_0d_GOenrich_sign
GO enrichment were identified in B_30d vs. B_0d
Category	GOID	Description	GeneRatio	BgRatio	pvalue	padj	geneID	geneName	Count	Up	Up_Gene_id	Down	Down_Gene_id
CC	GO:0005840	ribosome	127/1109	184/2045	1.32659e-05	0.000938707	Bhi12G000676/BhiUN285G26/Bhi04G001841/Bhi09G001856/Bhi11G001389/Bhi12G002270/Bhi04G001345/Bhi09G000502/Bhi09G002966/Bhi09G002906/Bhi03G002133/Bhi05G000929/Bhi12G001305/Bhi01G002385/novel.1790/Bhi12G001133/Bhi06G000284/Bhi11G001940/Bhi11G001430/Bhi07G000818/Bhi09G000729/Bhi12G002285/Bhi11G001137/Bhi08G001739/Bhi09G001653/Bhi07G000550/Bhi02G000659/BhiUN393G13/Bhi10G001354/Bhi03G000309/Bhi01G001237/…	Bhi12G000676/BhiUN285G26/Bhi04G001841/Bhi09G001856/Bhi11G001389/Bhi12G002270/Bhi04G001345/Bhi09G000502/Bhi09G002966/Bhi09G002906/Bhi03G002133/Bhi05G000929/Bhi12G001305/Bhi01G002385/-/Bhi12G001133/Bhi06G000284/Bhi11G001940/Bhi11G001430/Bhi07G000818/Bhi09G000729/Bhi12G002285/Bhi11G001137/Bhi08G001739/Bhi09G001653/Bhi07G000550/Bhi02G000659/BhiUN393G13/Bhi10G001354/Bhi03G000309/Bhi01G001237/Bhi03G000…	127	5	Bhi07G001272/Bhi10G001704/Bhi01G000587/Bhi03G001933/Bhi01G000559	122	Bhi12G000676/BhiUN285G26/Bhi04G001841/Bhi09G001856/Bhi11G001389/Bhi12G002270/Bhi04G001345/Bhi09G000502/Bhi09G002966/Bhi09G002906/Bhi03G002133/Bhi05G000929/Bhi12G001305/Bhi01G002385/novel.1790/Bhi12G001133/Bhi06G000284/Bhi11G001940/Bhi11G001430/Bhi07G000818/Bhi09G000729/Bhi12G002285/Bhi11G001137/Bhi08G001739/Bhi09G001653/Bhi07G000550/Bhi02G000659/BhiUN393G13/Bhi10G001354/Bhi03G000309/Bhi01G001237/…
CC	GO:0043228	non-membrane-bounded organelle	174/1109	264/2045	2.53705e-05	0.000938707	Bhi12G000795/Bhi12G000676/BhiUN159G51/Bhi01G000890/BhiUN285G26/Bhi04G001841/Bhi09G001856/Bhi06G000744/Bhi11G001389/Bhi12G002270/Bhi04G001345/Bhi09G000502/Bhi09G002966/Bhi09G002906/Bhi03G002133/Bhi05G000929/Bhi04G000298/Bhi12G001305/Bhi01G002385/novel.1790/Bhi12G001133/Bhi10G001088/Bhi06G000284/Bhi11G001940/Bhi11G001430/Bhi07G000818/Bhi09G000729/Bhi12G002285/Bhi11G001137/Bhi08G001739/Bhi09G001653/…	Bhi12G000795/Bhi12G000676/BhiUN159G51/Bhi01G000890/BhiUN285G26/Bhi04G001841/Bhi09G001856/Bhi06G000744/Bhi11G001389/Bhi12G002270/Bhi04G001345/Bhi09G000502/Bhi09G002966/Bhi09G002906/Bhi03G002133/Bhi05G000929/Bhi04G000298/Bhi12G001305/Bhi01G002385/-/Bhi12G001133/Bhi10G001088/Bhi06G000284/Bhi11G001940/Bhi11G001430/Bhi07G000818/Bhi09G000729/Bhi12G002285/Bhi11G001137/Bhi08G001739/Bhi09G001653/Bhi07G000…	174	23	Bhi11G001621/Bhi07G001272/Bhi06G001676/Bhi06G001604/Bhi06G001002/Bhi02G001534/Bhi09G000463/novel.1518/Bhi06G001301/Bhi03G000655/Bhi04G001964/Bhi06G000462/Bhi12G001667/Bhi01G002133/Bhi08G000142/BhiUN587G33/Bhi12G002071/Bhi10G001704/Bhi01G000493/Bhi01G000587/Bhi10G000158/Bhi03G001933/Bhi01G000559	151	Bhi12G000795/Bhi12G000676/BhiUN159G51/Bhi01G000890/BhiUN285G26/Bhi04G001841/Bhi09G001856/Bhi06G000744/Bhi11G001389/Bhi12G002270/Bhi04G001345/Bhi09G000502/Bhi09G002966/Bhi09G002906/Bhi03G002133/Bhi05G000929/Bhi04G000298/Bhi12G001305/Bhi01G002385/novel.1790/Bhi12G001133/Bhi10G001088/Bhi06G000284/Bhi11G001940/Bhi11G001430/Bhi07G000818/Bhi09G000729/Bhi12G002285/Bhi11G001137/Bhi08G001739/Bhi09G001653/…
CC	GO:0043232	intracellular non-membrane-bounded organelle	174/1109	264/2045	2.53705e-05	0.000938707	Bhi12G000795/Bhi12G000676/BhiUN159G51/Bhi01G000890/BhiUN285G26/Bhi04G001841/Bhi09G001856/Bhi06G000744/Bhi11G001389/Bhi12G002270/Bhi04G001345/Bhi09G000502/Bhi09G002966/Bhi09G002906/Bhi03G002133/Bhi05G000929/Bhi04G000298/Bhi12G001305/Bhi01G002385/novel.1790/Bhi12G001133/Bhi10G001088/Bhi06G000284/Bhi11G001940/Bhi11G001430/Bhi07G000818/Bhi09G000729/Bhi12G002285/Bhi11G001137/Bhi08G001739/Bhi09G001653/…	Bhi12G000795/Bhi12G000676/BhiUN159G51/Bhi01G000890/BhiUN285G26/Bhi04G001841/Bhi09G001856/Bhi06G000744/Bhi11G001389/Bhi12G002270/Bhi04G001345/Bhi09G000502/Bhi09G002966/Bhi09G002906/Bhi03G002133/Bhi05G000929/Bhi04G000298/Bhi12G001305/Bhi01G002385/-/Bhi12G001133/Bhi10G001088/Bhi06G000284/Bhi11G001940/Bhi11G001430/Bhi07G000818/Bhi09G000729/Bhi12G002285/Bhi11G001137/Bhi08G001739/Bhi09G001653/Bhi07G000…	174	23	Bhi11G001621/Bhi07G001272/Bhi06G001676/Bhi06G001604/Bhi06G001002/Bhi02G001534/Bhi09G000463/novel.1518/Bhi06G001301/Bhi03G000655/Bhi04G001964/Bhi06G000462/Bhi12G001667/Bhi01G002133/Bhi08G000142/BhiUN587G33/Bhi12G002071/Bhi10G001704/Bhi01G000493/Bhi01G000587/Bhi10G000158/Bhi03G001933/Bhi01G000559	151	Bhi12G000795/Bhi12G000676/BhiUN159G51/Bhi01G000890/BhiUN285G26/Bhi04G001841/Bhi09G001856/Bhi06G000744/Bhi11G001389/Bhi12G002270/Bhi04G001345/Bhi09G000502/Bhi09G002966/Bhi09G002906/Bhi03G002133/Bhi05G000929/Bhi04G000298/Bhi12G001305/Bhi01G002385/novel.1790/Bhi12G001133/Bhi10G001088/Bhi06G000284/Bhi11G001940/Bhi11G001430/Bhi07G000818/Bhi09G000729/Bhi12G002285/Bhi11G001137/Bhi08G001739/Bhi09G001653/…
CC	GO:0005839	proteasome core complex	18/1109	19/2045	0.000143772	0.00398966	Bhi03G000625/Bhi04G000168/Bhi08G000725/Bhi01G000569/Bhi09G002937/Bhi09G000255/Bhi08G000723/BhiUN159G25/Bhi04G001151/Bhi01G000188/Bhi12G001504/Bhi04G000889/Bhi03G001609/Bhi10G000467/BhiUN179G46/Bhi03G002107/Bhi09G001208/Bhi04G001497	Bhi03G000625/Bhi04G000168/Bhi08G000725/Bhi01G000569/Bhi09G002937/Bhi09G000255/Bhi08G000723/BhiUN159G25/Bhi04G001151/Bhi01G000188/Bhi12G001504/Bhi04G000889/Bhi03G001609/Bhi10G000467/BhiUN179G46/Bhi03G002107/Bhi09G001208/Bhi04G001497	18	0		18	Bhi03G000625/Bhi04G000168/Bhi08G000725/Bhi01G000569/Bhi09G002937/Bhi09G000255/Bhi08G000723/BhiUN159G25/Bhi04G001151/Bhi01G000188/Bhi12G001504/Bhi04G000889/Bhi03G001609/Bhi10G000467/BhiUN179G46/Bhi03G002107/Bhi09G001208/Bhi04G001497
CC	GO:1990904	ribonucleoprotein complex	134/1109	206/2045	0.000599651	0.0133123	Bhi12G000676/BhiUN285G26/Bhi04G001841/Bhi09G001856/Bhi11G001389/Bhi12G002270/Bhi04G001345/Bhi09G000502/Bhi09G002966/Bhi09G002906/Bhi03G002133/Bhi05G000929/Bhi12G001305/Bhi01G002385/novel.1790/Bhi12G001133/Bhi06G000284/Bhi11G001940/Bhi11G001430/Bhi07G000818/Bhi09G000729/Bhi12G002285/Bhi11G001137/Bhi08G001739/Bhi09G001653/Bhi07G000550/Bhi02G000659/BhiUN393G13/Bhi10G001354/Bhi03G000309/Bhi01G001237/…	Bhi12G000676/BhiUN285G26/Bhi04G001841/Bhi09G001856/Bhi11G001389/Bhi12G002270/Bhi04G001345/Bhi09G000502/Bhi09G002966/Bhi09G002906/Bhi03G002133/Bhi05G000929/Bhi12G001305/Bhi01G002385/-/Bhi12G001133/Bhi06G000284/Bhi11G001940/Bhi11G001430/Bhi07G000818/Bhi09G000729/Bhi12G002285/Bhi11G001137/Bhi08G001739/Bhi09G001653/Bhi07G000550/Bhi02G000659/BhiUN393G13/Bhi10G001354/Bhi03G000309/Bhi01G001237/Bhi03G000…	134	10	Bhi11G000377/Bhi07G001272/BhiUN55G3/Bhi12G000495/Bhi10G001704/Bhi01G000587/Bhi03G001933/Bhi12G000944/Bhi01G000559/Bhi02G001251	124	Bhi12G000676/BhiUN285G26/Bhi04G001841/Bhi09G001856/Bhi11G001389/Bhi12G002270/Bhi04G001345/Bhi09G000502/Bhi09G002966/Bhi09G002906/Bhi03G002133/Bhi05G000929/Bhi12G001305/Bhi01G002385/novel.1790/Bhi12G001133/Bhi06G000284/Bhi11G001940/Bhi11G001430/Bhi07G000818/Bhi09G000729/Bhi12G002285/Bhi11G001137/Bhi08G001739/Bhi09G001653/Bhi07G000550/Bhi02G000659/BhiUN393G13/Bhi10G001354/Bhi03G000309/Bhi01G001237/…
CC	GO:0000502	proteasome complex	19/1109	22/2045	0.00150605	0.0238817	Bhi03G000625/Bhi04G000168/Bhi08G000725/Bhi01G000569/Bhi09G002937/Bhi09G000255/Bhi08G000723/BhiUN159G25/Bhi04G001151/Bhi01G000188/Bhi12G001504/Bhi04G000889/Bhi03G001609/Bhi10G000467/Bhi08G001299/BhiUN179G46/Bhi03G002107/Bhi09G001208/Bhi04G001497	Bhi03G000625/Bhi04G000168/Bhi08G000725/Bhi01G000569/Bhi09G002937/Bhi09G000255/Bhi08G000723/BhiUN159G25/Bhi04G001151/Bhi01G000188/Bhi12G001504/Bhi04G000889/Bhi03G001609/Bhi10G000467/Bhi08G001299/BhiUN179G46/Bhi03G002107/Bhi09G001208/Bhi04G001497	19	0		19	Bhi03G000625/Bhi04G000168/Bhi08G000725/Bhi01G000569/Bhi09G002937/Bhi09G000255/Bhi08G000723/BhiUN159G25/Bhi04G001151/Bhi01G000188/Bhi12G001504/Bhi04G000889/Bhi03G001609/Bhi10G000467/Bhi08G001299/BhiUN179G46/Bhi03G002107/Bhi09G001208/Bhi04G001497
CC	GO:1905369	endopeptidase complex	19/1109	22/2045	0.00150605	0.0238817	Bhi03G000625/Bhi04G000168/Bhi08G000725/Bhi01G000569/Bhi09G002937/Bhi09G000255/Bhi08G000723/BhiUN159G25/Bhi04G001151/Bhi01G000188/Bhi12G001504/Bhi04G000889/Bhi03G001609/Bhi10G000467/Bhi08G001299/BhiUN179G46/Bhi03G002107/Bhi09G001208/Bhi04G001497	Bhi03G000625/Bhi04G000168/Bhi08G000725/Bhi01G000569/Bhi09G002937/Bhi09G000255/Bhi08G000723/BhiUN159G25/Bhi04G001151/Bhi01G000188/Bhi12G001504/Bhi04G000889/Bhi03G001609/Bhi10G000467/Bhi08G001299/BhiUN179G46/Bhi03G002107/Bhi09G001208/Bhi04G001497	19	0		19	Bhi03G000625/Bhi04G000168/Bhi08G000725/Bhi01G000569/Bhi09G002937/Bhi09G000255/Bhi08G000723/BhiUN159G25/Bhi04G001151/Bhi01G000188/Bhi12G001504/Bhi04G000889/Bhi03G001609/Bhi10G000467/Bhi08G001299/BhiUN179G46/Bhi03G002107/Bhi09G001208/Bhi04G001497
MF	GO:0008017	microtubule binding	45/4559	56/8415	3.81899e-05	0.00543541	Bhi04G001066/Bhi05G001127/Bhi04G000208/Bhi08G001424/Bhi03G000515/Bhi03G001244/Bhi12G001767/Bhi08G001047/Bhi09G001517/Bhi11G000398/Bhi02G000117/Bhi11G001039/Bhi11G001936/Bhi03G000725/Bhi10G001680/Bhi12G000443/Bhi08G000574/BhiUN32G11/Bhi11G001873/Bhi02G000010/Bhi10G001176/Bhi12G000251/Bhi04G000416/Bhi12G001414/Bhi04G000116/Bhi04G001503/Bhi08G001639/Bhi07G000357/Bhi01G001852/Bhi03G000848/Bhi03G00124…	Bhi04G001066/Bhi05G001127/Bhi04G000208/Bhi08G001424/Bhi03G000515/Bhi03G001244/Bhi12G001767/Bhi08G001047/Bhi09G001517/Bhi11G000398/Bhi02G000117/Bhi11G001039/Bhi11G001936/Bhi03G000725/Bhi10G001680/Bhi12G000443/Bhi08G000574/BhiUN32G11/Bhi11G001873/Bhi02G000010/Bhi10G001176/Bhi12G000251/Bhi04G000416/Bhi12G001414/Bhi04G000116/Bhi04G001503/Bhi08G001639/Bhi07G000357/Bhi01G001852/Bhi03G000848/Bhi03G00124…	45	5	Bhi04G000208/Bhi03G000515/Bhi09G000127/Bhi01G000196/Bhi02G001063	40	Bhi04G001066/Bhi05G001127/Bhi08G001424/Bhi03G001244/Bhi12G001767/Bhi08G001047/Bhi09G001517/Bhi11G000398/Bhi02G000117/Bhi11G001039/Bhi11G001936/Bhi03G000725/Bhi10G001680/Bhi12G000443/Bhi08G000574/BhiUN32G11/Bhi11G001873/Bhi02G000010/Bhi10G001176/Bhi12G000251/Bhi04G000416/Bhi12G001414/Bhi04G000116/Bhi04G001503/Bhi08G001639/Bhi07G000357/Bhi01G001852/Bhi03G000848/Bhi03G001247/Bhi01G002413/Bhi03G00202…
MF	GO:0015631	tubulin binding	46/4559	58/8415	5.82674e-05	0.00543541	Bhi04G001066/Bhi05G001127/Bhi04G000208/Bhi08G001424/Bhi03G000515/Bhi03G001244/Bhi12G001767/Bhi08G001047/Bhi09G001517/Bhi11G000398/Bhi02G000117/Bhi11G001039/Bhi11G001936/Bhi03G000725/Bhi10G001680/Bhi12G000443/Bhi12G002259/Bhi08G000574/BhiUN32G11/Bhi11G001873/Bhi02G000010/Bhi10G001176/Bhi12G000251/Bhi04G000416/Bhi12G001414/Bhi04G000116/Bhi04G001503/Bhi08G001639/Bhi07G000357/Bhi01G001852/Bhi03G00084…	Bhi04G001066/Bhi05G001127/Bhi04G000208/Bhi08G001424/Bhi03G000515/Bhi03G001244/Bhi12G001767/Bhi08G001047/Bhi09G001517/Bhi11G000398/Bhi02G000117/Bhi11G001039/Bhi11G001936/Bhi03G000725/Bhi10G001680/Bhi12G000443/Bhi12G002259/Bhi08G000574/BhiUN32G11/Bhi11G001873/Bhi02G000010/Bhi10G001176/Bhi12G000251/Bhi04G000416/Bhi12G001414/Bhi04G000116/Bhi04G001503/Bhi08G001639/Bhi07G000357/Bhi01G001852/Bhi03G00084…	46	5	Bhi04G000208/Bhi03G000515/Bhi09G000127/Bhi01G000196/Bhi02G001063	41	Bhi04G001066/Bhi05G001127/Bhi08G001424/Bhi03G001244/Bhi12G001767/Bhi08G001047/Bhi09G001517/Bhi11G000398/Bhi02G000117/Bhi11G001039/Bhi11G001936/Bhi03G000725/Bhi10G001680/Bhi12G000443/Bhi12G002259/Bhi08G000574/BhiUN32G11/Bhi11G001873/Bhi02G000010/Bhi10G001176/Bhi12G000251/Bhi04G000416/Bhi12G001414/Bhi04G000116/Bhi04G001503/Bhi08G001639/Bhi07G000357/Bhi01G001852/Bhi03G000848/Bhi03G001247/Bhi01G00241…
MF	GO:0003735	structural constituent of ribosome	126/4559	185/8415	6.64847e-05	0.00543541	Bhi12G000676/BhiUN285G26/Bhi04G001841/Bhi09G001856/Bhi11G001389/Bhi12G002270/Bhi04G001345/Bhi09G000502/Bhi09G002966/Bhi09G002906/Bhi03G002133/Bhi05G000929/Bhi12G001305/Bhi01G002385/novel.1790/Bhi12G001133/Bhi06G000284/Bhi11G001940/Bhi11G001430/Bhi07G000818/Bhi09G000729/Bhi12G002285/Bhi11G001137/Bhi08G001739/Bhi09G001653/Bhi07G000550/Bhi02G000659/BhiUN393G13/Bhi10G001354/Bhi03G000309/Bhi01G001237/…	Bhi12G000676/BhiUN285G26/Bhi04G001841/Bhi09G001856/Bhi11G001389/Bhi12G002270/Bhi04G001345/Bhi09G000502/Bhi09G002966/Bhi09G002906/Bhi03G002133/Bhi05G000929/Bhi12G001305/Bhi01G002385/-/Bhi12G001133/Bhi06G000284/Bhi11G001940/Bhi11G001430/Bhi07G000818/Bhi09G000729/Bhi12G002285/Bhi11G001137/Bhi08G001739/Bhi09G001653/Bhi07G000550/Bhi02G000659/BhiUN393G13/Bhi10G001354/Bhi03G000309/Bhi01G001237/Bhi03G000…	126	5	Bhi07G001272/Bhi10G001704/Bhi01G000587/Bhi03G001933/Bhi01G000559	121	Bhi12G000676/BhiUN285G26/Bhi04G001841/Bhi09G001856/Bhi11G001389/Bhi12G002270/Bhi04G001345/Bhi09G000502/Bhi09G002966/Bhi09G002906/Bhi03G002133/Bhi05G000929/Bhi12G001305/Bhi01G002385/novel.1790/Bhi12G001133/Bhi06G000284/Bhi11G001940/Bhi11G001430/Bhi07G000818/Bhi09G000729/Bhi12G002285/Bhi11G001137/Bhi08G001739/Bhi09G001653/Bhi07G000550/Bhi02G000659/BhiUN393G13/Bhi10G001354/Bhi03G000309/Bhi01G001237/…
MF	GO:0005198	structural molecule activity	133/4559	197/8415	7.99325e-05	0.00543541	Bhi12G000676/BhiUN285G26/Bhi04G001841/Bhi09G001856/Bhi11G001389/Bhi12G002270/Bhi04G001345/Bhi09G000502/Bhi09G002966/Bhi09G002906/Bhi03G002133/Bhi05G000929/Bhi12G001305/Bhi01G002385/novel.1790/Bhi12G001133/Bhi06G000284/Bhi11G001940/Bhi11G001430/Bhi07G000818/Bhi09G000729/Bhi12G002285/Bhi11G001137/Bhi08G001739/Bhi09G001653/Bhi07G000550/Bhi10G000874/Bhi02G000659/BhiUN393G13/Bhi10G001354/Bhi10G000177/…	Bhi12G000676/BhiUN285G26/Bhi04G001841/Bhi09G001856/Bhi11G001389/Bhi12G002270/Bhi04G001345/Bhi09G000502/Bhi09G002966/Bhi09G002906/Bhi03G002133/Bhi05G000929/Bhi12G001305/Bhi01G002385/-/Bhi12G001133/Bhi06G000284/Bhi11G001940/Bhi11G001430/Bhi07G000818/Bhi09G000729/Bhi12G002285/Bhi11G001137/Bhi08G001739/Bhi09G001653/Bhi07G000550/Bhi10G000874/Bhi02G000659/BhiUN393G13/Bhi10G001354/Bhi10G000177/Bhi03G000…	133	11	Bhi10G000177/Bhi07G001272/Bhi03G001675/Bhi01G002656/Bhi10G001566/Bhi10G001704/Bhi01G000587/Bhi05G001547/Bhi03G001933/Bhi04G001881/Bhi01G000559	122	Bhi12G000676/BhiUN285G26/Bhi04G001841/Bhi09G001856/Bhi11G001389/Bhi12G002270/Bhi04G001345/Bhi09G000502/Bhi09G002966/Bhi09G002906/Bhi03G002133/Bhi05G000929/Bhi12G001305/Bhi01G002385/novel.1790/Bhi12G001133/Bhi06G000284/Bhi11G001940/Bhi11G001430/Bhi07G000818/Bhi09G000729/Bhi12G002285/Bhi11G001137/Bhi08G001739/Bhi09G001653/Bhi07G000550/Bhi10G000874/Bhi02G000659/BhiUN393G13/Bhi10G001354/Bhi03G000309/…
MF	GO:0004298	threonine-type endopeptidase activity	18/4559	19/8415	0.000147526	0.00668787	Bhi03G000625/Bhi04G000168/Bhi08G000725/Bhi01G000569/Bhi09G002937/Bhi09G000255/Bhi08G000723/BhiUN159G25/Bhi04G001151/Bhi01G000188/Bhi12G001504/Bhi04G000889/Bhi03G001609/Bhi10G000467/BhiUN179G46/Bhi03G002107/Bhi09G001208/Bhi04G001497	Bhi03G000625/Bhi04G000168/Bhi08G000725/Bhi01G000569/Bhi09G002937/Bhi09G000255/Bhi08G000723/BhiUN159G25/Bhi04G001151/Bhi01G000188/Bhi12G001504/Bhi04G000889/Bhi03G001609/Bhi10G000467/BhiUN179G46/Bhi03G002107/Bhi09G001208/Bhi04G001497	18	0		18	Bhi03G000625/Bhi04G000168/Bhi08G000725/Bhi01G000569/Bhi09G002937/Bhi09G000255/Bhi08G000723/BhiUN159G25/Bhi04G001151/Bhi01G000188/Bhi12G001504/Bhi04G000889/Bhi03G001609/Bhi10G000467/BhiUN179G46/Bhi03G002107/Bhi09G001208/Bhi04G001497
MF	GO:0070003	threonine-type peptidase activity	18/4559	19/8415	0.000147526	0.00668787	Bhi03G000625/Bhi04G000168/Bhi08G000725/Bhi01G000569/Bhi09G002937/Bhi09G000255/Bhi08G000723/BhiUN159G25/Bhi04G001151/Bhi01G000188/Bhi12G001504/Bhi04G000889/Bhi03G001609/Bhi10G000467/BhiUN179G46/Bhi03G002107/Bhi09G001208/Bhi04G001497	Bhi03G000625/Bhi04G000168/Bhi08G000725/Bhi01G000569/Bhi09G002937/Bhi09G000255/Bhi08G000723/BhiUN159G25/Bhi04G001151/Bhi01G000188/Bhi12G001504/Bhi04G000889/Bhi03G001609/Bhi10G000467/BhiUN179G46/Bhi03G002107/Bhi09G001208/Bhi04G001497	18	0		18	Bhi03G000625/Bhi04G000168/Bhi08G000725/Bhi01G000569/Bhi09G002937/Bhi09G000255/Bhi08G000723/BhiUN159G25/Bhi04G001151/Bhi01G000188/Bhi12G001504/Bhi04G000889/Bhi03G001609/Bhi10G000467/BhiUN179G46/Bhi03G002107/Bhi09G001208/Bhi04G001497
MF	GO:0003777	microtubule motor activity	38/4559	48/8415	0.000278447	0.0108196	Bhi04G001066/Bhi05G001127/Bhi04G000208/Bhi08G001424/Bhi03G001244/Bhi12G001767/Bhi08G001047/Bhi09G001517/Bhi11G000398/Bhi02G000117/Bhi11G001039/Bhi11G001936/Bhi10G001680/Bhi12G000443/Bhi08G000574/BhiUN32G11/Bhi11G001873/Bhi02G000010/Bhi12G000251/Bhi04G000416/Bhi12G001414/Bhi04G000116/Bhi04G001503/Bhi01G001852/Bhi03G000848/Bhi03G001247/Bhi01G002413/Bhi09G000127/Bhi02G001662/Bhi11G002303/Bhi11G00027…	Bhi04G001066/Bhi05G001127/Bhi04G000208/Bhi08G001424/Bhi03G001244/Bhi12G001767/Bhi08G001047/Bhi09G001517/Bhi11G000398/Bhi02G000117/Bhi11G001039/Bhi11G001936/Bhi10G001680/Bhi12G000443/Bhi08G000574/BhiUN32G11/Bhi11G001873/Bhi02G000010/Bhi12G000251/Bhi04G000416/Bhi12G001414/Bhi04G000116/Bhi04G001503/Bhi01G001852/Bhi03G000848/Bhi03G001247/Bhi01G002413/Bhi09G000127/Bhi02G001662/Bhi11G002303/Bhi11G00027…	38	4	Bhi04G000208/Bhi09G000127/Bhi01G000196/Bhi02G001063	34	Bhi04G001066/Bhi05G001127/Bhi08G001424/Bhi03G001244/Bhi12G001767/Bhi08G001047/Bhi09G001517/Bhi11G000398/Bhi02G000117/Bhi11G001039/Bhi11G001936/Bhi10G001680/Bhi12G000443/Bhi08G000574/BhiUN32G11/Bhi11G001873/Bhi02G000010/Bhi12G000251/Bhi04G000416/Bhi12G001414/Bhi04G000116/Bhi04G001503/Bhi01G001852/Bhi03G000848/Bhi03G001247/Bhi01G002413/Bhi02G001662/Bhi11G002303/Bhi11G000276/Bhi09G002112/Bhi02G00179…
MF	GO:0003774	motor activity	43/4559	56/8415	0.000383776	0.0130484	Bhi04G001066/Bhi05G001127/Bhi04G000208/Bhi08G001424/Bhi03G001244/Bhi12G001767/Bhi08G001047/Bhi09G001517/Bhi11G000398/Bhi02G000117/Bhi11G001039/Bhi11G001936/Bhi10G001680/Bhi12G000443/Bhi08G000574/BhiUN32G11/Bhi11G001873/Bhi02G000010/Bhi12G000251/Bhi04G000416/Bhi12G001414/Bhi04G000116/Bhi04G001503/Bhi01G001852/novel.223/Bhi03G000848/Bhi03G001247/Bhi01G002413/Bhi02G001534/Bhi09G000463/Bhi09G000127/B…	Bhi04G001066/Bhi05G001127/Bhi04G000208/Bhi08G001424/Bhi03G001244/Bhi12G001767/Bhi08G001047/Bhi09G001517/Bhi11G000398/Bhi02G000117/Bhi11G001039/Bhi11G001936/Bhi10G001680/Bhi12G000443/Bhi08G000574/BhiUN32G11/Bhi11G001873/Bhi02G000010/Bhi12G000251/Bhi04G000416/Bhi12G001414/Bhi04G000116/Bhi04G001503/Bhi01G001852/-/Bhi03G000848/Bhi03G001247/Bhi01G002413/Bhi02G001534/Bhi09G000463/Bhi09G000127/Bhi02G001…	43	7	Bhi04G000208/Bhi02G001534/Bhi09G000463/Bhi09G000127/Bhi01G000196/Bhi12G002071/Bhi02G001063	36	Bhi04G001066/Bhi05G001127/Bhi08G001424/Bhi03G001244/Bhi12G001767/Bhi08G001047/Bhi09G001517/Bhi11G000398/Bhi02G000117/Bhi11G001039/Bhi11G001936/Bhi10G001680/Bhi12G000443/Bhi08G000574/BhiUN32G11/Bhi11G001873/Bhi02G000010/Bhi12G000251/Bhi04G000416/Bhi12G001414/Bhi04G000116/Bhi04G001503/Bhi01G001852/novel.223/Bhi03G000848/Bhi03G001247/Bhi01G002413/Bhi02G001662/Bhi11G002303/Bhi11G000276/Bhi09G002112/B…

## Sheet: B_10dvsB_5d_GOenrich_sign
GO enrichment were identified in B_30d vs. B_0d
Category	GOID	Description	GeneRatio	BgRatio	pvalue	padj	geneID	geneName	Count	Up	Up_Gene_id	Down	Down_Gene_id
BP	GO:0006928	movement of cell or subcellular component	25/781	47/5553	2.41682e-10	3.879e-08	Bhi11G000398/Bhi01G002413/Bhi03G001244/Bhi12G000443/Bhi11G001873/Bhi08G001047/Bhi08G001424/Bhi02G000117/Bhi12G001414/BhiUN32G11/Bhi04G001066/Bhi09G002112/Bhi04G000416/Bhi03G001247/Bhi02G000010/Bhi10G001680/Bhi04G000116/Bhi04G000208/Bhi12G001767/Bhi04G001503/Bhi05G001127/Bhi09G001517/Bhi11G001936/BhiUN159G44/Bhi03G000848	Bhi11G000398/Bhi01G002413/Bhi03G001244/Bhi12G000443/Bhi11G001873/Bhi08G001047/Bhi08G001424/Bhi02G000117/Bhi12G001414/BhiUN32G11/Bhi04G001066/Bhi09G002112/Bhi04G000416/Bhi03G001247/Bhi02G000010/Bhi10G001680/Bhi04G000116/Bhi04G000208/Bhi12G001767/Bhi04G001503/Bhi05G001127/Bhi09G001517/Bhi11G001936/BhiUN159G44/Bhi03G000848	25	1	Bhi04G000208	24	Bhi11G000398/Bhi01G002413/Bhi03G001244/Bhi12G000443/Bhi11G001873/Bhi08G001047/Bhi08G001424/Bhi02G000117/Bhi12G001414/BhiUN32G11/Bhi04G001066/Bhi09G002112/Bhi04G000416/Bhi03G001247/Bhi02G000010/Bhi10G001680/Bhi04G000116/Bhi12G001767/Bhi04G001503/Bhi05G001127/Bhi09G001517/Bhi11G001936/BhiUN159G44/Bhi03G000848
BP	GO:0007018	microtubule-based movement	25/781	47/5553	2.41682e-10	3.879e-08	Bhi11G000398/Bhi01G002413/Bhi03G001244/Bhi12G000443/Bhi11G001873/Bhi08G001047/Bhi08G001424/Bhi02G000117/Bhi12G001414/BhiUN32G11/Bhi04G001066/Bhi09G002112/Bhi04G000416/Bhi03G001247/Bhi02G000010/Bhi10G001680/Bhi04G000116/Bhi04G000208/Bhi12G001767/Bhi04G001503/Bhi05G001127/Bhi09G001517/Bhi11G001936/BhiUN159G44/Bhi03G000848	Bhi11G000398/Bhi01G002413/Bhi03G001244/Bhi12G000443/Bhi11G001873/Bhi08G001047/Bhi08G001424/Bhi02G000117/Bhi12G001414/BhiUN32G11/Bhi04G001066/Bhi09G002112/Bhi04G000416/Bhi03G001247/Bhi02G000010/Bhi10G001680/Bhi04G000116/Bhi04G000208/Bhi12G001767/Bhi04G001503/Bhi05G001127/Bhi09G001517/Bhi11G001936/BhiUN159G44/Bhi03G000848	25	1	Bhi04G000208	24	Bhi11G000398/Bhi01G002413/Bhi03G001244/Bhi12G000443/Bhi11G001873/Bhi08G001047/Bhi08G001424/Bhi02G000117/Bhi12G001414/BhiUN32G11/Bhi04G001066/Bhi09G002112/Bhi04G000416/Bhi03G001247/Bhi02G000010/Bhi10G001680/Bhi04G000116/Bhi12G001767/Bhi04G001503/Bhi05G001127/Bhi09G001517/Bhi11G001936/BhiUN159G44/Bhi03G000848
BP	GO:0007017	microtubule-based process	26/781	62/5553	6.50517e-08	6.96053e-06	Bhi11G000398/Bhi01G002413/Bhi03G001244/Bhi12G000443/Bhi11G001873/Bhi08G001047/Bhi08G001424/Bhi02G000117/Bhi12G001414/BhiUN32G11/Bhi04G001066/Bhi09G002112/Bhi04G000416/Bhi03G001247/Bhi02G000010/Bhi10G001680/Bhi04G000116/Bhi04G000208/Bhi12G001767/Bhi04G001503/Bhi05G001127/Bhi09G001517/Bhi11G001936/Bhi11G001621/BhiUN159G44/Bhi03G000848	Bhi11G000398/Bhi01G002413/Bhi03G001244/Bhi12G000443/Bhi11G001873/Bhi08G001047/Bhi08G001424/Bhi02G000117/Bhi12G001414/BhiUN32G11/Bhi04G001066/Bhi09G002112/Bhi04G000416/Bhi03G001247/Bhi02G000010/Bhi10G001680/Bhi04G000116/Bhi04G000208/Bhi12G001767/Bhi04G001503/Bhi05G001127/Bhi09G001517/Bhi11G001936/Bhi11G001621/BhiUN159G44/Bhi03G000848	26	2	Bhi04G000208/Bhi11G001621	24	Bhi11G000398/Bhi01G002413/Bhi03G001244/Bhi12G000443/Bhi11G001873/Bhi08G001047/Bhi08G001424/Bhi02G000117/Bhi12G001414/BhiUN32G11/Bhi04G001066/Bhi09G002112/Bhi04G000416/Bhi03G001247/Bhi02G000010/Bhi10G001680/Bhi04G000116/Bhi12G001767/Bhi04G001503/Bhi05G001127/Bhi09G001517/Bhi11G001936/BhiUN159G44/Bhi03G000848
BP	GO:0044262	cellular carbohydrate metabolic process	29/781	89/5553	5.98539e-06	0.000480327	Bhi02G000590/Bhi03G000926/Bhi11G001040/Bhi05G001138/Bhi05G001772/Bhi09G001489/Bhi09G001942/Bhi09G000483/Bhi01G002335/Bhi04G001833/Bhi01G002320/Bhi12G001273/Bhi09G002934/Bhi04G000614/Bhi05G001773/Bhi02G001609/Bhi07G000230/Bhi10G001092/Bhi10G000929/Bhi11G001031/Bhi12G000127/Bhi12G001032/Bhi07G001356/Bhi02G000326/Bhi10G001096/Bhi03G001929/Bhi11G001273/Bhi02G000047/Bhi05G000292	Bhi02G000590/Bhi03G000926/Bhi11G001040/Bhi05G001138/Bhi05G001772/Bhi09G001489/Bhi09G001942/Bhi09G000483/Bhi01G002335/Bhi04G001833/Bhi01G002320/Bhi12G001273/Bhi09G002934/Bhi04G000614/Bhi05G001773/Bhi02G001609/Bhi07G000230/Bhi10G001092/Bhi10G000929/Bhi11G001031/Bhi12G000127/Bhi12G001032/Bhi07G001356/Bhi02G000326/Bhi10G001096/Bhi03G001929/Bhi11G001273/Bhi02G000047/Bhi05G000292	29	19	Bhi02G000590/Bhi03G000926/Bhi05G001772/Bhi09G001942/Bhi09G000483/Bhi04G001833/Bhi01G002320/Bhi12G001273/Bhi04G000614/Bhi05G001773/Bhi10G001092/Bhi11G001031/Bhi12G001032/Bhi07G001356/Bhi02G000326/Bhi10G001096/Bhi03G001929/Bhi11G001273/Bhi05G000292	10	Bhi11G001040/Bhi05G001138/Bhi09G001489/Bhi01G002335/Bhi09G002934/Bhi02G001609/Bhi07G000230/Bhi10G000929/Bhi12G000127/Bhi02G000047
BP	GO:0006073	cellular glucan metabolic process	20/781	61/5553	0.000150925	0.006921	Bhi02G000590/Bhi11G001040/Bhi05G001138/Bhi05G001772/Bhi09G001489/Bhi09G001942/Bhi09G000483/Bhi01G002335/Bhi04G001833/Bhi01G002320/Bhi09G002934/Bhi05G001773/Bhi07G000230/Bhi10G001092/Bhi10G000929/Bhi10G001096/Bhi03G001929/Bhi11G001273/Bhi02G000047/Bhi05G000292	Bhi02G000590/Bhi11G001040/Bhi05G001138/Bhi05G001772/Bhi09G001489/Bhi09G001942/Bhi09G000483/Bhi01G002335/Bhi04G001833/Bhi01G002320/Bhi09G002934/Bhi05G001773/Bhi07G000230/Bhi10G001092/Bhi10G000929/Bhi10G001096/Bhi03G001929/Bhi11G001273/Bhi02G000047/Bhi05G000292	20	12	Bhi02G000590/Bhi05G001772/Bhi09G001942/Bhi09G000483/Bhi04G001833/Bhi01G002320/Bhi05G001773/Bhi10G001092/Bhi10G001096/Bhi03G001929/Bhi11G001273/Bhi05G000292	8	Bhi11G001040/Bhi05G001138/Bhi09G001489/Bhi01G002335/Bhi09G002934/Bhi07G000230/Bhi10G000929/Bhi02G000047
BP	GO:0044042	glucan metabolic process	20/781	61/5553	0.000150925	0.006921	Bhi02G000590/Bhi11G001040/Bhi05G001138/Bhi05G001772/Bhi09G001489/Bhi09G001942/Bhi09G000483/Bhi01G002335/Bhi04G001833/Bhi01G002320/Bhi09G002934/Bhi05G001773/Bhi07G000230/Bhi10G001092/Bhi10G000929/Bhi10G001096/Bhi03G001929/Bhi11G001273/Bhi02G000047/Bhi05G000292	Bhi02G000590/Bhi11G001040/Bhi05G001138/Bhi05G001772/Bhi09G001489/Bhi09G001942/Bhi09G000483/Bhi01G002335/Bhi04G001833/Bhi01G002320/Bhi09G002934/Bhi05G001773/Bhi07G000230/Bhi10G001092/Bhi10G000929/Bhi10G001096/Bhi03G001929/Bhi11G001273/Bhi02G000047/Bhi05G000292	20	12	Bhi02G000590/Bhi05G001772/Bhi09G001942/Bhi09G000483/Bhi04G001833/Bhi01G002320/Bhi05G001773/Bhi10G001092/Bhi10G001096/Bhi03G001929/Bhi11G001273/Bhi05G000292	8	Bhi11G001040/Bhi05G001138/Bhi09G001489/Bhi01G002335/Bhi09G002934/Bhi07G000230/Bhi10G000929/Bhi02G000047
BP	GO:0044264	cellular polysaccharide metabolic process	20/781	61/5553	0.000150925	0.006921	Bhi02G000590/Bhi11G001040/Bhi05G001138/Bhi05G001772/Bhi09G001489/Bhi09G001942/Bhi09G000483/Bhi01G002335/Bhi04G001833/Bhi01G002320/Bhi09G002934/Bhi05G001773/Bhi07G000230/Bhi10G001092/Bhi10G000929/Bhi10G001096/Bhi03G001929/Bhi11G001273/Bhi02G000047/Bhi05G000292	Bhi02G000590/Bhi11G001040/Bhi05G001138/Bhi05G001772/Bhi09G001489/Bhi09G001942/Bhi09G000483/Bhi01G002335/Bhi04G001833/Bhi01G002320/Bhi09G002934/Bhi05G001773/Bhi07G000230/Bhi10G001092/Bhi10G000929/Bhi10G001096/Bhi03G001929/Bhi11G001273/Bhi02G000047/Bhi05G000292	20	12	Bhi02G000590/Bhi05G001772/Bhi09G001942/Bhi09G000483/Bhi04G001833/Bhi01G002320/Bhi05G001773/Bhi10G001092/Bhi10G001096/Bhi03G001929/Bhi11G001273/Bhi05G000292	8	Bhi11G001040/Bhi05G001138/Bhi09G001489/Bhi01G002335/Bhi09G002934/Bhi07G000230/Bhi10G000929/Bhi02G000047
BP	GO:0005976	polysaccharide metabolic process	21/781	67/5553	0.000213	0.00854664	Bhi02G000590/Bhi11G001040/Bhi05G001138/Bhi05G001772/Bhi09G001489/Bhi09G001942/Bhi09G000483/Bhi01G002335/Bhi04G001833/Bhi01G002320/Bhi09G002934/Bhi05G001773/Bhi07G000230/Bhi10G001092/Bhi10G000929/novel.224/Bhi10G001096/Bhi03G001929/Bhi11G001273/Bhi02G000047/Bhi05G000292	Bhi02G000590/Bhi11G001040/Bhi05G001138/Bhi05G001772/Bhi09G001489/Bhi09G001942/Bhi09G000483/Bhi01G002335/Bhi04G001833/Bhi01G002320/Bhi09G002934/Bhi05G001773/Bhi07G000230/Bhi10G001092/Bhi10G000929/-/Bhi10G001096/Bhi03G001929/Bhi11G001273/Bhi02G000047/Bhi05G000292	21	13	Bhi02G000590/Bhi05G001772/Bhi09G001942/Bhi09G000483/Bhi04G001833/Bhi01G002320/Bhi05G001773/Bhi10G001092/novel.224/Bhi10G001096/Bhi03G001929/Bhi11G001273/Bhi05G000292	8	Bhi11G001040/Bhi05G001138/Bhi09G001489/Bhi01G002335/Bhi09G002934/Bhi07G000230/Bhi10G000929/Bhi02G000047
BP	GO:0005975	carbohydrate metabolic process	71/781	353/5553	0.000783443	0.0269381	Bhi04G000534/Bhi02G000590/Bhi03G000926/Bhi08G001695/Bhi03G002243/Bhi11G001381/Bhi11G001040/Bhi05G001810/Bhi05G001138/Bhi05G001772/Bhi12G001763/Bhi08G001064/Bhi11G001054/Bhi09G001489/Bhi08G001496/Bhi03G000852/Bhi09G001942/Bhi10G001548/Bhi09G000483/Bhi01G002335/Bhi04G001833/Bhi02G000121/Bhi11G000448/Bhi01G002320/Bhi06G000182/Bhi08G000047/Bhi09G002143/Bhi12G001273/Bhi03G000626/Bhi06G001458/Bhi11G000…	Bhi04G000534/Bhi02G000590/Bhi03G000926/Bhi08G001695/Bhi03G002243/Bhi11G001381/Bhi11G001040/Bhi05G001810/Bhi05G001138/Bhi05G001772/Bhi12G001763/Bhi08G001064/Bhi11G001054/Bhi09G001489/Bhi08G001496/Bhi03G000852/Bhi09G001942/Bhi10G001548/Bhi09G000483/Bhi01G002335/Bhi04G001833/Bhi02G000121/Bhi11G000448/Bhi01G002320/Bhi06G000182/Bhi08G000047/Bhi09G002143/Bhi12G001273/Bhi03G000626/Bhi06G001458/Bhi11G000…	71	33	Bhi02G000590/Bhi03G000926/Bhi08G001695/Bhi03G002243/Bhi05G001772/Bhi03G000852/Bhi09G001942/Bhi09G000483/Bhi04G001833/Bhi01G002320/Bhi08G000047/Bhi09G002143/Bhi12G001273/Bhi03G000626/Bhi06G001458/Bhi09G001789/Bhi09G002608/Bhi04G000614/Bhi05G001773/Bhi10G001092/novel.224/Bhi11G001031/Bhi12G000137/Bhi12G001032/Bhi12G001481/Bhi09G002425/Bhi07G001356/Bhi02G000326/Bhi10G001096/Bhi03G001929/Bhi11G001273…	38	Bhi04G000534/Bhi11G001381/Bhi11G001040/Bhi05G001810/Bhi05G001138/Bhi12G001763/Bhi08G001064/Bhi11G001054/Bhi09G001489/Bhi08G001496/Bhi10G001548/Bhi01G002335/Bhi02G000121/Bhi11G000448/Bhi06G000182/Bhi11G000910/Bhi09G000757/Bhi02G001216/Bhi09G002934/Bhi05G000657/Bhi12G001063/Bhi02G001609/Bhi07G000230/Bhi10G000929/Bhi02G001617/Bhi12G000127/Bhi11G002516/Bhi01G001654/Bhi07G001391/Bhi03G001652/Bhi07G000…
BP	GO:0032268	regulation of cellular protein metabolic process	7/781	13/5553	0.000839194	0.0269381	Bhi04G001653/Bhi12G001922/Bhi04G001656/Bhi09G000867/BhiUN618G5/Bhi01G001991/Bhi12G002253	Bhi04G001653/Bhi12G001922/Bhi04G001656/Bhi09G000867/BhiUN618G5/Bhi01G001991/Bhi12G002253	7	5	Bhi04G001653/Bhi12G001922/Bhi09G000867/BhiUN618G5/Bhi01G001991	2	Bhi04G001656/Bhi12G002253
BP	GO:0016051	carbohydrate biosynthetic process	18/781	61/5553	0.00131055	0.0382443	Bhi03G000926/Bhi11G001040/Bhi09G001489/Bhi03G000852/Bhi09G001942/Bhi09G000483/Bhi01G002335/Bhi04G001833/Bhi01G002320/Bhi09G002143/Bhi09G002934/Bhi04G000614/Bhi10G001092/Bhi07G001356/Bhi02G000326/Bhi10G001096/Bhi03G001929/Bhi02G000047	Bhi03G000926/Bhi11G001040/Bhi09G001489/Bhi03G000852/Bhi09G001942/Bhi09G000483/Bhi01G002335/Bhi04G001833/Bhi01G002320/Bhi09G002143/Bhi09G002934/Bhi04G000614/Bhi10G001092/Bhi07G001356/Bhi02G000326/Bhi10G001096/Bhi03G001929/Bhi02G000047	18	13	Bhi03G000926/Bhi03G000852/Bhi09G001942/Bhi09G000483/Bhi04G001833/Bhi01G002320/Bhi09G002143/Bhi04G000614/Bhi10G001092/Bhi07G001356/Bhi02G000326/Bhi10G001096/Bhi03G001929	5	Bhi11G001040/Bhi09G001489/Bhi01G002335/Bhi09G002934/Bhi02G000047
BP	GO:0034637	cellular carbohydrate biosynthetic process	16/781	53/5553	0.0018421	0.0492763	Bhi03G000926/Bhi11G001040/Bhi09G001489/Bhi09G001942/Bhi09G000483/Bhi01G002335/Bhi04G001833/Bhi01G002320/Bhi09G002934/Bhi04G000614/Bhi10G001092/Bhi07G001356/Bhi02G000326/Bhi10G001096/Bhi03G001929/Bhi02G000047	Bhi03G000926/Bhi11G001040/Bhi09G001489/Bhi09G001942/Bhi09G000483/Bhi01G002335/Bhi04G001833/Bhi01G002320/Bhi09G002934/Bhi04G000614/Bhi10G001092/Bhi07G001356/Bhi02G000326/Bhi10G001096/Bhi03G001929/Bhi02G000047	16	11	Bhi03G000926/Bhi09G001942/Bhi09G000483/Bhi04G001833/Bhi01G002320/Bhi04G000614/Bhi10G001092/Bhi07G001356/Bhi02G000326/Bhi10G001096/Bhi03G001929	5	Bhi11G001040/Bhi09G001489/Bhi01G002335/Bhi09G002934/Bhi02G000047
CC	GO:0005618	cell wall	16/260	51/2042	0.000338028	0.00845787	Bhi02G000590/Bhi02G001622/Bhi05G001138/Bhi05G001772/Bhi09G000648/Bhi12G000559/Bhi09G000758/Bhi10G001330/Bhi11G000277/Bhi05G001773/Bhi10G001329/Bhi07G000230/Bhi10G000929/Bhi11G001273/Bhi09G000208/Bhi05G000292	Bhi02G000590/Bhi02G001622/Bhi05G001138/Bhi05G001772/Bhi09G000648/Bhi12G000559/Bhi09G000758/Bhi10G001330/Bhi11G000277/Bhi05G001773/Bhi10G001329/Bhi07G000230/Bhi10G000929/Bhi11G001273/Bhi09G000208/Bhi05G000292	16	9	Bhi02G000590/Bhi05G001772/Bhi12G000559/Bhi10G001330/Bhi11G000277/Bhi05G001773/Bhi11G001273/Bhi09G000208/Bhi05G000292	7	Bhi02G001622/Bhi05G001138/Bhi09G000648/Bhi09G000758/Bhi10G001329/Bhi07G000230/Bhi10G000929
CC	GO:0030312	external encapsulating structure	16/260	51/2042	0.000338028	0.00845787	Bhi02G000590/Bhi02G001622/Bhi05G001138/Bhi05G001772/Bhi09G000648/Bhi12G000559/Bhi09G000758/Bhi10G001330/Bhi11G000277/Bhi05G001773/Bhi10G001329/Bhi07G000230/Bhi10G000929/Bhi11G001273/Bhi09G000208/Bhi05G000292	Bhi02G000590/Bhi02G001622/Bhi05G001138/Bhi05G001772/Bhi09G000648/Bhi12G000559/Bhi09G000758/Bhi10G001330/Bhi11G000277/Bhi05G001773/Bhi10G001329/Bhi07G000230/Bhi10G000929/Bhi11G001273/Bhi09G000208/Bhi05G000292	16	9	Bhi02G000590/Bhi05G001772/Bhi12G000559/Bhi10G001330/Bhi11G000277/Bhi05G001773/Bhi11G001273/Bhi09G000208/Bhi05G000292	7	Bhi02G001622/Bhi05G001138/Bhi09G000648/Bhi09G000758/Bhi10G001329/Bhi07G000230/Bhi10G000929
CC	GO:0009522	photosystem I	8/260	17/2042	0.000537175	0.00845787	Bhi06G000917/Bhi06G000966/Bhi11G000382/Bhi03G000125/novel.1502/Bhi08G000781/Bhi01G000599/Bhi03G001038	Bhi06G000917/Bhi06G000966/Bhi11G000382/Bhi03G000125/-/Bhi08G000781/Bhi01G000599/Bhi03G001038	8	1	novel.1502	7	Bhi06G000917/Bhi06G000966/Bhi11G000382/Bhi03G000125/Bhi08G000781/Bhi01G000599/Bhi03G001038
CC	GO:0009521	photosystem	15/260	49/2042	0.000697013	0.00845787	Bhi06G000917/Bhi06G000966/Bhi11G000382/Bhi06G001529/Bhi02G001527/Bhi03G000125/novel.1502/Bhi09G000932/Bhi03G001505/Bhi08G000781/Bhi01G000599/Bhi01G002406/Bhi08G001425/Bhi03G001038/Bhi07G001485	Bhi06G000917/Bhi06G000966/Bhi11G000382/Bhi06G001529/Bhi02G001527/Bhi03G000125/-/Bhi09G000932/Bhi03G001505/Bhi08G000781/Bhi01G000599/Bhi01G002406/Bhi08G001425/Bhi03G001038/Bhi07G001485	15	1	novel.1502	14	Bhi06G000917/Bhi06G000966/Bhi11G000382/Bhi06G001529/Bhi02G001527/Bhi03G000125/Bhi09G000932/Bhi03G001505/Bhi08G000781/Bhi01G000599/Bhi01G002406/Bhi08G001425/Bhi03G001038/Bhi07G001485
CC	GO:0009579	thylakoid	15/260	50/2042	0.000883658	0.00845787	Bhi06G000917/Bhi06G000966/Bhi11G000382/Bhi06G001529/Bhi02G001527/Bhi03G000125/novel.1502/Bhi09G000932/Bhi03G001505/Bhi08G000781/Bhi01G000599/Bhi01G002406/Bhi08G001425/Bhi03G001038/Bhi07G001485	Bhi06G000917/Bhi06G000966/Bhi11G000382/Bhi06G001529/Bhi02G001527/Bhi03G000125/-/Bhi09G000932/Bhi03G001505/Bhi08G000781/Bhi01G000599/Bhi01G002406/Bhi08G001425/Bhi03G001038/Bhi07G001485	15	1	novel.1502	14	Bhi06G000917/Bhi06G000966/Bhi11G000382/Bhi06G001529/Bhi02G001527/Bhi03G000125/Bhi09G000932/Bhi03G001505/Bhi08G000781/Bhi01G000599/Bhi01G002406/Bhi08G001425/Bhi03G001038/Bhi07G001485
CC	GO:0034357	photosynthetic membrane	15/260	50/2042	0.000883658	0.00845787	Bhi06G000917/Bhi06G000966/Bhi11G000382/Bhi06G001529/Bhi02G001527/Bhi03G000125/novel.1502/Bhi09G000932/Bhi03G001505/Bhi08G000781/Bhi01G000599/Bhi01G002406/Bhi08G001425/Bhi03G001038/Bhi07G001485	Bhi06G000917/Bhi06G000966/Bhi11G000382/Bhi06G001529/Bhi02G001527/Bhi03G000125/-/Bhi09G000932/Bhi03G001505/Bhi08G000781/Bhi01G000599/Bhi01G002406/Bhi08G001425/Bhi03G001038/Bhi07G001485	15	1	novel.1502	14	Bhi06G000917/Bhi06G000966/Bhi11G000382/Bhi06G001529/Bhi02G001527/Bhi03G000125/Bhi09G000932/Bhi03G001505/Bhi08G000781/Bhi01G000599/Bhi01G002406/Bhi08G001425/Bhi03G001038/Bhi07G001485
CC	GO:0044436	thylakoid part	15/260	50/2042	0.000883658	0.00845787	Bhi06G000917/Bhi06G000966/Bhi11G000382/Bhi06G001529/Bhi02G001527/Bhi03G000125/novel.1502/Bhi09G000932/Bhi03G001505/Bhi08G000781/Bhi01G000599/Bhi01G002406/Bhi08G001425/Bhi03G001038/Bhi07G001485	Bhi06G000917/Bhi06G000966/Bhi11G000382/Bhi06G001529/Bhi02G001527/Bhi03G000125/-/Bhi09G000932/Bhi03G001505/Bhi08G000781/Bhi01G000599/Bhi01G002406/Bhi08G001425/Bhi03G001038/Bhi07G001485	15	1	novel.1502	14	Bhi06G000917/Bhi06G000966/Bhi11G000382/Bhi06G001529/Bhi02G001527/Bhi03G000125/Bhi09G000932/Bhi03G001505/Bhi08G000781/Bhi01G000599/Bhi01G002406/Bhi08G001425/Bhi03G001038/Bhi07G001485
CC	GO:0048046	apoplast	8/260	21/2042	0.00283844	0.0237719	Bhi02G000590/Bhi05G001138/Bhi05G001772/Bhi05G001773/Bhi07G000230/Bhi10G000929/Bhi11G001273/Bhi05G000292	Bhi02G000590/Bhi05G001138/Bhi05G001772/Bhi05G001773/Bhi07G000230/Bhi10G000929/Bhi11G001273/Bhi05G000292	8	5	Bhi02G000590/Bhi05G001772/Bhi05G001773/Bhi11G001273/Bhi05G000292	3	Bhi05G001138/Bhi07G000230/Bhi10G000929
CC	GO:0005576	extracellular region	9/260	28/2042	0.00585567	0.0435922	Bhi02G000590/Bhi05G001138/Bhi05G001772/Bhi05G001773/Bhi07G000230/Bhi10G000929/Bhi06G000675/Bhi11G001273/Bhi05G000292	Bhi02G000590/Bhi05G001138/Bhi05G001772/Bhi05G001773/Bhi07G000230/Bhi10G000929/Bhi06G000675/Bhi11G001273/Bhi05G000292	9	6	Bhi02G000590/Bhi05G001772/Bhi05G001773/Bhi06G000675/Bhi11G001273/Bhi05G000292	3	Bhi05G001138/Bhi07G000230/Bhi10G000929
MF	GO:0003777	microtubule motor activity	25/1101	47/8417	5.34187e-11	1.22261e-08	Bhi11G000398/Bhi01G002413/Bhi03G001244/Bhi12G000443/Bhi11G001873/Bhi08G001047/Bhi08G001424/Bhi02G000117/Bhi12G001414/BhiUN32G11/Bhi04G001066/Bhi09G002112/Bhi04G000416/Bhi03G001247/Bhi02G000010/Bhi10G001680/Bhi04G000116/Bhi04G000208/Bhi12G001767/Bhi04G001503/Bhi05G001127/Bhi09G001517/Bhi11G001936/BhiUN159G44/Bhi03G000848	Bhi11G000398/Bhi01G002413/Bhi03G001244/Bhi12G000443/Bhi11G001873/Bhi08G001047/Bhi08G001424/Bhi02G000117/Bhi12G001414/BhiUN32G11/Bhi04G001066/Bhi09G002112/Bhi04G000416/Bhi03G001247/Bhi02G000010/Bhi10G001680/Bhi04G000116/Bhi04G000208/Bhi12G001767/Bhi04G001503/Bhi05G001127/Bhi09G001517/Bhi11G001936/BhiUN159G44/Bhi03G000848	25	1	Bhi04G000208	24	Bhi11G000398/Bhi01G002413/Bhi03G001244/Bhi12G000443/Bhi11G001873/Bhi08G001047/Bhi08G001424/Bhi02G000117/Bhi12G001414/BhiUN32G11/Bhi04G001066/Bhi09G002112/Bhi04G000416/Bhi03G001247/Bhi02G000010/Bhi10G001680/Bhi04G000116/Bhi12G001767/Bhi04G001503/Bhi05G001127/Bhi09G001517/Bhi11G001936/BhiUN159G44/Bhi03G000848
MF	GO:0008017	microtubule binding	27/1101	55/8417	1.02311e-10	1.22261e-08	Bhi11G000398/Bhi01G002413/Bhi03G001244/Bhi12G000443/Bhi11G001873/Bhi03G000725/Bhi08G001047/Bhi08G001424/Bhi10G001176/Bhi02G000117/Bhi12G001414/BhiUN32G11/Bhi04G001066/Bhi09G002112/Bhi04G000416/Bhi03G001247/Bhi02G000010/Bhi10G001680/Bhi04G000116/Bhi04G000208/Bhi12G001767/Bhi04G001503/Bhi05G001127/Bhi09G001517/Bhi11G001936/BhiUN159G44/Bhi03G000848	Bhi11G000398/Bhi01G002413/Bhi03G001244/Bhi12G000443/Bhi11G001873/Bhi03G000725/Bhi08G001047/Bhi08G001424/Bhi10G001176/Bhi02G000117/Bhi12G001414/BhiUN32G11/Bhi04G001066/Bhi09G002112/Bhi04G000416/Bhi03G001247/Bhi02G000010/Bhi10G001680/Bhi04G000116/Bhi04G000208/Bhi12G001767/Bhi04G001503/Bhi05G001127/Bhi09G001517/Bhi11G001936/BhiUN159G44/Bhi03G000848	27	1	Bhi04G000208	26	Bhi11G000398/Bhi01G002413/Bhi03G001244/Bhi12G000443/Bhi11G001873/Bhi03G000725/Bhi08G001047/Bhi08G001424/Bhi10G001176/Bhi02G000117/Bhi12G001414/BhiUN32G11/Bhi04G001066/Bhi09G002112/Bhi04G000416/Bhi03G001247/Bhi02G000010/Bhi10G001680/Bhi04G000116/Bhi12G001767/Bhi04G001503/Bhi05G001127/Bhi09G001517/Bhi11G001936/BhiUN159G44/Bhi03G000848
MF	GO:0015631	tubulin binding	27/1101	57/8417	2.88637e-10	2.29947e-08	Bhi11G000398/Bhi01G002413/Bhi03G001244/Bhi12G000443/Bhi11G001873/Bhi03G000725/Bhi08G001047/Bhi08G001424/Bhi10G001176/Bhi02G000117/Bhi12G001414/BhiUN32G11/Bhi04G001066/Bhi09G002112/Bhi04G000416/Bhi03G001247/Bhi02G000010/Bhi10G001680/Bhi04G000116/Bhi04G000208/Bhi12G001767/Bhi04G001503/Bhi05G001127/Bhi09G001517/Bhi11G001936/BhiUN159G44/Bhi03G000848	Bhi11G000398/Bhi01G002413/Bhi03G001244/Bhi12G000443/Bhi11G001873/Bhi03G000725/Bhi08G001047/Bhi08G001424/Bhi10G001176/Bhi02G000117/Bhi12G001414/BhiUN32G11/Bhi04G001066/Bhi09G002112/Bhi04G000416/Bhi03G001247/Bhi02G000010/Bhi10G001680/Bhi04G000116/Bhi04G000208/Bhi12G001767/Bhi04G001503/Bhi05G001127/Bhi09G001517/Bhi11G001936/BhiUN159G44/Bhi03G000848	27	1	Bhi04G000208	26	Bhi11G000398/Bhi01G002413/Bhi03G001244/Bhi12G000443/Bhi11G001873/Bhi03G000725/Bhi08G001047/Bhi08G001424/Bhi10G001176/Bhi02G000117/Bhi12G001414/BhiUN32G11/Bhi04G001066/Bhi09G002112/Bhi04G000416/Bhi03G001247/Bhi02G000010/Bhi10G001680/Bhi04G000116/Bhi12G001767/Bhi04G001503/Bhi05G001127/Bhi09G001517/Bhi11G001936/BhiUN159G44/Bhi03G000848
MF	GO:0003774	motor activity	25/1101	55/8417	3.89239e-09	2.3257e-07	Bhi11G000398/Bhi01G002413/Bhi03G001244/Bhi12G000443/Bhi11G001873/Bhi08G001047/Bhi08G001424/Bhi02G000117/Bhi12G001414/BhiUN32G11/Bhi04G001066/Bhi09G002112/Bhi04G000416/Bhi03G001247/Bhi02G000010/Bhi10G001680/Bhi04G000116/Bhi04G000208/Bhi12G001767/Bhi04G001503/Bhi05G001127/Bhi09G001517/Bhi11G001936/BhiUN159G44/Bhi03G000848	Bhi11G000398/Bhi01G002413/Bhi03G001244/Bhi12G000443/Bhi11G001873/Bhi08G001047/Bhi08G001424/Bhi02G000117/Bhi12G001414/BhiUN32G11/Bhi04G001066/Bhi09G002112/Bhi04G000416/Bhi03G001247/Bhi02G000010/Bhi10G001680/Bhi04G000116/Bhi04G000208/Bhi12G001767/Bhi04G001503/Bhi05G001127/Bhi09G001517/Bhi11G001936/BhiUN159G44/Bhi03G000848	25	1	Bhi04G000208	24	Bhi11G000398/Bhi01G002413/Bhi03G001244/Bhi12G000443/Bhi11G001873/Bhi08G001047/Bhi08G001424/Bhi02G000117/Bhi12G001414/BhiUN32G11/Bhi04G001066/Bhi09G002112/Bhi04G000416/Bhi03G001247/Bhi02G000010/Bhi10G001680/Bhi04G000116/Bhi12G001767/Bhi04G001503/Bhi05G001127/Bhi09G001517/Bhi11G001936/BhiUN159G44/Bhi03G000848
MF	GO:0008092	cytoskeletal protein binding	31/1101	80/8417	6.38925e-09	3.05406e-07	Bhi11G000398/Bhi01G002413/Bhi03G001244/Bhi12G000443/Bhi11G001873/Bhi03G000725/Bhi08G001047/Bhi08G001424/Bhi10G001176/Bhi06G000104/Bhi02G000117/Bhi12G001414/BhiUN32G11/Bhi04G001066/Bhi09G002112/Bhi08G001615/Bhi04G000416/Bhi03G001247/Bhi02G000010/Bhi10G001680/Bhi04G000116/Bhi03G002061/Bhi04G000208/Bhi12G001767/Bhi04G001503/Bhi05G000156/Bhi05G001127/Bhi09G001517/Bhi11G001936/BhiUN159G44/Bhi03G000848	Bhi11G000398/Bhi01G002413/Bhi03G001244/Bhi12G000443/Bhi11G001873/Bhi03G000725/Bhi08G001047/Bhi08G001424/Bhi10G001176/Bhi06G000104/Bhi02G000117/Bhi12G001414/BhiUN32G11/Bhi04G001066/Bhi09G002112/Bhi08G001615/Bhi04G000416/Bhi03G001247/Bhi02G000010/Bhi10G001680/Bhi04G000116/Bhi03G002061/Bhi04G000208/Bhi12G001767/Bhi04G001503/Bhi05G000156/Bhi05G001127/Bhi09G001517/Bhi11G001936/BhiUN159G44/Bhi03G000848	31	2	Bhi04G000208/Bhi05G000156	29	Bhi11G000398/Bhi01G002413/Bhi03G001244/Bhi12G000443/Bhi11G001873/Bhi03G000725/Bhi08G001047/Bhi08G001424/Bhi10G001176/Bhi06G000104/Bhi02G000117/Bhi12G001414/BhiUN32G11/Bhi04G001066/Bhi09G002112/Bhi08G001615/Bhi04G000416/Bhi03G001247/Bhi02G000010/Bhi10G001680/Bhi04G000116/Bhi03G002061/Bhi12G001767/Bhi04G001503/Bhi05G001127/Bhi09G001517/Bhi11G001936/BhiUN159G44/Bhi03G000848
MF	GO:0003700	DNA binding transcription factor activity	74/1101	302/8417	3.05205e-08	1.21573e-06	Bhi09G002611/Bhi01G000395/BhiUN395G14/Bhi04G000770/Bhi04G000333/Bhi03G000687/Bhi10G001884/Bhi04G001577/Bhi04G000343/Bhi03G000817/Bhi04G000027/Bhi01G002831/BhiUN618G8/Bhi03G000464/BhiUN395G15/Bhi11G000318/Bhi06G001700/Bhi04G000928/Bhi08G001018/Bhi04G001868/Bhi03G000299/Bhi09G002622/Bhi09G002453/Bhi01G001000/Bhi08G000051/Bhi05G001682/Bhi12G001156/Bhi12G000136/Bhi04G000711/Bhi05G001600/Bhi07G000733/…	Bhi09G002611/Bhi01G000395/BhiUN395G14/Bhi04G000770/Bhi04G000333/Bhi03G000687/Bhi10G001884/Bhi04G001577/Bhi04G000343/Bhi03G000817/Bhi04G000027/Bhi01G002831/BhiUN618G8/Bhi03G000464/BhiUN395G15/Bhi11G000318/Bhi06G001700/Bhi04G000928/Bhi08G001018/Bhi04G001868/Bhi03G000299/Bhi09G002622/Bhi09G002453/Bhi01G001000/Bhi08G000051/Bhi05G001682/Bhi12G001156/Bhi12G000136/Bhi04G000711/Bhi05G001600/Bhi07G000733/…	74	60	Bhi09G002611/Bhi01G000395/BhiUN395G14/Bhi04G000770/Bhi03G000687/Bhi04G001577/Bhi04G000343/Bhi01G002831/BhiUN618G8/Bhi03G000464/BhiUN395G15/Bhi11G000318/Bhi06G001700/Bhi08G001018/Bhi04G001868/Bhi03G000299/Bhi09G002453/Bhi01G001000/Bhi08G000051/Bhi05G001682/Bhi12G001156/Bhi12G000136/Bhi04G000711/Bhi05G001600/Bhi07G000733/Bhi08G001865/Bhi09G002830/Bhi03G001289/Bhi05G001531/Bhi01G000552/Bhi08G001867/…	14	Bhi04G000333/Bhi10G001884/Bhi03G000817/Bhi04G000027/Bhi04G000928/Bhi09G002622/Bhi05G000195/novel.1238/Bhi02G000298/Bhi03G000171/Bhi04G000421/Bhi01G000421/Bhi03G001005/Bhi03G001388
MF	GO:0140110	transcription regulator activity	76/1101	322/8417	1.06809e-07	3.64676e-06	Bhi09G002611/Bhi01G000395/BhiUN395G14/Bhi04G000770/Bhi04G000333/Bhi03G000687/Bhi10G001884/Bhi04G001577/Bhi04G000343/Bhi03G000817/Bhi04G000027/Bhi01G002831/BhiUN618G8/Bhi03G000464/BhiUN395G15/Bhi11G000318/Bhi06G001700/Bhi04G000928/Bhi08G001018/Bhi04G001868/Bhi03G000299/Bhi09G002622/Bhi09G002453/Bhi08G001630/Bhi01G001000/Bhi08G000051/Bhi05G001682/Bhi12G001156/Bhi12G000136/Bhi04G000711/Bhi05G001600/…	Bhi09G002611/Bhi01G000395/BhiUN395G14/Bhi04G000770/Bhi04G000333/Bhi03G000687/Bhi10G001884/Bhi04G001577/Bhi04G000343/Bhi03G000817/Bhi04G000027/Bhi01G002831/BhiUN618G8/Bhi03G000464/BhiUN395G15/Bhi11G000318/Bhi06G001700/Bhi04G000928/Bhi08G001018/Bhi04G001868/Bhi03G000299/Bhi09G002622/Bhi09G002453/Bhi08G001630/Bhi01G001000/Bhi08G000051/Bhi05G001682/Bhi12G001156/Bhi12G000136/Bhi04G000711/Bhi05G001600/…	76	62	Bhi09G002611/Bhi01G000395/BhiUN395G14/Bhi04G000770/Bhi03G000687/Bhi04G001577/Bhi04G000343/Bhi01G002831/BhiUN618G8/Bhi03G000464/BhiUN395G15/Bhi11G000318/Bhi06G001700/Bhi08G001018/Bhi04G001868/Bhi03G000299/Bhi09G002453/Bhi08G001630/Bhi01G001000/Bhi08G000051/Bhi05G001682/Bhi12G001156/Bhi12G000136/Bhi04G000711/Bhi05G001600/Bhi07G000733/Bhi08G001865/Bhi09G002830/Bhi03G001289/Bhi05G001531/Bhi01G000552/…	14	Bhi04G000333/Bhi10G001884/Bhi03G000817/Bhi04G000027/Bhi04G000928/Bhi09G002622/Bhi05G000195/novel.1238/Bhi02G000298/Bhi03G000171/Bhi04G000421/Bhi01G000421/Bhi03G001005/Bhi03G001388
MF	GO:0046527	glucosyltransferase activity	22/1101	66/8417	1.78419e-05	0.000533026	Bhi02G000590/Bhi11G001040/Bhi05G001138/Bhi05G001772/Bhi09G001489/Bhi09G001942/Bhi09G000483/Bhi01G002335/Bhi04G001833/Bhi01G002320/Bhi12G001273/Bhi09G002934/Bhi05G001773/Bhi07G000230/Bhi10G001092/Bhi10G000929/Bhi11G001031/Bhi12G001032/Bhi10G001096/Bhi03G001929/Bhi11G001273/Bhi05G000292	Bhi02G000590/Bhi11G001040/Bhi05G001138/Bhi05G001772/Bhi09G001489/Bhi09G001942/Bhi09G000483/Bhi01G002335/Bhi04G001833/Bhi01G002320/Bhi12G001273/Bhi09G002934/Bhi05G001773/Bhi07G000230/Bhi10G001092/Bhi10G000929/Bhi11G001031/Bhi12G001032/Bhi10G001096/Bhi03G001929/Bhi11G001273/Bhi05G000292	22	15	Bhi02G000590/Bhi05G001772/Bhi09G001942/Bhi09G000483/Bhi04G001833/Bhi01G002320/Bhi12G001273/Bhi05G001773/Bhi10G001092/Bhi11G001031/Bhi12G001032/Bhi10G001096/Bhi03G001929/Bhi11G001273/Bhi05G000292	7	Bhi11G001040/Bhi05G001138/Bhi09G001489/Bhi01G002335/Bhi09G002934/Bhi07G000230/Bhi10G000929
MF	GO:0016798	hydrolase activity, acting on glycosyl bonds	48/1101	224/8417	0.000303758	0.00806646	Bhi04G000534/Bhi04G001653/Bhi06G000138/Bhi02G000590/Bhi08G001695/Bhi04G001656/Bhi11G002157/Bhi11G001381/Bhi05G001810/Bhi05G001138/Bhi01G002047/Bhi05G001772/Bhi12G001763/Bhi08G001064/Bhi11G001054/Bhi08G001496/Bhi10G000719/Bhi02G000121/Bhi11G000448/Bhi06G000182/Bhi08G000047/Bhi03G000626/Bhi09G000757/Bhi05G001499/Bhi02G001216/Bhi05G000657/Bhi09G002608/Bhi12G001063/Bhi02G000182/Bhi05G001773/BhiUN618G…	Bhi04G000534/Bhi04G001653/Bhi06G000138/Bhi02G000590/Bhi08G001695/Bhi04G001656/Bhi11G002157/Bhi11G001381/Bhi05G001810/Bhi05G001138/Bhi01G002047/Bhi05G001772/Bhi12G001763/Bhi08G001064/Bhi11G001054/Bhi08G001496/Bhi10G000719/Bhi02G000121/Bhi11G000448/Bhi06G000182/Bhi08G000047/Bhi03G000626/Bhi09G000757/Bhi05G001499/Bhi02G001216/Bhi05G000657/Bhi09G002608/Bhi12G001063/Bhi02G000182/Bhi05G001773/BhiUN618G…	48	18	Bhi04G001653/Bhi02G000590/Bhi08G001695/Bhi01G002047/Bhi05G001772/Bhi08G000047/Bhi03G000626/Bhi09G002608/Bhi02G000182/Bhi05G001773/BhiUN618G5/novel.224/Bhi12G000137/Bhi12G001481/Bhi09G002425/Bhi11G001273/Bhi01G000796/Bhi05G000292	30	Bhi04G000534/Bhi06G000138/Bhi04G001656/Bhi11G002157/Bhi11G001381/Bhi05G001810/Bhi05G001138/Bhi12G001763/Bhi08G001064/Bhi11G001054/Bhi08G001496/Bhi10G000719/Bhi02G000121/Bhi11G000448/Bhi06G000182/Bhi09G000757/Bhi05G001499/Bhi02G001216/Bhi05G000657/Bhi12G001063/Bhi07G000230/Bhi10G000929/Bhi02G001617/Bhi12G000127/Bhi01G001654/Bhi07G001391/Bhi07G000318/Bhi12G000065/Bhi12G000801/Bhi10G001625
MF	GO:0035251	UDP-glucosyltransferase activity	14/1101	44/8417	0.0010029	0.0239693	Bhi11G001040/Bhi09G001489/Bhi09G001942/Bhi09G000483/Bhi01G002335/Bhi04G001833/Bhi01G002320/Bhi12G001273/Bhi09G002934/Bhi10G001092/Bhi11G001031/Bhi12G001032/Bhi10G001096/Bhi03G001929	Bhi11G001040/Bhi09G001489/Bhi09G001942/Bhi09G000483/Bhi01G002335/Bhi04G001833/Bhi01G002320/Bhi12G001273/Bhi09G002934/Bhi10G001092/Bhi11G001031/Bhi12G001032/Bhi10G001096/Bhi03G001929	14	10	Bhi09G001942/Bhi09G000483/Bhi04G001833/Bhi01G002320/Bhi12G001273/Bhi10G001092/Bhi11G001031/Bhi12G001032/Bhi10G001096/Bhi03G001929	4	Bhi11G001040/Bhi09G001489/Bhi01G002335/Bhi09G002934
MF	GO:0004553	hydrolase activity, hydrolyzing O-glycosyl compounds	42/1101	204/8417	0.00162508	0.0353085	Bhi04G000534/Bhi06G000138/Bhi02G000590/Bhi08G001695/Bhi11G001381/Bhi05G001810/Bhi05G001138/Bhi01G002047/Bhi05G001772/Bhi12G001763/Bhi08G001064/Bhi11G001054/Bhi08G001496/Bhi02G000121/Bhi11G000448/Bhi06G000182/Bhi08G000047/Bhi03G000626/Bhi09G000757/Bhi05G001499/Bhi02G001216/Bhi05G000657/Bhi09G002608/Bhi12G001063/Bhi05G001773/Bhi07G000230/Bhi10G000929/novel.224/Bhi02G001617/Bhi12G000137/Bhi12G000127…	Bhi04G000534/Bhi06G000138/Bhi02G000590/Bhi08G001695/Bhi11G001381/Bhi05G001810/Bhi05G001138/Bhi01G002047/Bhi05G001772/Bhi12G001763/Bhi08G001064/Bhi11G001054/Bhi08G001496/Bhi02G000121/Bhi11G000448/Bhi06G000182/Bhi08G000047/Bhi03G000626/Bhi09G000757/Bhi05G001499/Bhi02G001216/Bhi05G000657/Bhi09G002608/Bhi12G001063/Bhi05G001773/Bhi07G000230/Bhi10G000929/-/Bhi02G001617/Bhi12G000137/Bhi12G000127/Bhi12G0…	42	15	Bhi02G000590/Bhi08G001695/Bhi01G002047/Bhi05G001772/Bhi08G000047/Bhi03G000626/Bhi09G002608/Bhi05G001773/novel.224/Bhi12G000137/Bhi12G001481/Bhi09G002425/Bhi11G001273/Bhi01G000796/Bhi05G000292	27	Bhi04G000534/Bhi06G000138/Bhi11G001381/Bhi05G001810/Bhi05G001138/Bhi12G001763/Bhi08G001064/Bhi11G001054/Bhi08G001496/Bhi02G000121/Bhi11G000448/Bhi06G000182/Bhi09G000757/Bhi05G001499/Bhi02G001216/Bhi05G000657/Bhi12G001063/Bhi07G000230/Bhi10G000929/Bhi02G001617/Bhi12G000127/Bhi01G001654/Bhi07G001391/Bhi07G000318/Bhi12G000065/Bhi12G000801/Bhi10G001625

## Sheet: B_20dvsB_5d_GOenrich_sign
GO enrichment were identified in B_20d vs. B_5d
Category	GOID	Description	GeneRatio	BgRatio	pvalue	padj	geneID	geneName	Count	Up	Up_Gene_id	Down	Down_Gene_id
BP	GO:0006928	movement of cell or subcellular component	38/2963	47/5523	9.00736e-05	0.0186452	Bhi04G001066/Bhi11G001936/Bhi05G001127/Bhi12G001767/Bhi08G001424/Bhi11G002284/Bhi03G001244/Bhi08G001047/Bhi12G000443/Bhi10G001680/BhiUN32G11/Bhi11G001873/Bhi01G002413/Bhi11G000398/Bhi08G000574/Bhi02G000117/Bhi01G001852/Bhi09G001517/Bhi04G001503/Bhi04G000416/Bhi04G000116/Bhi03G002237/Bhi04G000208/Bhi12G001414/Bhi02G000010/Bhi11G001039/Bhi03G000848/Bhi03G001247/Bhi12G000251/Bhi09G002112/Bhi11G00230…	Bhi04G001066/Bhi11G001936/Bhi05G001127/Bhi12G001767/Bhi08G001424/Bhi11G002284/Bhi03G001244/Bhi08G001047/Bhi12G000443/Bhi10G001680/BhiUN32G11/Bhi11G001873/Bhi01G002413/Bhi11G000398/Bhi08G000574/Bhi02G000117/Bhi01G001852/Bhi09G001517/Bhi04G001503/Bhi04G000416/Bhi04G000116/Bhi03G002237/Bhi04G000208/Bhi12G001414/Bhi02G000010/Bhi11G001039/Bhi03G000848/Bhi03G001247/Bhi12G000251/Bhi09G002112/Bhi11G00230…	38	5	Bhi11G002284/Bhi03G002237/Bhi04G000208/Bhi05G001550/Bhi12G000334	33	Bhi04G001066/Bhi11G001936/Bhi05G001127/Bhi12G001767/Bhi08G001424/Bhi03G001244/Bhi08G001047/Bhi12G000443/Bhi10G001680/BhiUN32G11/Bhi11G001873/Bhi01G002413/Bhi11G000398/Bhi08G000574/Bhi02G000117/Bhi01G001852/Bhi09G001517/Bhi04G001503/Bhi04G000416/Bhi04G000116/Bhi12G001414/Bhi02G000010/Bhi11G001039/Bhi03G000848/Bhi03G001247/Bhi12G000251/Bhi09G002112/Bhi11G002303/Bhi02G000937/BhiUN159G44/Bhi11G000276…
BP	GO:0007018	microtubule-based movement	38/2963	47/5523	9.00736e-05	0.0186452	Bhi04G001066/Bhi11G001936/Bhi05G001127/Bhi12G001767/Bhi08G001424/Bhi11G002284/Bhi03G001244/Bhi08G001047/Bhi12G000443/Bhi10G001680/BhiUN32G11/Bhi11G001873/Bhi01G002413/Bhi11G000398/Bhi08G000574/Bhi02G000117/Bhi01G001852/Bhi09G001517/Bhi04G001503/Bhi04G000416/Bhi04G000116/Bhi03G002237/Bhi04G000208/Bhi12G001414/Bhi02G000010/Bhi11G001039/Bhi03G000848/Bhi03G001247/Bhi12G000251/Bhi09G002112/Bhi11G00230…	Bhi04G001066/Bhi11G001936/Bhi05G001127/Bhi12G001767/Bhi08G001424/Bhi11G002284/Bhi03G001244/Bhi08G001047/Bhi12G000443/Bhi10G001680/BhiUN32G11/Bhi11G001873/Bhi01G002413/Bhi11G000398/Bhi08G000574/Bhi02G000117/Bhi01G001852/Bhi09G001517/Bhi04G001503/Bhi04G000416/Bhi04G000116/Bhi03G002237/Bhi04G000208/Bhi12G001414/Bhi02G000010/Bhi11G001039/Bhi03G000848/Bhi03G001247/Bhi12G000251/Bhi09G002112/Bhi11G00230…	38	5	Bhi11G002284/Bhi03G002237/Bhi04G000208/Bhi05G001550/Bhi12G000334	33	Bhi04G001066/Bhi11G001936/Bhi05G001127/Bhi12G001767/Bhi08G001424/Bhi03G001244/Bhi08G001047/Bhi12G000443/Bhi10G001680/BhiUN32G11/Bhi11G001873/Bhi01G002413/Bhi11G000398/Bhi08G000574/Bhi02G000117/Bhi01G001852/Bhi09G001517/Bhi04G001503/Bhi04G000416/Bhi04G000116/Bhi12G001414/Bhi02G000010/Bhi11G001039/Bhi03G000848/Bhi03G001247/Bhi12G000251/Bhi09G002112/Bhi11G002303/Bhi02G000937/BhiUN159G44/Bhi11G000276…
CC	GO:0043228	non-membrane-bounded organelle	177/1119	264/2025	2.00192e-05	0.00111107	Bhi09G000463/Bhi12G000795/BhiUN159G51/Bhi01G000890/Bhi01G002385/Bhi01G000732/Bhi12G002209/Bhi06G000284/Bhi01G001494/Bhi06G000584/Bhi12G001811/Bhi01G000513/Bhi03G002133/Bhi09G002966/Bhi11G001941/Bhi10G001088/Bhi12G000676/Bhi01G002026/Bhi12G000352/Bhi03G000887/Bhi02G001534/Bhi04G000298/Bhi04G001345/Bhi06G000744/Bhi06G001604/Bhi09G000502/Bhi04G001967/Bhi09G000729/Bhi07G000550/Bhi02G001728/Bhi08G0017…	Bhi09G000463/Bhi12G000795/BhiUN159G51/Bhi01G000890/Bhi01G002385/Bhi01G000732/Bhi12G002209/Bhi06G000284/Bhi01G001494/Bhi06G000584/Bhi12G001811/Bhi01G000513/Bhi03G002133/Bhi09G002966/Bhi11G001941/Bhi10G001088/Bhi12G000676/Bhi01G002026/Bhi12G000352/Bhi03G000887/Bhi02G001534/Bhi04G000298/Bhi04G001345/Bhi06G000744/Bhi06G001604/Bhi09G000502/Bhi04G001967/Bhi09G000729/Bhi07G000550/Bhi02G001728/Bhi08G0017…	177	24	Bhi09G000463/Bhi02G001534/Bhi06G001604/Bhi06G001002/Bhi03G000655/Bhi01G002133/Bhi06G001301/Bhi07G000915/Bhi12G002071/Bhi12G001744/Bhi01G000587/Bhi06G001676/Bhi08G000142/Bhi11G000412/Bhi06G000462/BhiUN587G33/Bhi06G001291/Bhi01G000493/Bhi07G001272/Bhi04G001193/Bhi10G000794/Bhi10G000353/novel.88/Bhi12G001667	153	Bhi12G000795/BhiUN159G51/Bhi01G000890/Bhi01G002385/Bhi01G000732/Bhi12G002209/Bhi06G000284/Bhi01G001494/Bhi06G000584/Bhi12G001811/Bhi01G000513/Bhi03G002133/Bhi09G002966/Bhi11G001941/Bhi10G001088/Bhi12G000676/Bhi01G002026/Bhi12G000352/Bhi03G000887/Bhi04G000298/Bhi04G001345/Bhi06G000744/Bhi09G000502/Bhi04G001967/Bhi09G000729/Bhi07G000550/Bhi02G001728/Bhi08G001739/Bhi12G001385/Bhi07G001522/Bhi04G0018…
CC	GO:0043232	intracellular non-membrane-bounded organelle	177/1119	264/2025	2.00192e-05	0.00111107	Bhi09G000463/Bhi12G000795/BhiUN159G51/Bhi01G000890/Bhi01G002385/Bhi01G000732/Bhi12G002209/Bhi06G000284/Bhi01G001494/Bhi06G000584/Bhi12G001811/Bhi01G000513/Bhi03G002133/Bhi09G002966/Bhi11G001941/Bhi10G001088/Bhi12G000676/Bhi01G002026/Bhi12G000352/Bhi03G000887/Bhi02G001534/Bhi04G000298/Bhi04G001345/Bhi06G000744/Bhi06G001604/Bhi09G000502/Bhi04G001967/Bhi09G000729/Bhi07G000550/Bhi02G001728/Bhi08G0017…	Bhi09G000463/Bhi12G000795/BhiUN159G51/Bhi01G000890/Bhi01G002385/Bhi01G000732/Bhi12G002209/Bhi06G000284/Bhi01G001494/Bhi06G000584/Bhi12G001811/Bhi01G000513/Bhi03G002133/Bhi09G002966/Bhi11G001941/Bhi10G001088/Bhi12G000676/Bhi01G002026/Bhi12G000352/Bhi03G000887/Bhi02G001534/Bhi04G000298/Bhi04G001345/Bhi06G000744/Bhi06G001604/Bhi09G000502/Bhi04G001967/Bhi09G000729/Bhi07G000550/Bhi02G001728/Bhi08G0017…	177	24	Bhi09G000463/Bhi02G001534/Bhi06G001604/Bhi06G001002/Bhi03G000655/Bhi01G002133/Bhi06G001301/Bhi07G000915/Bhi12G002071/Bhi12G001744/Bhi01G000587/Bhi06G001676/Bhi08G000142/Bhi11G000412/Bhi06G000462/BhiUN587G33/Bhi06G001291/Bhi01G000493/Bhi07G001272/Bhi04G001193/Bhi10G000794/Bhi10G000353/novel.88/Bhi12G001667	153	Bhi12G000795/BhiUN159G51/Bhi01G000890/Bhi01G002385/Bhi01G000732/Bhi12G002209/Bhi06G000284/Bhi01G001494/Bhi06G000584/Bhi12G001811/Bhi01G000513/Bhi03G002133/Bhi09G002966/Bhi11G001941/Bhi10G001088/Bhi12G000676/Bhi01G002026/Bhi12G000352/Bhi03G000887/Bhi04G000298/Bhi04G001345/Bhi06G000744/Bhi09G000502/Bhi04G001967/Bhi09G000729/Bhi07G000550/Bhi02G001728/Bhi08G001739/Bhi12G001385/Bhi07G001522/Bhi04G0018…
CC	GO:0005840	ribosome	126/1119	184/2025	8.74444e-05	0.00323544	Bhi01G002385/Bhi12G002209/Bhi06G000284/Bhi06G000584/Bhi01G000513/Bhi03G002133/Bhi09G002966/Bhi11G001941/Bhi12G000676/Bhi01G002026/Bhi12G000352/Bhi03G000887/Bhi04G001345/Bhi09G000502/Bhi09G000729/Bhi07G000550/Bhi02G001728/Bhi08G001739/Bhi12G001385/Bhi07G001522/Bhi04G001832/Bhi02G001549/Bhi03G000652/Bhi06G001499/Bhi01G001237/BhiUN285G26/Bhi10G000487/Bhi11G001940/Bhi04G001841/Bhi12G002270/Bhi09G0006…	Bhi01G002385/Bhi12G002209/Bhi06G000284/Bhi06G000584/Bhi01G000513/Bhi03G002133/Bhi09G002966/Bhi11G001941/Bhi12G000676/Bhi01G002026/Bhi12G000352/Bhi03G000887/Bhi04G001345/Bhi09G000502/Bhi09G000729/Bhi07G000550/Bhi02G001728/Bhi08G001739/Bhi12G001385/Bhi07G001522/Bhi04G001832/Bhi02G001549/Bhi03G000652/Bhi06G001499/Bhi01G001237/BhiUN285G26/Bhi10G000487/Bhi11G001940/Bhi04G001841/Bhi12G002270/Bhi09G0006…	126	3	Bhi12G001744/Bhi01G000587/Bhi07G001272	123	Bhi01G002385/Bhi12G002209/Bhi06G000284/Bhi06G000584/Bhi01G000513/Bhi03G002133/Bhi09G002966/Bhi11G001941/Bhi12G000676/Bhi01G002026/Bhi12G000352/Bhi03G000887/Bhi04G001345/Bhi09G000502/Bhi09G000729/Bhi07G000550/Bhi02G001728/Bhi08G001739/Bhi12G001385/Bhi07G001522/Bhi04G001832/Bhi02G001549/Bhi03G000652/Bhi06G001499/Bhi01G001237/BhiUN285G26/Bhi10G000487/Bhi11G001940/Bhi04G001841/Bhi12G002270/Bhi09G0006…
MF	GO:0003774	motor activity	45/4430	55/8373	6.99296e-06	0.000745895	Bhi09G000463/Bhi04G001066/Bhi11G001936/Bhi05G001127/Bhi12G001767/Bhi08G001424/Bhi11G002284/Bhi03G001244/Bhi08G001047/Bhi12G000443/Bhi10G001680/BhiUN32G11/Bhi11G001873/Bhi01G002413/Bhi11G000398/Bhi08G000574/Bhi02G000117/Bhi01G001852/Bhi02G001534/Bhi09G001517/Bhi04G001503/Bhi04G000416/Bhi04G000116/Bhi03G002237/Bhi04G000208/Bhi12G001414/Bhi02G000010/Bhi11G001039/Bhi03G000848/Bhi03G001247/Bhi12G00025…	Bhi09G000463/Bhi04G001066/Bhi11G001936/Bhi05G001127/Bhi12G001767/Bhi08G001424/Bhi11G002284/Bhi03G001244/Bhi08G001047/Bhi12G000443/Bhi10G001680/BhiUN32G11/Bhi11G001873/Bhi01G002413/Bhi11G000398/Bhi08G000574/Bhi02G000117/Bhi01G001852/Bhi02G001534/Bhi09G001517/Bhi04G001503/Bhi04G000416/Bhi04G000116/Bhi03G002237/Bhi04G000208/Bhi12G001414/Bhi02G000010/Bhi11G001039/Bhi03G000848/Bhi03G001247/Bhi12G00025…	45	10	Bhi09G000463/Bhi11G002284/Bhi02G001534/Bhi03G002237/Bhi04G000208/Bhi07G000915/Bhi12G002071/Bhi05G001550/Bhi04G001193/Bhi12G000334	35	Bhi04G001066/Bhi11G001936/Bhi05G001127/Bhi12G001767/Bhi08G001424/Bhi03G001244/Bhi08G001047/Bhi12G000443/Bhi10G001680/BhiUN32G11/Bhi11G001873/Bhi01G002413/Bhi11G000398/Bhi08G000574/Bhi02G000117/Bhi01G001852/Bhi09G001517/Bhi04G001503/Bhi04G000416/Bhi04G000116/Bhi12G001414/Bhi02G000010/Bhi11G001039/Bhi03G000848/Bhi03G001247/Bhi12G000251/Bhi09G002112/Bhi09G001009/Bhi11G002303/Bhi02G000937/BhiUN159G44…
MF	GO:0003735	structural constituent of ribosome	127/4430	185/8373	7.76788e-06	0.000745895	Bhi01G002385/Bhi12G002209/Bhi06G000284/Bhi06G000584/Bhi01G000513/Bhi03G002133/Bhi09G002966/Bhi11G001941/Bhi12G000676/Bhi01G002026/Bhi12G000352/Bhi03G000887/Bhi04G001345/Bhi09G000502/Bhi09G000729/Bhi07G000550/Bhi02G001728/Bhi08G001739/Bhi12G001385/Bhi07G001522/Bhi04G001832/Bhi02G001549/Bhi03G000652/Bhi06G001499/Bhi01G001237/BhiUN285G26/Bhi10G000487/Bhi11G001940/Bhi04G001841/Bhi12G002270/Bhi09G0006…	Bhi01G002385/Bhi12G002209/Bhi06G000284/Bhi06G000584/Bhi01G000513/Bhi03G002133/Bhi09G002966/Bhi11G001941/Bhi12G000676/Bhi01G002026/Bhi12G000352/Bhi03G000887/Bhi04G001345/Bhi09G000502/Bhi09G000729/Bhi07G000550/Bhi02G001728/Bhi08G001739/Bhi12G001385/Bhi07G001522/Bhi04G001832/Bhi02G001549/Bhi03G000652/Bhi06G001499/Bhi01G001237/BhiUN285G26/Bhi10G000487/Bhi11G001940/Bhi04G001841/Bhi12G002270/Bhi09G0006…	127	3	Bhi12G001744/Bhi01G000587/Bhi07G001272	124	Bhi01G002385/Bhi12G002209/Bhi06G000284/Bhi06G000584/Bhi01G000513/Bhi03G002133/Bhi09G002966/Bhi11G001941/Bhi12G000676/Bhi01G002026/Bhi12G000352/Bhi03G000887/Bhi04G001345/Bhi09G000502/Bhi09G000729/Bhi07G000550/Bhi02G001728/Bhi08G001739/Bhi12G001385/Bhi07G001522/Bhi04G001832/Bhi02G001549/Bhi03G000652/Bhi06G001499/Bhi01G001237/BhiUN285G26/Bhi10G000487/Bhi11G001940/Bhi04G001841/Bhi12G002270/Bhi09G0006…
MF	GO:0005198	structural molecule activity	134/4430	197/8373	9.26846e-06	0.000745895	Bhi01G002385/Bhi12G002209/Bhi06G000284/Bhi06G000584/Bhi01G000513/Bhi03G002133/Bhi10G000177/Bhi09G002966/Bhi11G001941/Bhi12G000676/Bhi01G002026/Bhi12G000352/Bhi03G000887/Bhi04G001345/Bhi09G000502/Bhi09G000729/Bhi07G000550/Bhi02G001728/Bhi08G001739/Bhi12G001385/Bhi07G001522/Bhi04G001832/Bhi02G001549/Bhi03G000652/Bhi06G001499/Bhi01G001237/Bhi10G000874/BhiUN285G26/Bhi10G000487/Bhi11G001940/Bhi04G0018…	Bhi01G002385/Bhi12G002209/Bhi06G000284/Bhi06G000584/Bhi01G000513/Bhi03G002133/Bhi10G000177/Bhi09G002966/Bhi11G001941/Bhi12G000676/Bhi01G002026/Bhi12G000352/Bhi03G000887/Bhi04G001345/Bhi09G000502/Bhi09G000729/Bhi07G000550/Bhi02G001728/Bhi08G001739/Bhi12G001385/Bhi07G001522/Bhi04G001832/Bhi02G001549/Bhi03G000652/Bhi06G001499/Bhi01G001237/Bhi10G000874/BhiUN285G26/Bhi10G000487/Bhi11G001940/Bhi04G0018…	134	8	Bhi10G000177/Bhi03G001675/Bhi01G002656/Bhi12G001744/Bhi01G000587/Bhi03G000336/Bhi04G001881/Bhi07G001272	126	Bhi01G002385/Bhi12G002209/Bhi06G000284/Bhi06G000584/Bhi01G000513/Bhi03G002133/Bhi09G002966/Bhi11G001941/Bhi12G000676/Bhi01G002026/Bhi12G000352/Bhi03G000887/Bhi04G001345/Bhi09G000502/Bhi09G000729/Bhi07G000550/Bhi02G001728/Bhi08G001739/Bhi12G001385/Bhi07G001522/Bhi04G001832/Bhi02G001549/Bhi03G000652/Bhi06G001499/Bhi01G001237/Bhi10G000874/BhiUN285G26/Bhi10G000487/Bhi11G001940/Bhi04G001841/Bhi12G0022…
MF	GO:0015631	tubulin binding	46/4430	57/8373	1.12588e-05	0.000745895	Bhi04G001066/Bhi11G001936/Bhi05G001127/Bhi12G001767/Bhi08G001424/Bhi11G002284/Bhi03G001244/Bhi08G001047/Bhi12G000443/Bhi10G001680/Bhi07G000357/BhiUN32G11/Bhi11G001873/Bhi01G002413/Bhi11G000398/Bhi08G000574/Bhi02G000117/Bhi01G001852/Bhi03G000725/Bhi03G002029/Bhi09G001517/Bhi04G001503/Bhi04G000416/Bhi04G000116/Bhi03G002237/Bhi04G000208/Bhi12G001414/Bhi02G000010/Bhi08G001639/Bhi11G001039/Bhi10G00117…	Bhi04G001066/Bhi11G001936/Bhi05G001127/Bhi12G001767/Bhi08G001424/Bhi11G002284/Bhi03G001244/Bhi08G001047/Bhi12G000443/Bhi10G001680/Bhi07G000357/BhiUN32G11/Bhi11G001873/Bhi01G002413/Bhi11G000398/Bhi08G000574/Bhi02G000117/Bhi01G001852/Bhi03G000725/Bhi03G002029/Bhi09G001517/Bhi04G001503/Bhi04G000416/Bhi04G000116/Bhi03G002237/Bhi04G000208/Bhi12G001414/Bhi02G000010/Bhi08G001639/Bhi11G001039/Bhi10G00117…	46	6	Bhi11G002284/Bhi03G002237/Bhi04G000208/Bhi03G000515/Bhi05G001550/Bhi12G000334	40	Bhi04G001066/Bhi11G001936/Bhi05G001127/Bhi12G001767/Bhi08G001424/Bhi03G001244/Bhi08G001047/Bhi12G000443/Bhi10G001680/Bhi07G000357/BhiUN32G11/Bhi11G001873/Bhi01G002413/Bhi11G000398/Bhi08G000574/Bhi02G000117/Bhi01G001852/Bhi03G000725/Bhi03G002029/Bhi09G001517/Bhi04G001503/Bhi04G000416/Bhi04G000116/Bhi12G001414/Bhi02G000010/Bhi08G001639/Bhi11G001039/Bhi10G001176/Bhi03G000848/Bhi03G001247/Bhi12G00025…
MF	GO:0008017	microtubule binding	44/4430	55/8373	2.6645e-05	0.00141218	Bhi04G001066/Bhi11G001936/Bhi05G001127/Bhi12G001767/Bhi08G001424/Bhi11G002284/Bhi03G001244/Bhi08G001047/Bhi12G000443/Bhi10G001680/Bhi07G000357/BhiUN32G11/Bhi11G001873/Bhi01G002413/Bhi11G000398/Bhi08G000574/Bhi02G000117/Bhi01G001852/Bhi03G000725/Bhi03G002029/Bhi09G001517/Bhi04G001503/Bhi04G000416/Bhi04G000116/Bhi03G002237/Bhi04G000208/Bhi12G001414/Bhi02G000010/Bhi08G001639/Bhi11G001039/Bhi10G00117…	Bhi04G001066/Bhi11G001936/Bhi05G001127/Bhi12G001767/Bhi08G001424/Bhi11G002284/Bhi03G001244/Bhi08G001047/Bhi12G000443/Bhi10G001680/Bhi07G000357/BhiUN32G11/Bhi11G001873/Bhi01G002413/Bhi11G000398/Bhi08G000574/Bhi02G000117/Bhi01G001852/Bhi03G000725/Bhi03G002029/Bhi09G001517/Bhi04G001503/Bhi04G000416/Bhi04G000116/Bhi03G002237/Bhi04G000208/Bhi12G001414/Bhi02G000010/Bhi08G001639/Bhi11G001039/Bhi10G00117…	44	6	Bhi11G002284/Bhi03G002237/Bhi04G000208/Bhi03G000515/Bhi05G001550/Bhi12G000334	38	Bhi04G001066/Bhi11G001936/Bhi05G001127/Bhi12G001767/Bhi08G001424/Bhi03G001244/Bhi08G001047/Bhi12G000443/Bhi10G001680/Bhi07G000357/BhiUN32G11/Bhi11G001873/Bhi01G002413/Bhi11G000398/Bhi08G000574/Bhi02G000117/Bhi01G001852/Bhi03G000725/Bhi03G002029/Bhi09G001517/Bhi04G001503/Bhi04G000416/Bhi04G000116/Bhi12G001414/Bhi02G000010/Bhi08G001639/Bhi11G001039/Bhi10G001176/Bhi03G000848/Bhi03G001247/Bhi12G00025…
MF	GO:0003777	microtubule motor activity	38/4430	47/8373	6.18068e-05	0.0027298	Bhi04G001066/Bhi11G001936/Bhi05G001127/Bhi12G001767/Bhi08G001424/Bhi11G002284/Bhi03G001244/Bhi08G001047/Bhi12G000443/Bhi10G001680/BhiUN32G11/Bhi11G001873/Bhi01G002413/Bhi11G000398/Bhi08G000574/Bhi02G000117/Bhi01G001852/Bhi09G001517/Bhi04G001503/Bhi04G000416/Bhi04G000116/Bhi03G002237/Bhi04G000208/Bhi12G001414/Bhi02G000010/Bhi11G001039/Bhi03G000848/Bhi03G001247/Bhi12G000251/Bhi09G002112/Bhi11G00230…	Bhi04G001066/Bhi11G001936/Bhi05G001127/Bhi12G001767/Bhi08G001424/Bhi11G002284/Bhi03G001244/Bhi08G001047/Bhi12G000443/Bhi10G001680/BhiUN32G11/Bhi11G001873/Bhi01G002413/Bhi11G000398/Bhi08G000574/Bhi02G000117/Bhi01G001852/Bhi09G001517/Bhi04G001503/Bhi04G000416/Bhi04G000116/Bhi03G002237/Bhi04G000208/Bhi12G001414/Bhi02G000010/Bhi11G001039/Bhi03G000848/Bhi03G001247/Bhi12G000251/Bhi09G002112/Bhi11G00230…	38	5	Bhi11G002284/Bhi03G002237/Bhi04G000208/Bhi05G001550/Bhi12G000334	33	Bhi04G001066/Bhi11G001936/Bhi05G001127/Bhi12G001767/Bhi08G001424/Bhi03G001244/Bhi08G001047/Bhi12G000443/Bhi10G001680/BhiUN32G11/Bhi11G001873/Bhi01G002413/Bhi11G000398/Bhi08G000574/Bhi02G000117/Bhi01G001852/Bhi09G001517/Bhi04G001503/Bhi04G000416/Bhi04G000116/Bhi12G001414/Bhi02G000010/Bhi11G001039/Bhi03G000848/Bhi03G001247/Bhi12G000251/Bhi09G002112/Bhi11G002303/Bhi02G000937/BhiUN159G44/Bhi11G000276…
MF	GO:0008092	cytoskeletal protein binding	58/4430	80/8373	0.000251072	0.00950485	Bhi04G001066/Bhi11G001936/Bhi05G001127/Bhi03G002146/Bhi12G001767/Bhi08G001424/Bhi11G002284/Bhi06G000104/Bhi03G001244/Bhi08G001047/Bhi12G000443/Bhi10G001680/Bhi03G002061/Bhi07G000357/BhiUN32G11/Bhi11G001873/Bhi01G002413/Bhi11G000398/Bhi08G000574/Bhi02G000550/Bhi02G000117/Bhi01G001852/Bhi03G000725/Bhi03G002029/Bhi09G001517/Bhi04G001503/Bhi04G000416/Bhi04G000116/Bhi03G002237/Bhi04G000208/Bhi12G00141…	Bhi04G001066/Bhi11G001936/Bhi05G001127/Bhi03G002146/Bhi12G001767/Bhi08G001424/Bhi11G002284/Bhi06G000104/Bhi03G001244/Bhi08G001047/Bhi12G000443/Bhi10G001680/Bhi03G002061/Bhi07G000357/BhiUN32G11/Bhi11G001873/Bhi01G002413/Bhi11G000398/Bhi08G000574/Bhi02G000550/Bhi02G000117/Bhi01G001852/Bhi03G000725/Bhi03G002029/Bhi09G001517/Bhi04G001503/Bhi04G000416/Bhi04G000116/Bhi03G002237/Bhi04G000208/Bhi12G00141…	58	13	Bhi03G002146/Bhi11G002284/Bhi02G000550/Bhi03G002237/Bhi04G000208/Bhi08G000324/Bhi10G001624/Bhi03G000515/Bhi09G000876/Bhi05G001550/Bhi11G002246/Bhi01G002280/Bhi12G000334	45	Bhi04G001066/Bhi11G001936/Bhi05G001127/Bhi12G001767/Bhi08G001424/Bhi06G000104/Bhi03G001244/Bhi08G001047/Bhi12G000443/Bhi10G001680/Bhi03G002061/Bhi07G000357/BhiUN32G11/Bhi11G001873/Bhi01G002413/Bhi11G000398/Bhi08G000574/Bhi02G000117/Bhi01G001852/Bhi03G000725/Bhi03G002029/Bhi09G001517/Bhi04G001503/Bhi04G000416/Bhi04G000116/Bhi12G001414/Bhi02G000010/Bhi08G001639/Bhi11G001039/Bhi10G001176/Bhi08G00161…
MF	GO:0017111	nucleoside-triphosphatase activity	146/4430	232/8373	0.00112917	0.0338102	Bhi03G000836/Bhi09G000463/Bhi04G001066/Bhi11G001912/Bhi02G001230/Bhi11G001936/Bhi05G001127/Bhi11G001265/Bhi10G000394/Bhi11G001304/Bhi12G001767/Bhi08G001424/Bhi11G000998/Bhi11G001598/Bhi02G000170/Bhi11G002284/Bhi03G001244/Bhi08G001047/Bhi12G000443/Bhi10G001680/BhiUN32G11/Bhi11G000912/Bhi11G001873/Bhi01G002413/Bhi11G000398/Bhi08G000574/BhiUN596G3/Bhi02G000117/Bhi01G001852/Bhi08G000846/Bhi02G001534/…	Bhi03G000836/Bhi09G000463/Bhi04G001066/Bhi11G001912/Bhi02G001230/Bhi11G001936/Bhi05G001127/Bhi11G001265/Bhi10G000394/Bhi11G001304/Bhi12G001767/Bhi08G001424/Bhi11G000998/Bhi11G001598/Bhi02G000170/Bhi11G002284/Bhi03G001244/Bhi08G001047/Bhi12G000443/Bhi10G001680/BhiUN32G11/Bhi11G000912/Bhi11G001873/Bhi01G002413/Bhi11G000398/Bhi08G000574/BhiUN596G3/Bhi02G000117/Bhi01G001852/Bhi08G000846/Bhi02G001534/…	146	64	Bhi09G000463/Bhi11G001304/Bhi11G000998/Bhi02G000170/Bhi11G002284/Bhi08G000846/Bhi02G001534/Bhi03G002112/Bhi09G000943/Bhi03G001538/Bhi03G002237/Bhi03G002095/Bhi04G000208/novel.227/Bhi11G000098/Bhi06G000142/Bhi03G001462/Bhi11G000099/Bhi09G001450/Bhi02G000203/Bhi09G000765/Bhi11G000485/Bhi01G002618/Bhi08G001587/Bhi01G002397/Bhi12G000824/Bhi05G000781/Bhi10G001669/Bhi11G000871/Bhi09G000284/Bhi12G000123…	82	Bhi03G000836/Bhi04G001066/Bhi11G001912/Bhi02G001230/Bhi11G001936/Bhi05G001127/Bhi11G001265/Bhi10G000394/Bhi12G001767/Bhi08G001424/Bhi11G001598/Bhi03G001244/Bhi08G001047/Bhi12G000443/Bhi10G001680/BhiUN32G11/Bhi11G000912/Bhi11G001873/Bhi01G002413/Bhi11G000398/Bhi08G000574/BhiUN596G3/Bhi02G000117/Bhi01G001852/Bhi09G001517/Bhi03G001856/Bhi04G001503/Bhi04G000416/Bhi04G000116/Bhi01G001043/Bhi05G000308/…
MF	GO:0016462	pyrophosphatase activity	150/4430	239/8373	0.00114827	0.0338102	Bhi03G000836/Bhi09G000463/Bhi04G001066/Bhi11G001912/Bhi02G001230/Bhi11G001936/Bhi05G001127/Bhi11G001265/Bhi10G000394/Bhi11G001304/Bhi12G001767/Bhi08G001424/Bhi11G000998/Bhi11G001598/Bhi02G000170/Bhi11G002284/Bhi03G001244/Bhi08G001047/Bhi12G000443/Bhi10G001680/BhiUN32G11/Bhi11G000912/Bhi11G001873/Bhi01G002413/Bhi11G000398/Bhi08G000574/BhiUN596G3/Bhi05G000820/Bhi02G000117/Bhi01G001852/Bhi08G000846/…	Bhi03G000836/Bhi09G000463/Bhi04G001066/Bhi11G001912/Bhi02G001230/Bhi11G001936/Bhi05G001127/Bhi11G001265/Bhi10G000394/Bhi11G001304/Bhi12G001767/Bhi08G001424/Bhi11G000998/Bhi11G001598/Bhi02G000170/Bhi11G002284/Bhi03G001244/Bhi08G001047/Bhi12G000443/Bhi10G001680/BhiUN32G11/Bhi11G000912/Bhi11G001873/Bhi01G002413/Bhi11G000398/Bhi08G000574/BhiUN596G3/Bhi05G000820/Bhi02G000117/Bhi01G001852/Bhi08G000846/…	150	67	Bhi09G000463/Bhi11G001304/Bhi11G000998/Bhi02G000170/Bhi11G002284/Bhi08G000846/Bhi02G001534/Bhi03G002112/Bhi09G000943/Bhi03G001538/Bhi03G002237/Bhi03G002095/Bhi04G000208/novel.227/Bhi11G000098/Bhi06G000142/Bhi03G001462/Bhi11G000099/Bhi09G001450/Bhi02G000203/Bhi09G000765/Bhi11G000485/Bhi01G002618/Bhi08G001587/Bhi01G002397/Bhi12G000824/Bhi05G000781/Bhi10G001669/Bhi11G000871/Bhi09G000284/Bhi12G000123…	83	Bhi03G000836/Bhi04G001066/Bhi11G001912/Bhi02G001230/Bhi11G001936/Bhi05G001127/Bhi11G001265/Bhi10G000394/Bhi12G001767/Bhi08G001424/Bhi11G001598/Bhi03G001244/Bhi08G001047/Bhi12G000443/Bhi10G001680/BhiUN32G11/Bhi11G000912/Bhi11G001873/Bhi01G002413/Bhi11G000398/Bhi08G000574/BhiUN596G3/Bhi05G000820/Bhi02G000117/Bhi01G001852/Bhi09G001517/Bhi03G001856/Bhi04G001503/Bhi04G000416/Bhi04G000116/Bhi01G001043/…
MF	GO:0016818	hydrolase activity, acting on acid anhydrides, in phosphorus-containing anhydrides	152/4430	244/8373	0.00168108	0.0445486	Bhi03G000836/Bhi09G000463/Bhi04G001066/Bhi11G001912/Bhi02G001230/Bhi11G001936/Bhi05G001127/Bhi11G001265/Bhi10G000394/Bhi11G001304/Bhi12G001767/Bhi08G001424/Bhi11G000998/Bhi11G001598/Bhi02G000170/Bhi11G002284/Bhi03G001244/Bhi08G001047/Bhi12G000443/Bhi10G001680/BhiUN32G11/Bhi11G000912/Bhi11G001873/Bhi01G002413/Bhi11G000398/Bhi08G000574/BhiUN596G3/Bhi05G000820/Bhi02G000117/Bhi01G001852/Bhi08G000846/…	Bhi03G000836/Bhi09G000463/Bhi04G001066/Bhi11G001912/Bhi02G001230/Bhi11G001936/Bhi05G001127/Bhi11G001265/Bhi10G000394/Bhi11G001304/Bhi12G001767/Bhi08G001424/Bhi11G000998/Bhi11G001598/Bhi02G000170/Bhi11G002284/Bhi03G001244/Bhi08G001047/Bhi12G000443/Bhi10G001680/BhiUN32G11/Bhi11G000912/Bhi11G001873/Bhi01G002413/Bhi11G000398/Bhi08G000574/BhiUN596G3/Bhi05G000820/Bhi02G000117/Bhi01G001852/Bhi08G000846/…	152	68	Bhi09G000463/Bhi11G001304/Bhi11G000998/Bhi02G000170/Bhi11G002284/Bhi08G000846/Bhi02G001534/Bhi03G002112/Bhi09G000943/Bhi03G001538/Bhi03G002237/Bhi03G002095/Bhi04G000208/novel.227/Bhi11G000098/Bhi06G000142/Bhi03G001462/Bhi11G000099/Bhi09G001450/Bhi02G000203/Bhi09G000765/Bhi11G000485/Bhi01G002618/Bhi08G001587/Bhi01G002397/Bhi12G000824/Bhi05G000781/Bhi10G001669/Bhi11G000871/Bhi09G000284/Bhi12G000123…	84	Bhi03G000836/Bhi04G001066/Bhi11G001912/Bhi02G001230/Bhi11G001936/Bhi05G001127/Bhi11G001265/Bhi10G000394/Bhi12G001767/Bhi08G001424/Bhi11G001598/Bhi03G001244/Bhi08G001047/Bhi12G000443/Bhi10G001680/BhiUN32G11/Bhi11G000912/Bhi11G001873/Bhi01G002413/Bhi11G000398/Bhi08G000574/BhiUN596G3/Bhi05G000820/Bhi02G000117/Bhi01G001852/Bhi09G001517/Bhi03G001856/Bhi04G001503/Bhi04G000416/Bhi04G000116/Bhi01G001043/…

## Sheet: B_30dvsB_5d_GOenrich_sign
GO enrichment were identified in B_30d vs. B_5d
Category	GOID	Description	GeneRatio	BgRatio	pvalue	padj	geneID	geneName	Count	Up	Up_Gene_id	Down	Down_Gene_id
BP	GO:0007017	microtubule-based process	48/2475	62/5527	1.41672e-07	5.45e-05	Bhi11G001936/Bhi04G001066/Bhi08G001424/Bhi02G000117/Bhi08G001047/Bhi05G001127/Bhi12G001767/Bhi11G000398/Bhi03G001244/Bhi08G000574/Bhi12G000443/Bhi04G000208/Bhi09G001517/Bhi01G002413/Bhi12G000251/Bhi11G001873/Bhi11G001039/Bhi04G000116/BhiUN32G11/Bhi04G000416/Bhi10G001680/Bhi02G000010/Bhi12G001414/Bhi03G000848/Bhi02G001662/Bhi04G001503/Bhi06G001676/Bhi01G000732/Bhi09G001378/Bhi02G000281/Bhi03G00124…	Bhi11G001936/Bhi04G001066/Bhi08G001424/Bhi02G000117/Bhi08G001047/Bhi05G001127/Bhi12G001767/Bhi11G000398/Bhi03G001244/Bhi08G000574/Bhi12G000443/Bhi04G000208/Bhi09G001517/Bhi01G002413/Bhi12G000251/Bhi11G001873/Bhi11G001039/Bhi04G000116/BhiUN32G11/Bhi04G000416/Bhi10G001680/Bhi02G000010/Bhi12G001414/Bhi03G000848/Bhi02G001662/Bhi04G001503/Bhi06G001676/Bhi01G000732/Bhi09G001378/Bhi02G000281/Bhi03G00124…	48	5	Bhi04G000208/Bhi06G001676/Bhi11G001621/Bhi09G000127/Bhi01G000196	43	Bhi11G001936/Bhi04G001066/Bhi08G001424/Bhi02G000117/Bhi08G001047/Bhi05G001127/Bhi12G001767/Bhi11G000398/Bhi03G001244/Bhi08G000574/Bhi12G000443/Bhi09G001517/Bhi01G002413/Bhi12G000251/Bhi11G001873/Bhi11G001039/Bhi04G000116/BhiUN32G11/Bhi04G000416/Bhi10G001680/Bhi02G000010/Bhi12G001414/Bhi03G000848/Bhi02G001662/Bhi04G001503/Bhi01G000732/Bhi09G001378/Bhi02G000281/Bhi03G001247/Bhi01G001852/Bhi11G00033…
BP	GO:0006928	movement of cell or subcellular component	38/2475	47/5527	3.94928e-07	5.45e-05	Bhi11G001936/Bhi04G001066/Bhi08G001424/Bhi02G000117/Bhi08G001047/Bhi05G001127/Bhi12G001767/Bhi11G000398/Bhi03G001244/Bhi08G000574/Bhi12G000443/Bhi04G000208/Bhi09G001517/Bhi01G002413/Bhi12G000251/Bhi11G001873/Bhi11G001039/Bhi04G000116/BhiUN32G11/Bhi04G000416/Bhi10G001680/Bhi02G000010/Bhi12G001414/Bhi03G000848/Bhi02G001662/Bhi04G001503/Bhi03G001247/Bhi01G001852/Bhi09G002112/Bhi10G001562/Bhi02G00179…	Bhi11G001936/Bhi04G001066/Bhi08G001424/Bhi02G000117/Bhi08G001047/Bhi05G001127/Bhi12G001767/Bhi11G000398/Bhi03G001244/Bhi08G000574/Bhi12G000443/Bhi04G000208/Bhi09G001517/Bhi01G002413/Bhi12G000251/Bhi11G001873/Bhi11G001039/Bhi04G000116/BhiUN32G11/Bhi04G000416/Bhi10G001680/Bhi02G000010/Bhi12G001414/Bhi03G000848/Bhi02G001662/Bhi04G001503/Bhi03G001247/Bhi01G001852/Bhi09G002112/Bhi10G001562/Bhi02G00179…	38	3	Bhi04G000208/Bhi09G000127/Bhi01G000196	35	Bhi11G001936/Bhi04G001066/Bhi08G001424/Bhi02G000117/Bhi08G001047/Bhi05G001127/Bhi12G001767/Bhi11G000398/Bhi03G001244/Bhi08G000574/Bhi12G000443/Bhi09G001517/Bhi01G002413/Bhi12G000251/Bhi11G001873/Bhi11G001039/Bhi04G000116/BhiUN32G11/Bhi04G000416/Bhi10G001680/Bhi02G000010/Bhi12G001414/Bhi03G000848/Bhi02G001662/Bhi04G001503/Bhi03G001247/Bhi01G001852/Bhi09G002112/Bhi10G001562/Bhi02G001797/Bhi11G00027…
BP	GO:0007018	microtubule-based movement	38/2475	47/5527	3.94928e-07	5.45e-05	Bhi11G001936/Bhi04G001066/Bhi08G001424/Bhi02G000117/Bhi08G001047/Bhi05G001127/Bhi12G001767/Bhi11G000398/Bhi03G001244/Bhi08G000574/Bhi12G000443/Bhi04G000208/Bhi09G001517/Bhi01G002413/Bhi12G000251/Bhi11G001873/Bhi11G001039/Bhi04G000116/BhiUN32G11/Bhi04G000416/Bhi10G001680/Bhi02G000010/Bhi12G001414/Bhi03G000848/Bhi02G001662/Bhi04G001503/Bhi03G001247/Bhi01G001852/Bhi09G002112/Bhi10G001562/Bhi02G00179…	Bhi11G001936/Bhi04G001066/Bhi08G001424/Bhi02G000117/Bhi08G001047/Bhi05G001127/Bhi12G001767/Bhi11G000398/Bhi03G001244/Bhi08G000574/Bhi12G000443/Bhi04G000208/Bhi09G001517/Bhi01G002413/Bhi12G000251/Bhi11G001873/Bhi11G001039/Bhi04G000116/BhiUN32G11/Bhi04G000416/Bhi10G001680/Bhi02G000010/Bhi12G001414/Bhi03G000848/Bhi02G001662/Bhi04G001503/Bhi03G001247/Bhi01G001852/Bhi09G002112/Bhi10G001562/Bhi02G00179…	38	3	Bhi04G000208/Bhi09G000127/Bhi01G000196	35	Bhi11G001936/Bhi04G001066/Bhi08G001424/Bhi02G000117/Bhi08G001047/Bhi05G001127/Bhi12G001767/Bhi11G000398/Bhi03G001244/Bhi08G000574/Bhi12G000443/Bhi09G001517/Bhi01G002413/Bhi12G000251/Bhi11G001873/Bhi11G001039/Bhi04G000116/BhiUN32G11/Bhi04G000416/Bhi10G001680/Bhi02G000010/Bhi12G001414/Bhi03G000848/Bhi02G001662/Bhi04G001503/Bhi03G001247/Bhi01G001852/Bhi09G002112/Bhi10G001562/Bhi02G001797/Bhi11G00027…
MF	GO:0008017	microtubule binding	45/3626	55/8381	4.57574e-09	9.55055e-07	Bhi11G001936/Bhi04G001066/Bhi08G001424/Bhi02G000117/Bhi08G001047/Bhi03G000515/Bhi05G001127/Bhi12G001767/Bhi11G000398/Bhi03G001244/Bhi08G000574/Bhi12G000443/Bhi04G000208/Bhi09G001517/Bhi01G002413/Bhi12G000251/Bhi11G001873/Bhi03G000725/Bhi11G001039/Bhi04G000116/BhiUN32G11/Bhi04G000416/Bhi10G001680/Bhi02G000010/Bhi12G001414/Bhi07G000357/Bhi10G001176/Bhi03G000848/Bhi02G001662/Bhi08G001639/Bhi04G00150…	Bhi11G001936/Bhi04G001066/Bhi08G001424/Bhi02G000117/Bhi08G001047/Bhi03G000515/Bhi05G001127/Bhi12G001767/Bhi11G000398/Bhi03G001244/Bhi08G000574/Bhi12G000443/Bhi04G000208/Bhi09G001517/Bhi01G002413/Bhi12G000251/Bhi11G001873/Bhi03G000725/Bhi11G001039/Bhi04G000116/BhiUN32G11/Bhi04G000416/Bhi10G001680/Bhi02G000010/Bhi12G001414/Bhi07G000357/Bhi10G001176/Bhi03G000848/Bhi02G001662/Bhi08G001639/Bhi04G00150…	45	4	Bhi03G000515/Bhi04G000208/Bhi09G000127/Bhi01G000196	41	Bhi11G001936/Bhi04G001066/Bhi08G001424/Bhi02G000117/Bhi08G001047/Bhi05G001127/Bhi12G001767/Bhi11G000398/Bhi03G001244/Bhi08G000574/Bhi12G000443/Bhi09G001517/Bhi01G002413/Bhi12G000251/Bhi11G001873/Bhi03G000725/Bhi11G001039/Bhi04G000116/BhiUN32G11/Bhi04G000416/Bhi10G001680/Bhi02G000010/Bhi12G001414/Bhi07G000357/Bhi10G001176/Bhi03G000848/Bhi02G001662/Bhi08G001639/Bhi04G001503/Bhi03G002029/Bhi03G00124…
MF	GO:0015631	tubulin binding	46/3626	57/8381	7.18086e-09	9.55055e-07	Bhi11G001936/Bhi04G001066/Bhi08G001424/Bhi02G000117/Bhi08G001047/Bhi03G000515/Bhi05G001127/Bhi12G001767/Bhi11G000398/Bhi03G001244/Bhi08G000574/Bhi12G000443/Bhi04G000208/Bhi09G001517/Bhi01G002413/Bhi12G000251/Bhi11G001873/Bhi03G000725/Bhi11G001039/Bhi04G000116/BhiUN32G11/Bhi04G000416/Bhi10G001680/Bhi02G000010/Bhi12G001414/Bhi07G000357/Bhi10G001176/Bhi03G000848/Bhi02G001662/Bhi08G001639/Bhi04G00150…	Bhi11G001936/Bhi04G001066/Bhi08G001424/Bhi02G000117/Bhi08G001047/Bhi03G000515/Bhi05G001127/Bhi12G001767/Bhi11G000398/Bhi03G001244/Bhi08G000574/Bhi12G000443/Bhi04G000208/Bhi09G001517/Bhi01G002413/Bhi12G000251/Bhi11G001873/Bhi03G000725/Bhi11G001039/Bhi04G000116/BhiUN32G11/Bhi04G000416/Bhi10G001680/Bhi02G000010/Bhi12G001414/Bhi07G000357/Bhi10G001176/Bhi03G000848/Bhi02G001662/Bhi08G001639/Bhi04G00150…	46	4	Bhi03G000515/Bhi04G000208/Bhi09G000127/Bhi01G000196	42	Bhi11G001936/Bhi04G001066/Bhi08G001424/Bhi02G000117/Bhi08G001047/Bhi05G001127/Bhi12G001767/Bhi11G000398/Bhi03G001244/Bhi08G000574/Bhi12G000443/Bhi09G001517/Bhi01G002413/Bhi12G000251/Bhi11G001873/Bhi03G000725/Bhi11G001039/Bhi04G000116/BhiUN32G11/Bhi04G000416/Bhi10G001680/Bhi02G000010/Bhi12G001414/Bhi07G000357/Bhi10G001176/Bhi03G000848/Bhi02G001662/Bhi08G001639/Bhi04G001503/Bhi12G002259/Bhi03G00202…
MF	GO:0003777	microtubule motor activity	38/3626	47/8381	1.38441e-07	1.22751e-05	Bhi11G001936/Bhi04G001066/Bhi08G001424/Bhi02G000117/Bhi08G001047/Bhi05G001127/Bhi12G001767/Bhi11G000398/Bhi03G001244/Bhi08G000574/Bhi12G000443/Bhi04G000208/Bhi09G001517/Bhi01G002413/Bhi12G000251/Bhi11G001873/Bhi11G001039/Bhi04G000116/BhiUN32G11/Bhi04G000416/Bhi10G001680/Bhi02G000010/Bhi12G001414/Bhi03G000848/Bhi02G001662/Bhi04G001503/Bhi03G001247/Bhi01G001852/Bhi09G002112/Bhi10G001562/Bhi02G00179…	Bhi11G001936/Bhi04G001066/Bhi08G001424/Bhi02G000117/Bhi08G001047/Bhi05G001127/Bhi12G001767/Bhi11G000398/Bhi03G001244/Bhi08G000574/Bhi12G000443/Bhi04G000208/Bhi09G001517/Bhi01G002413/Bhi12G000251/Bhi11G001873/Bhi11G001039/Bhi04G000116/BhiUN32G11/Bhi04G000416/Bhi10G001680/Bhi02G000010/Bhi12G001414/Bhi03G000848/Bhi02G001662/Bhi04G001503/Bhi03G001247/Bhi01G001852/Bhi09G002112/Bhi10G001562/Bhi02G00179…	38	3	Bhi04G000208/Bhi09G000127/Bhi01G000196	35	Bhi11G001936/Bhi04G001066/Bhi08G001424/Bhi02G000117/Bhi08G001047/Bhi05G001127/Bhi12G001767/Bhi11G000398/Bhi03G001244/Bhi08G000574/Bhi12G000443/Bhi09G001517/Bhi01G002413/Bhi12G000251/Bhi11G001873/Bhi11G001039/Bhi04G000116/BhiUN32G11/Bhi04G000416/Bhi10G001680/Bhi02G000010/Bhi12G001414/Bhi03G000848/Bhi02G001662/Bhi04G001503/Bhi03G001247/Bhi01G001852/Bhi09G002112/Bhi10G001562/Bhi02G001797/Bhi11G00027…
MF	GO:0003774	motor activity	42/3626	55/8381	5.68897e-07	3.78316e-05	Bhi11G001936/Bhi04G001066/Bhi08G001424/Bhi02G000117/Bhi08G001047/Bhi05G001127/Bhi12G001767/Bhi11G000398/Bhi03G001244/Bhi08G000574/Bhi12G000443/Bhi04G000208/Bhi09G001517/Bhi01G002413/Bhi12G000251/Bhi11G001873/Bhi11G001039/Bhi04G000116/BhiUN32G11/Bhi04G000416/Bhi10G001680/Bhi02G000010/Bhi12G001414/Bhi03G000848/Bhi02G001662/Bhi04G001503/Bhi09G000463/Bhi03G001247/novel.223/Bhi01G001852/Bhi09G002112/B…	Bhi11G001936/Bhi04G001066/Bhi08G001424/Bhi02G000117/Bhi08G001047/Bhi05G001127/Bhi12G001767/Bhi11G000398/Bhi03G001244/Bhi08G000574/Bhi12G000443/Bhi04G000208/Bhi09G001517/Bhi01G002413/Bhi12G000251/Bhi11G001873/Bhi11G001039/Bhi04G000116/BhiUN32G11/Bhi04G000416/Bhi10G001680/Bhi02G000010/Bhi12G001414/Bhi03G000848/Bhi02G001662/Bhi04G001503/Bhi09G000463/Bhi03G001247/-/Bhi01G001852/Bhi09G002112/Bhi02G001…	42	5	Bhi04G000208/Bhi09G000463/Bhi02G001534/Bhi09G000127/Bhi01G000196	37	Bhi11G001936/Bhi04G001066/Bhi08G001424/Bhi02G000117/Bhi08G001047/Bhi05G001127/Bhi12G001767/Bhi11G000398/Bhi03G001244/Bhi08G000574/Bhi12G000443/Bhi09G001517/Bhi01G002413/Bhi12G000251/Bhi11G001873/Bhi11G001039/Bhi04G000116/BhiUN32G11/Bhi04G000416/Bhi10G001680/Bhi02G000010/Bhi12G001414/Bhi03G000848/Bhi02G001662/Bhi04G001503/Bhi03G001247/novel.223/Bhi01G001852/Bhi09G002112/Bhi10G001562/Bhi02G001797/B…
MF	GO:0008092	cytoskeletal protein binding	54/3626	80/8381	9.64882e-06	0.000513317	Bhi11G001936/Bhi04G001066/Bhi08G001424/Bhi02G000117/Bhi08G001047/Bhi03G000515/Bhi05G001127/Bhi12G001767/Bhi11G000398/Bhi03G001244/Bhi08G000574/Bhi12G000443/Bhi04G000208/Bhi09G001517/Bhi01G002413/Bhi12G000251/Bhi11G001873/Bhi03G000725/Bhi11G001039/Bhi05G000223/Bhi03G002061/Bhi04G000116/BhiUN32G11/Bhi04G000416/Bhi10G001680/Bhi06G000104/Bhi02G000010/Bhi12G001414/Bhi07G000357/Bhi10G001176/Bhi08G00161…	Bhi11G001936/Bhi04G001066/Bhi08G001424/Bhi02G000117/Bhi08G001047/Bhi03G000515/Bhi05G001127/Bhi12G001767/Bhi11G000398/Bhi03G001244/Bhi08G000574/Bhi12G000443/Bhi04G000208/Bhi09G001517/Bhi01G002413/Bhi12G000251/Bhi11G001873/Bhi03G000725/Bhi11G001039/Bhi05G000223/Bhi03G002061/Bhi04G000116/BhiUN32G11/Bhi04G000416/Bhi10G001680/Bhi06G000104/Bhi02G000010/Bhi12G001414/Bhi07G000357/Bhi10G001176/Bhi08G00161…	54	6	Bhi03G000515/Bhi04G000208/Bhi08G000324/Bhi03G002146/Bhi09G000127/Bhi01G000196	48	Bhi11G001936/Bhi04G001066/Bhi08G001424/Bhi02G000117/Bhi08G001047/Bhi05G001127/Bhi12G001767/Bhi11G000398/Bhi03G001244/Bhi08G000574/Bhi12G000443/Bhi09G001517/Bhi01G002413/Bhi12G000251/Bhi11G001873/Bhi03G000725/Bhi11G001039/Bhi05G000223/Bhi03G002061/Bhi04G000116/BhiUN32G11/Bhi04G000416/Bhi10G001680/Bhi06G000104/Bhi02G000010/Bhi12G001414/Bhi07G000357/Bhi10G001176/Bhi08G001615/Bhi03G000848/Bhi02G00166…
MF	GO:0017111	nucleoside-triphosphatase activity	127/3626	231/8381	0.000187115	0.00829545	Bhi03G000836/Bhi11G001936/Bhi11G000998/Bhi04G001066/Bhi08G001424/Bhi10G001347/Bhi11G001304/Bhi02G000117/Bhi11G001912/Bhi08G001047/Bhi05G001127/novel.227/Bhi12G001767/Bhi11G000398/Bhi03G001244/Bhi08G000574/Bhi11G001265/Bhi12G000443/Bhi04G000208/Bhi09G001517/Bhi01G002413/Bhi12G000251/Bhi11G001873/Bhi02G000170/Bhi05G000357/Bhi11G001039/Bhi08G001143/Bhi04G000116/BhiUN32G11/Bhi04G000416/Bhi10G001680/B…	Bhi03G000836/Bhi11G001936/Bhi11G000998/Bhi04G001066/Bhi08G001424/Bhi10G001347/Bhi11G001304/Bhi02G000117/Bhi11G001912/Bhi08G001047/Bhi05G001127/-/Bhi12G001767/Bhi11G000398/Bhi03G001244/Bhi08G000574/Bhi11G001265/Bhi12G000443/Bhi04G000208/Bhi09G001517/Bhi01G002413/Bhi12G000251/Bhi11G001873/Bhi02G000170/Bhi05G000357/Bhi11G001039/Bhi08G001143/Bhi04G000116/BhiUN32G11/Bhi04G000416/Bhi10G001680/Bhi03G001…	127	43	Bhi11G000998/Bhi11G001304/novel.227/Bhi04G000208/Bhi02G000170/Bhi09G000943/Bhi03G002095/Bhi08G000846/Bhi09G000463/Bhi05G000781/Bhi12G000123/Bhi03G002112/BhiUN132G6/Bhi03G001538/Bhi11G000098/Bhi09G000765/Bhi01G002618/BhiUN548G20/Bhi02G001534/Bhi01G001182/Bhi03G000127/Bhi02G000203/Bhi09G000284/Bhi10G000122/Bhi06G000142/Bhi11G000485/Bhi04G000713/Bhi11G000099/Bhi10G000704/Bhi04G000479/novel.1013/Bhi1…	84	Bhi03G000836/Bhi11G001936/Bhi04G001066/Bhi08G001424/Bhi10G001347/Bhi02G000117/Bhi11G001912/Bhi08G001047/Bhi05G001127/Bhi12G001767/Bhi11G000398/Bhi03G001244/Bhi08G000574/Bhi11G001265/Bhi12G000443/Bhi09G001517/Bhi01G002413/Bhi12G000251/Bhi11G001873/Bhi05G000357/Bhi11G001039/Bhi08G001143/Bhi04G000116/BhiUN32G11/Bhi04G000416/Bhi10G001680/Bhi03G001856/Bhi06G000344/BhiUN596G3/Bhi10G000394/Bhi01G001043/…
MF	GO:0016462	pyrophosphatase activity	128/3626	238/8381	0.000598675	0.0227497	Bhi03G000836/Bhi11G001936/Bhi11G000998/Bhi04G001066/Bhi08G001424/Bhi10G001347/Bhi11G001304/Bhi02G000117/Bhi11G001912/Bhi08G001047/Bhi05G001127/novel.227/Bhi12G001767/Bhi11G000398/Bhi03G001244/Bhi08G000574/Bhi11G001265/Bhi12G000443/Bhi04G000208/Bhi09G001517/Bhi01G002413/Bhi12G000251/Bhi11G001873/Bhi02G000170/Bhi05G000357/Bhi11G001039/Bhi08G001143/Bhi04G000116/BhiUN32G11/Bhi04G000416/Bhi10G001680/B…	Bhi03G000836/Bhi11G001936/Bhi11G000998/Bhi04G001066/Bhi08G001424/Bhi10G001347/Bhi11G001304/Bhi02G000117/Bhi11G001912/Bhi08G001047/Bhi05G001127/-/Bhi12G001767/Bhi11G000398/Bhi03G001244/Bhi08G000574/Bhi11G001265/Bhi12G000443/Bhi04G000208/Bhi09G001517/Bhi01G002413/Bhi12G000251/Bhi11G001873/Bhi02G000170/Bhi05G000357/Bhi11G001039/Bhi08G001143/Bhi04G000116/BhiUN32G11/Bhi04G000416/Bhi10G001680/Bhi03G001…	128	43	Bhi11G000998/Bhi11G001304/novel.227/Bhi04G000208/Bhi02G000170/Bhi09G000943/Bhi03G002095/Bhi08G000846/Bhi09G000463/Bhi05G000781/Bhi12G000123/Bhi03G002112/BhiUN132G6/Bhi03G001538/Bhi11G000098/Bhi09G000765/Bhi01G002618/BhiUN548G20/Bhi02G001534/Bhi01G001182/Bhi03G000127/Bhi02G000203/Bhi09G000284/Bhi10G000122/Bhi06G000142/Bhi11G000485/Bhi04G000713/Bhi11G000099/Bhi10G000704/Bhi04G000479/novel.1013/Bhi1…	85	Bhi03G000836/Bhi11G001936/Bhi04G001066/Bhi08G001424/Bhi10G001347/Bhi02G000117/Bhi11G001912/Bhi08G001047/Bhi05G001127/Bhi12G001767/Bhi11G000398/Bhi03G001244/Bhi08G000574/Bhi11G001265/Bhi12G000443/Bhi09G001517/Bhi01G002413/Bhi12G000251/Bhi11G001873/Bhi05G000357/Bhi11G001039/Bhi08G001143/Bhi04G000116/BhiUN32G11/Bhi04G000416/Bhi10G001680/Bhi03G001856/Bhi06G000344/BhiUN596G3/Bhi10G000394/Bhi01G001043/…
MF	GO:0016818	hydrolase activity, acting on acid anhydrides, in phosphorus-containing anhydrides	130/3626	243/8381	0.000721534	0.023991	Bhi03G000836/Bhi11G001936/Bhi11G000998/Bhi04G001066/Bhi08G001424/Bhi10G001347/Bhi11G001304/Bhi02G000117/Bhi11G001912/Bhi08G001047/Bhi05G001127/novel.227/Bhi12G001767/Bhi11G000398/Bhi03G001244/Bhi08G000574/Bhi11G001265/Bhi12G000443/Bhi04G000208/Bhi09G001517/Bhi01G002413/Bhi12G000251/Bhi11G001873/Bhi02G000170/Bhi05G000357/Bhi11G001039/Bhi08G001143/Bhi04G000116/BhiUN32G11/Bhi04G000416/Bhi10G001680/B…	Bhi03G000836/Bhi11G001936/Bhi11G000998/Bhi04G001066/Bhi08G001424/Bhi10G001347/Bhi11G001304/Bhi02G000117/Bhi11G001912/Bhi08G001047/Bhi05G001127/-/Bhi12G001767/Bhi11G000398/Bhi03G001244/Bhi08G000574/Bhi11G001265/Bhi12G000443/Bhi04G000208/Bhi09G001517/Bhi01G002413/Bhi12G000251/Bhi11G001873/Bhi02G000170/Bhi05G000357/Bhi11G001039/Bhi08G001143/Bhi04G000116/BhiUN32G11/Bhi04G000416/Bhi10G001680/Bhi03G001…	130	43	Bhi11G000998/Bhi11G001304/novel.227/Bhi04G000208/Bhi02G000170/Bhi09G000943/Bhi03G002095/Bhi08G000846/Bhi09G000463/Bhi05G000781/Bhi12G000123/Bhi03G002112/BhiUN132G6/Bhi03G001538/Bhi11G000098/Bhi09G000765/Bhi01G002618/BhiUN548G20/Bhi02G001534/Bhi01G001182/Bhi03G000127/Bhi02G000203/Bhi09G000284/Bhi10G000122/Bhi06G000142/Bhi11G000485/Bhi04G000713/Bhi11G000099/Bhi10G000704/Bhi04G000479/novel.1013/Bhi1…	87	Bhi03G000836/Bhi11G001936/Bhi04G001066/Bhi08G001424/Bhi10G001347/Bhi02G000117/Bhi11G001912/Bhi08G001047/Bhi05G001127/Bhi12G001767/Bhi11G000398/Bhi03G001244/Bhi08G000574/Bhi11G001265/Bhi12G000443/Bhi09G001517/Bhi01G002413/Bhi12G000251/Bhi11G001873/Bhi05G000357/Bhi11G001039/Bhi08G001143/Bhi04G000116/BhiUN32G11/Bhi04G000416/Bhi10G001680/Bhi03G001856/Bhi06G000344/BhiUN596G3/Bhi10G000394/Bhi01G001043/…
MF	GO:0016817	hydrolase activity, acting on acid anhydrides	130/3626	244/8381	0.000894133	0.0264266	Bhi03G000836/Bhi11G001936/Bhi11G000998/Bhi04G001066/Bhi08G001424/Bhi10G001347/Bhi11G001304/Bhi02G000117/Bhi11G001912/Bhi08G001047/Bhi05G001127/novel.227/Bhi12G001767/Bhi11G000398/Bhi03G001244/Bhi08G000574/Bhi11G001265/Bhi12G000443/Bhi04G000208/Bhi09G001517/Bhi01G002413/Bhi12G000251/Bhi11G001873/Bhi02G000170/Bhi05G000357/Bhi11G001039/Bhi08G001143/Bhi04G000116/BhiUN32G11/Bhi04G000416/Bhi10G001680/B…	Bhi03G000836/Bhi11G001936/Bhi11G000998/Bhi04G001066/Bhi08G001424/Bhi10G001347/Bhi11G001304/Bhi02G000117/Bhi11G001912/Bhi08G001047/Bhi05G001127/-/Bhi12G001767/Bhi11G000398/Bhi03G001244/Bhi08G000574/Bhi11G001265/Bhi12G000443/Bhi04G000208/Bhi09G001517/Bhi01G002413/Bhi12G000251/Bhi11G001873/Bhi02G000170/Bhi05G000357/Bhi11G001039/Bhi08G001143/Bhi04G000116/BhiUN32G11/Bhi04G000416/Bhi10G001680/Bhi03G001…	130	43	Bhi11G000998/Bhi11G001304/novel.227/Bhi04G000208/Bhi02G000170/Bhi09G000943/Bhi03G002095/Bhi08G000846/Bhi09G000463/Bhi05G000781/Bhi12G000123/Bhi03G002112/BhiUN132G6/Bhi03G001538/Bhi11G000098/Bhi09G000765/Bhi01G002618/BhiUN548G20/Bhi02G001534/Bhi01G001182/Bhi03G000127/Bhi02G000203/Bhi09G000284/Bhi10G000122/Bhi06G000142/Bhi11G000485/Bhi04G000713/Bhi11G000099/Bhi10G000704/Bhi04G000479/novel.1013/Bhi1…	87	Bhi03G000836/Bhi11G001936/Bhi04G001066/Bhi08G001424/Bhi10G001347/Bhi02G000117/Bhi11G001912/Bhi08G001047/Bhi05G001127/Bhi12G001767/Bhi11G000398/Bhi03G001244/Bhi08G000574/Bhi11G001265/Bhi12G000443/Bhi09G001517/Bhi01G002413/Bhi12G000251/Bhi11G001873/Bhi05G000357/Bhi11G001039/Bhi08G001143/Bhi04G000116/BhiUN32G11/Bhi04G000416/Bhi10G001680/Bhi03G001856/Bhi06G000344/BhiUN596G3/Bhi10G000394/Bhi01G001043/…

## Sheet: B_20dvsB_10d_GOenrich_sig
GO enrichment were identified in B_20d vs. B_10d
Category	GOID	Description	GeneRatio	BgRatio	pvalue	padj	geneID	geneName	Count	Up	Up_Gene_id	Down	Down_Gene_id
BP	GO:0005975	carbohydrate metabolic process	174/2094	349/5473	3.49954e-06	0.00144531	Bhi11G001273/Bhi12G001707/Bhi12G000681/Bhi12G001356/Bhi11G002290/Bhi07G001392/Bhi07G001469/Bhi12G000849/Bhi08G001214/Bhi03G000935/Bhi09G002733/Bhi10G000110/Bhi12G000008/Bhi02G001609/Bhi08G001451/Bhi09G001654/Bhi04G001131/Bhi02G000121/Bhi12G000801/Bhi04G001542/Bhi11G001105/Bhi09G001797/Bhi09G001139/Bhi11G001756/Bhi12G000041/Bhi10G001549/Bhi06G000185/Bhi07G001391/Bhi09G001789/Bhi09G001489/Bhi07G000…	Bhi11G001273/Bhi12G001707/Bhi12G000681/Bhi12G001356/Bhi11G002290/Bhi07G001392/Bhi07G001469/Bhi12G000849/Bhi08G001214/Bhi03G000935/Bhi09G002733/Bhi10G000110/Bhi12G000008/Bhi02G001609/Bhi08G001451/Bhi09G001654/Bhi04G001131/Bhi02G000121/Bhi12G000801/Bhi04G001542/Bhi11G001105/Bhi09G001797/Bhi09G001139/Bhi11G001756/Bhi12G000041/Bhi10G001549/Bhi06G000185/Bhi07G001391/Bhi09G001789/Bhi09G001489/Bhi07G000…	174	59	Bhi12G001707/Bhi12G000681/Bhi12G001356/Bhi11G002290/Bhi07G001392/Bhi07G001469/Bhi12G000849/Bhi08G001214/Bhi09G002733/Bhi10G000110/Bhi02G001609/Bhi09G001654/Bhi04G001131/Bhi11G001105/Bhi09G001139/Bhi06G000185/Bhi09G001489/Bhi07G000538/Bhi01G001937/Bhi03G000536/Bhi05G000292/Bhi05G000553/BhiUN179G9/Bhi01G002317/Bhi09G002425/novel.1783/Bhi07G001356/Bhi10G001548/Bhi07G000683/Bhi12G000951/Bhi07G000318/…	115	Bhi11G001273/Bhi03G000935/Bhi12G000008/Bhi08G001451/Bhi02G000121/Bhi12G000801/Bhi04G001542/Bhi09G001797/Bhi11G001756/Bhi12G000041/Bhi10G001549/Bhi07G001391/Bhi09G001789/Bhi07G000938/Bhi04G001610/Bhi09G001942/Bhi10G001096/Bhi03G001154/Bhi10G000212/Bhi08G001064/Bhi06G000806/Bhi07G000940/Bhi05G001138/Bhi02G001617/Bhi05G000031/Bhi01G000339/Bhi05G001810/Bhi10G001853/Bhi04G001833/Bhi12G001763/Bhi03G000…
CC	GO:0048046	apoplast	15/761	19/2010	0.000299394	0.0332328	Bhi11G001273/Bhi12G000849/Bhi10G000110/Bhi08G001451/Bhi11G001756/Bhi04G001610/Bhi05G000292/Bhi05G001138/Bhi05G001771/Bhi02G000591/Bhi05G001772/Bhi10G000929/Bhi05G001773/Bhi02G000587/Bhi11G000895	Bhi11G001273/Bhi12G000849/Bhi10G000110/Bhi08G001451/Bhi11G001756/Bhi04G001610/Bhi05G000292/Bhi05G001138/Bhi05G001771/Bhi02G000591/Bhi05G001772/Bhi10G000929/Bhi05G001773/Bhi02G000587/Bhi11G000895	15	3	Bhi12G000849/Bhi10G000110/Bhi05G000292	12	Bhi11G001273/Bhi08G001451/Bhi11G001756/Bhi04G001610/Bhi05G001138/Bhi05G001771/Bhi02G000591/Bhi05G001772/Bhi10G000929/Bhi05G001773/Bhi02G000587/Bhi11G000895
MF	GO:0016798	hydrolase activity, acting on glycosyl bonds	115/3088	217/8304	1.14341e-06	0.000198893	Bhi11G001273/Bhi12G001707/Bhi12G000681/Bhi12G001356/Bhi11G002290/Bhi07G001392/Bhi07G001469/Bhi12G000849/Bhi09G002733/Bhi10G000110/Bhi08G001451/Bhi09G001654/Bhi04G001131/Bhi02G000121/Bhi12G000801/Bhi04G001542/Bhi11G001105/Bhi09G001797/Bhi11G001756/Bhi12G000041/Bhi10G001549/Bhi06G000185/Bhi07G001391/Bhi07G000938/Bhi04G001610/BhiUN618G5/Bhi04G001656/Bhi10G000719/Bhi12G001312/Bhi05G000292/Bhi05G00055…	Bhi11G001273/Bhi12G001707/Bhi12G000681/Bhi12G001356/Bhi11G002290/Bhi07G001392/Bhi07G001469/Bhi12G000849/Bhi09G002733/Bhi10G000110/Bhi08G001451/Bhi09G001654/Bhi04G001131/Bhi02G000121/Bhi12G000801/Bhi04G001542/Bhi11G001105/Bhi09G001797/Bhi11G001756/Bhi12G000041/Bhi10G001549/Bhi06G000185/Bhi07G001391/Bhi07G000938/Bhi04G001610/BhiUN618G5/Bhi04G001656/Bhi10G000719/Bhi12G001312/Bhi05G000292/Bhi05G00055…	115	35	Bhi12G001707/Bhi12G000681/Bhi12G001356/Bhi11G002290/Bhi07G001392/Bhi07G001469/Bhi12G000849/Bhi09G002733/Bhi10G000110/Bhi09G001654/Bhi04G001131/Bhi11G001105/Bhi06G000185/Bhi10G000719/Bhi12G001312/Bhi05G000292/Bhi05G000553/BhiUN179G9/Bhi09G002425/novel.1783/Bhi12G000951/Bhi07G000318/Bhi07G001111/Bhi06G001645/Bhi01G000771/Bhi07G001305/Bhi04G000582/Bhi01G000796/Bhi09G001398/Bhi03G000072/Bhi04G001196/…	80	Bhi11G001273/Bhi08G001451/Bhi02G000121/Bhi12G000801/Bhi04G001542/Bhi09G001797/Bhi11G001756/Bhi12G000041/Bhi10G001549/Bhi07G001391/Bhi07G000938/Bhi04G001610/BhiUN618G5/Bhi04G001656/Bhi05G001499/Bhi08G001064/Bhi06G000806/Bhi07G000940/Bhi05G001138/Bhi02G001617/Bhi05G000031/Bhi01G000339/Bhi05G001810/Bhi12G001763/Bhi03G000626/Bhi09G000757/Bhi05G000657/Bhi08G000519/Bhi01G001915/Bhi06G000138/Bhi01G00029…
MF	GO:0004553	hydrolase activity, hydrolyzing O-glycosyl compounds	107/3088	200/8304	1.48983e-06	0.000198893	Bhi11G001273/Bhi12G001707/Bhi12G000681/Bhi12G001356/Bhi11G002290/Bhi07G001392/Bhi07G001469/Bhi12G000849/Bhi09G002733/Bhi10G000110/Bhi08G001451/Bhi09G001654/Bhi04G001131/Bhi02G000121/Bhi12G000801/Bhi04G001542/Bhi11G001105/Bhi09G001797/Bhi11G001756/Bhi12G000041/Bhi10G001549/Bhi06G000185/Bhi07G001391/Bhi07G000938/Bhi04G001610/Bhi12G001312/Bhi05G000292/Bhi05G000553/Bhi05G001499/Bhi08G001064/Bhi06G000…	Bhi11G001273/Bhi12G001707/Bhi12G000681/Bhi12G001356/Bhi11G002290/Bhi07G001392/Bhi07G001469/Bhi12G000849/Bhi09G002733/Bhi10G000110/Bhi08G001451/Bhi09G001654/Bhi04G001131/Bhi02G000121/Bhi12G000801/Bhi04G001542/Bhi11G001105/Bhi09G001797/Bhi11G001756/Bhi12G000041/Bhi10G001549/Bhi06G000185/Bhi07G001391/Bhi07G000938/Bhi04G001610/Bhi12G001312/Bhi05G000292/Bhi05G000553/Bhi05G001499/Bhi08G001064/Bhi06G000…	107	34	Bhi12G001707/Bhi12G000681/Bhi12G001356/Bhi11G002290/Bhi07G001392/Bhi07G001469/Bhi12G000849/Bhi09G002733/Bhi10G000110/Bhi09G001654/Bhi04G001131/Bhi11G001105/Bhi06G000185/Bhi12G001312/Bhi05G000292/Bhi05G000553/BhiUN179G9/Bhi09G002425/novel.1783/Bhi12G000951/Bhi07G000318/Bhi07G001111/Bhi06G001645/Bhi01G000771/Bhi07G001305/Bhi04G000582/Bhi01G000796/Bhi09G001398/Bhi03G000072/Bhi04G001196/Bhi01G001339/…	73	Bhi11G001273/Bhi08G001451/Bhi02G000121/Bhi12G000801/Bhi04G001542/Bhi09G001797/Bhi11G001756/Bhi12G000041/Bhi10G001549/Bhi07G001391/Bhi07G000938/Bhi04G001610/Bhi05G001499/Bhi08G001064/Bhi06G000806/Bhi07G000940/Bhi05G001138/Bhi02G001617/Bhi05G000031/Bhi01G000339/Bhi05G001810/Bhi12G001763/Bhi03G000626/Bhi09G000757/Bhi05G000657/Bhi08G000519/Bhi01G001915/Bhi06G000138/Bhi01G000294/Bhi03G000577/Bhi04G000…
MF	GO:0004842	ubiquitin-protein transferase activity	32/3088	51/8304	0.000179814	0.0120026	Bhi01G001264/Bhi03G000389/Bhi01G001505/Bhi07G001180/Bhi11G001699/Bhi10G001903/Bhi12G001750/Bhi03G001808/Bhi11G000372/Bhi08G001206/Bhi03G001346/Bhi02G001694/Bhi11G001982/Bhi09G000271/Bhi03G000498/Bhi05G000037/Bhi04G000476/Bhi04G000969/Bhi07G000279/Bhi06G000913/Bhi07G001376/Bhi10G001345/Bhi09G001781/Bhi11G001811/Bhi02G001185/Bhi02G000981/Bhi04G000410/Bhi10G001461/Bhi01G000943/Bhi11G002447/Bhi07G000…	Bhi01G001264/Bhi03G000389/Bhi01G001505/Bhi07G001180/Bhi11G001699/Bhi10G001903/Bhi12G001750/Bhi03G001808/Bhi11G000372/Bhi08G001206/Bhi03G001346/Bhi02G001694/Bhi11G001982/Bhi09G000271/Bhi03G000498/Bhi05G000037/Bhi04G000476/Bhi04G000969/Bhi07G000279/Bhi06G000913/Bhi07G001376/Bhi10G001345/Bhi09G001781/Bhi11G001811/Bhi02G001185/Bhi02G000981/Bhi04G000410/Bhi10G001461/Bhi01G000943/Bhi11G002447/Bhi07G000…	32	17	Bhi01G001264/Bhi03G000389/Bhi07G001180/Bhi11G001699/Bhi12G001750/Bhi11G000372/Bhi03G001346/Bhi09G000271/Bhi03G000498/Bhi04G000969/Bhi10G001345/Bhi09G001781/Bhi11G001811/Bhi04G000410/Bhi10G001461/Bhi01G000943/Bhi11G002447	15	Bhi01G001505/Bhi10G001903/Bhi03G001808/Bhi08G001206/Bhi02G001694/Bhi11G001982/Bhi05G000037/Bhi04G000476/Bhi07G000279/Bhi06G000913/Bhi07G001376/Bhi02G001185/Bhi02G000981/Bhi07G000373/Bhi09G002637
MF	GO:0019787	ubiquitin-like protein transferase activity	32/3088	51/8304	0.000179814	0.0120026	Bhi01G001264/Bhi03G000389/Bhi01G001505/Bhi07G001180/Bhi11G001699/Bhi10G001903/Bhi12G001750/Bhi03G001808/Bhi11G000372/Bhi08G001206/Bhi03G001346/Bhi02G001694/Bhi11G001982/Bhi09G000271/Bhi03G000498/Bhi05G000037/Bhi04G000476/Bhi04G000969/Bhi07G000279/Bhi06G000913/Bhi07G001376/Bhi10G001345/Bhi09G001781/Bhi11G001811/Bhi02G001185/Bhi02G000981/Bhi04G000410/Bhi10G001461/Bhi01G000943/Bhi11G002447/Bhi07G000…	Bhi01G001264/Bhi03G000389/Bhi01G001505/Bhi07G001180/Bhi11G001699/Bhi10G001903/Bhi12G001750/Bhi03G001808/Bhi11G000372/Bhi08G001206/Bhi03G001346/Bhi02G001694/Bhi11G001982/Bhi09G000271/Bhi03G000498/Bhi05G000037/Bhi04G000476/Bhi04G000969/Bhi07G000279/Bhi06G000913/Bhi07G001376/Bhi10G001345/Bhi09G001781/Bhi11G001811/Bhi02G001185/Bhi02G000981/Bhi04G000410/Bhi10G001461/Bhi01G000943/Bhi11G002447/Bhi07G000…	32	17	Bhi01G001264/Bhi03G000389/Bhi07G001180/Bhi11G001699/Bhi12G001750/Bhi11G000372/Bhi03G001346/Bhi09G000271/Bhi03G000498/Bhi04G000969/Bhi10G001345/Bhi09G001781/Bhi11G001811/Bhi04G000410/Bhi10G001461/Bhi01G000943/Bhi11G002447	15	Bhi01G001505/Bhi10G001903/Bhi03G001808/Bhi08G001206/Bhi02G001694/Bhi11G001982/Bhi05G000037/Bhi04G000476/Bhi07G000279/Bhi06G000913/Bhi07G001376/Bhi02G001185/Bhi02G000981/Bhi07G000373/Bhi09G002637
MF	GO:0016762	xyloglucan:xyloglucosyl transferase activity	15/3088	19/8304	0.000248854	0.0132888	Bhi11G001273/Bhi12G000849/Bhi10G000110/Bhi08G001451/Bhi11G001756/Bhi04G001610/Bhi05G000292/Bhi05G001138/Bhi05G001771/Bhi02G000591/Bhi05G001772/Bhi10G000929/Bhi05G001773/Bhi02G000587/Bhi11G000895	Bhi11G001273/Bhi12G000849/Bhi10G000110/Bhi08G001451/Bhi11G001756/Bhi04G001610/Bhi05G000292/Bhi05G001138/Bhi05G001771/Bhi02G000591/Bhi05G001772/Bhi10G000929/Bhi05G001773/Bhi02G000587/Bhi11G000895	15	3	Bhi12G000849/Bhi10G000110/Bhi05G000292	12	Bhi11G001273/Bhi08G001451/Bhi11G001756/Bhi04G001610/Bhi05G001138/Bhi05G001771/Bhi02G000591/Bhi05G001772/Bhi10G000929/Bhi05G001773/Bhi02G000587/Bhi11G000895

## Sheet: B_30dvsB_10d_GOenrich_sig
GO enrichment were identified in B_30d vs. B_10d
Category	GOID	Description	GeneRatio	BgRatio	pvalue	padj	geneID	geneName	Count	Up	Up_Gene_id	Down	Down_Gene_id
BP	GO:0006073	cellular glucan metabolic process	30/1357	59/5488	1.24134e-05	0.00156823	Bhi11G001273/Bhi12G000849/Bhi02G000590/Bhi08G001451/Bhi04G001610/Bhi11G001756/Bhi09G001489/Bhi10G000110/Bhi11G001040/Bhi05G001771/Bhi02G000591/Bhi10G000929/Bhi11G001041/Bhi10G001276/Bhi10G001277/Bhi11G000895/Bhi05G001772/Bhi02G000587/Bhi05G001138/Bhi01G002320/Bhi10G001096/Bhi01G001731/Bhi01G002336/Bhi03G001080/Bhi09G001942/Bhi08G001776/Bhi05G000292/Bhi02G001364/Bhi05G001773/Bhi03G001929	Bhi11G001273/Bhi12G000849/Bhi02G000590/Bhi08G001451/Bhi04G001610/Bhi11G001756/Bhi09G001489/Bhi10G000110/Bhi11G001040/Bhi05G001771/Bhi02G000591/Bhi10G000929/Bhi11G001041/Bhi10G001276/Bhi10G001277/Bhi11G000895/Bhi05G001772/Bhi02G000587/Bhi05G001138/Bhi01G002320/Bhi10G001096/Bhi01G001731/Bhi01G002336/Bhi03G001080/Bhi09G001942/Bhi08G001776/Bhi05G000292/Bhi02G001364/Bhi05G001773/Bhi03G001929	30	7	Bhi12G000849/Bhi02G000590/Bhi09G001489/Bhi10G000110/Bhi11G001041/Bhi01G002336/Bhi05G000292	23	Bhi11G001273/Bhi08G001451/Bhi04G001610/Bhi11G001756/Bhi11G001040/Bhi05G001771/Bhi02G000591/Bhi10G000929/Bhi10G001276/Bhi10G001277/Bhi11G000895/Bhi05G001772/Bhi02G000587/Bhi05G001138/Bhi01G002320/Bhi10G001096/Bhi01G001731/Bhi03G001080/Bhi09G001942/Bhi08G001776/Bhi02G001364/Bhi05G001773/Bhi03G001929
BP	GO:0044042	glucan metabolic process	30/1357	59/5488	1.24134e-05	0.00156823	Bhi11G001273/Bhi12G000849/Bhi02G000590/Bhi08G001451/Bhi04G001610/Bhi11G001756/Bhi09G001489/Bhi10G000110/Bhi11G001040/Bhi05G001771/Bhi02G000591/Bhi10G000929/Bhi11G001041/Bhi10G001276/Bhi10G001277/Bhi11G000895/Bhi05G001772/Bhi02G000587/Bhi05G001138/Bhi01G002320/Bhi10G001096/Bhi01G001731/Bhi01G002336/Bhi03G001080/Bhi09G001942/Bhi08G001776/Bhi05G000292/Bhi02G001364/Bhi05G001773/Bhi03G001929	Bhi11G001273/Bhi12G000849/Bhi02G000590/Bhi08G001451/Bhi04G001610/Bhi11G001756/Bhi09G001489/Bhi10G000110/Bhi11G001040/Bhi05G001771/Bhi02G000591/Bhi10G000929/Bhi11G001041/Bhi10G001276/Bhi10G001277/Bhi11G000895/Bhi05G001772/Bhi02G000587/Bhi05G001138/Bhi01G002320/Bhi10G001096/Bhi01G001731/Bhi01G002336/Bhi03G001080/Bhi09G001942/Bhi08G001776/Bhi05G000292/Bhi02G001364/Bhi05G001773/Bhi03G001929	30	7	Bhi12G000849/Bhi02G000590/Bhi09G001489/Bhi10G000110/Bhi11G001041/Bhi01G002336/Bhi05G000292	23	Bhi11G001273/Bhi08G001451/Bhi04G001610/Bhi11G001756/Bhi11G001040/Bhi05G001771/Bhi02G000591/Bhi10G000929/Bhi10G001276/Bhi10G001277/Bhi11G000895/Bhi05G001772/Bhi02G000587/Bhi05G001138/Bhi01G002320/Bhi10G001096/Bhi01G001731/Bhi03G001080/Bhi09G001942/Bhi08G001776/Bhi02G001364/Bhi05G001773/Bhi03G001929
BP	GO:0044264	cellular polysaccharide metabolic process	30/1357	59/5488	1.24134e-05	0.00156823	Bhi11G001273/Bhi12G000849/Bhi02G000590/Bhi08G001451/Bhi04G001610/Bhi11G001756/Bhi09G001489/Bhi10G000110/Bhi11G001040/Bhi05G001771/Bhi02G000591/Bhi10G000929/Bhi11G001041/Bhi10G001276/Bhi10G001277/Bhi11G000895/Bhi05G001772/Bhi02G000587/Bhi05G001138/Bhi01G002320/Bhi10G001096/Bhi01G001731/Bhi01G002336/Bhi03G001080/Bhi09G001942/Bhi08G001776/Bhi05G000292/Bhi02G001364/Bhi05G001773/Bhi03G001929	Bhi11G001273/Bhi12G000849/Bhi02G000590/Bhi08G001451/Bhi04G001610/Bhi11G001756/Bhi09G001489/Bhi10G000110/Bhi11G001040/Bhi05G001771/Bhi02G000591/Bhi10G000929/Bhi11G001041/Bhi10G001276/Bhi10G001277/Bhi11G000895/Bhi05G001772/Bhi02G000587/Bhi05G001138/Bhi01G002320/Bhi10G001096/Bhi01G001731/Bhi01G002336/Bhi03G001080/Bhi09G001942/Bhi08G001776/Bhi05G000292/Bhi02G001364/Bhi05G001773/Bhi03G001929	30	7	Bhi12G000849/Bhi02G000590/Bhi09G001489/Bhi10G000110/Bhi11G001041/Bhi01G002336/Bhi05G000292	23	Bhi11G001273/Bhi08G001451/Bhi04G001610/Bhi11G001756/Bhi11G001040/Bhi05G001771/Bhi02G000591/Bhi10G000929/Bhi10G001276/Bhi10G001277/Bhi11G000895/Bhi05G001772/Bhi02G000587/Bhi05G001138/Bhi01G002320/Bhi10G001096/Bhi01G001731/Bhi03G001080/Bhi09G001942/Bhi08G001776/Bhi02G001364/Bhi05G001773/Bhi03G001929
BP	GO:0044262	cellular carbohydrate metabolic process	39/1357	87/5488	3.00173e-05	0.00284413	Bhi11G001273/Bhi12G000849/Bhi02G000590/Bhi08G001451/Bhi02G001609/Bhi04G001610/Bhi03G000935/Bhi11G001756/Bhi09G001489/Bhi10G000110/Bhi01G001937/Bhi11G001040/Bhi05G001771/Bhi12G001032/Bhi02G000591/Bhi10G000929/Bhi11G001041/Bhi10G001276/Bhi03G000926/Bhi10G001277/Bhi11G000895/Bhi05G001772/Bhi02G000587/Bhi08G001214/Bhi05G001138/Bhi01G002320/Bhi10G001096/Bhi01G001731/Bhi01G002336/Bhi12G000128/Bhi03G001…	Bhi11G001273/Bhi12G000849/Bhi02G000590/Bhi08G001451/Bhi02G001609/Bhi04G001610/Bhi03G000935/Bhi11G001756/Bhi09G001489/Bhi10G000110/Bhi01G001937/Bhi11G001040/Bhi05G001771/Bhi12G001032/Bhi02G000591/Bhi10G000929/Bhi11G001041/Bhi10G001276/Bhi03G000926/Bhi10G001277/Bhi11G000895/Bhi05G001772/Bhi02G000587/Bhi08G001214/Bhi05G001138/Bhi01G002320/Bhi10G001096/Bhi01G001731/Bhi01G002336/Bhi12G000128/Bhi03G001…	39	10	Bhi12G000849/Bhi02G000590/Bhi02G001609/Bhi09G001489/Bhi10G000110/Bhi01G001937/Bhi11G001041/Bhi08G001214/Bhi01G002336/Bhi05G000292	29	Bhi11G001273/Bhi08G001451/Bhi04G001610/Bhi03G000935/Bhi11G001756/Bhi11G001040/Bhi05G001771/Bhi12G001032/Bhi02G000591/Bhi10G000929/Bhi10G001276/Bhi03G000926/Bhi10G001277/Bhi11G000895/Bhi05G001772/Bhi02G000587/Bhi05G001138/Bhi01G002320/Bhi10G001096/Bhi01G001731/Bhi12G000128/Bhi03G001080/Bhi09G001942/Bhi08G001776/Bhi11G002060/Bhi04G000614/Bhi02G001364/Bhi05G001773/Bhi03G001929
BP	GO:0005976	polysaccharide metabolic process	31/1357	65/5488	4.54838e-05	0.00344767	Bhi11G001273/Bhi12G000849/Bhi02G000590/Bhi08G001451/Bhi04G001610/Bhi11G001756/Bhi09G001489/novel.224/Bhi10G000110/Bhi11G001040/Bhi05G001771/Bhi02G000591/Bhi10G000929/Bhi11G001041/Bhi10G001276/Bhi10G001277/Bhi11G000895/Bhi05G001772/Bhi02G000587/Bhi05G001138/Bhi01G002320/Bhi10G001096/Bhi01G001731/Bhi01G002336/Bhi03G001080/Bhi09G001942/Bhi08G001776/Bhi05G000292/Bhi02G001364/Bhi05G001773/Bhi03G001929	Bhi11G001273/Bhi12G000849/Bhi02G000590/Bhi08G001451/Bhi04G001610/Bhi11G001756/Bhi09G001489/-/Bhi10G000110/Bhi11G001040/Bhi05G001771/Bhi02G000591/Bhi10G000929/Bhi11G001041/Bhi10G001276/Bhi10G001277/Bhi11G000895/Bhi05G001772/Bhi02G000587/Bhi05G001138/Bhi01G002320/Bhi10G001096/Bhi01G001731/Bhi01G002336/Bhi03G001080/Bhi09G001942/Bhi08G001776/Bhi05G000292/Bhi02G001364/Bhi05G001773/Bhi03G001929	31	7	Bhi12G000849/Bhi02G000590/Bhi09G001489/Bhi10G000110/Bhi11G001041/Bhi01G002336/Bhi05G000292	24	Bhi11G001273/Bhi08G001451/Bhi04G001610/Bhi11G001756/novel.224/Bhi11G001040/Bhi05G001771/Bhi02G000591/Bhi10G000929/Bhi10G001276/Bhi10G001277/Bhi11G000895/Bhi05G001772/Bhi02G000587/Bhi05G001138/Bhi01G002320/Bhi10G001096/Bhi01G001731/Bhi03G001080/Bhi09G001942/Bhi08G001776/Bhi02G001364/Bhi05G001773/Bhi03G001929
BP	GO:0005975	carbohydrate metabolic process	113/1357	350/5488	0.000592294	0.0374132	Bhi11G001273/Bhi12G000849/Bhi02G000590/Bhi08G001451/Bhi01G001339/Bhi12G000801/Bhi02G001609/Bhi02G000121/Bhi12G001707/Bhi04G001610/Bhi03G000935/Bhi07G001391/Bhi10G001549/Bhi11G001756/BhiUN179G9/Bhi09G001489/novel.224/Bhi12G000008/Bhi09G001789/Bhi09G001521/Bhi07G000940/Bhi05G001810/Bhi12G001763/Bhi10G000110/Bhi07G001216/Bhi12G000041/Bhi11G001105/Bhi01G001937/Bhi06G000806/Bhi08G001862/Bhi04G001196/B…	Bhi11G001273/Bhi12G000849/Bhi02G000590/Bhi08G001451/Bhi01G001339/Bhi12G000801/Bhi02G001609/Bhi02G000121/Bhi12G001707/Bhi04G001610/Bhi03G000935/Bhi07G001391/Bhi10G001549/Bhi11G001756/BhiUN179G9/Bhi09G001489/-/Bhi12G000008/Bhi09G001789/Bhi09G001521/Bhi07G000940/Bhi05G001810/Bhi12G001763/Bhi10G000110/Bhi07G001216/Bhi12G000041/Bhi11G001105/Bhi01G001937/Bhi06G000806/Bhi08G001862/Bhi04G001196/Bhi11G001…	113	32	Bhi12G000849/Bhi02G000590/Bhi01G001339/Bhi02G001609/Bhi12G001707/BhiUN179G9/Bhi09G001489/Bhi09G001521/Bhi10G000110/Bhi11G001105/Bhi01G001937/Bhi04G001196/Bhi08G000786/Bhi07G001469/Bhi07G000346/Bhi07G001233/Bhi07G001392/Bhi11G001041/Bhi09G001139/Bhi09G002425/Bhi08G001214/Bhi09G002733/Bhi06G001166/Bhi01G002336/Bhi04G000582/Bhi12G000749/Bhi05G000292/novel.510/Bhi09G001398/Bhi02G001324/Bhi01G002272/B…	81	Bhi11G001273/Bhi08G001451/Bhi12G000801/Bhi02G000121/Bhi04G001610/Bhi03G000935/Bhi07G001391/Bhi10G001549/Bhi11G001756/novel.224/Bhi12G000008/Bhi09G001789/Bhi07G000940/Bhi05G001810/Bhi12G001763/Bhi07G001216/Bhi12G000041/Bhi06G000806/Bhi08G001862/Bhi11G001040/Bhi05G001771/Bhi01G000317/Bhi09G000757/Bhi09G000687/Bhi03G002243/Bhi04G001542/Bhi12G001032/Bhi05G000031/Bhi02G000591/Bhi12G000133/Bhi02G001617…
CC	GO:0048046	apoplast	16/425	19/2016	6.1953e-09	6.81483e-07	Bhi11G001273/Bhi12G000849/Bhi02G000590/Bhi08G001451/Bhi04G001610/Bhi11G001756/Bhi10G000110/Bhi05G001771/Bhi02G000591/Bhi10G000929/Bhi11G000895/Bhi05G001772/Bhi02G000587/Bhi05G001138/Bhi05G000292/Bhi05G001773	Bhi11G001273/Bhi12G000849/Bhi02G000590/Bhi08G001451/Bhi04G001610/Bhi11G001756/Bhi10G000110/Bhi05G001771/Bhi02G000591/Bhi10G000929/Bhi11G000895/Bhi05G001772/Bhi02G000587/Bhi05G001138/Bhi05G000292/Bhi05G001773	16	4	Bhi12G000849/Bhi02G000590/Bhi10G000110/Bhi05G000292	12	Bhi11G001273/Bhi08G001451/Bhi04G001610/Bhi11G001756/Bhi05G001771/Bhi02G000591/Bhi10G000929/Bhi11G000895/Bhi05G001772/Bhi02G000587/Bhi05G001138/Bhi05G001773
CC	GO:0005576	extracellular region	18/425	26/2016	1.42617e-07	5.39284e-06	Bhi11G001273/Bhi12G000849/Bhi02G000590/Bhi08G001451/Bhi04G001610/Bhi11G001756/Bhi10G000110/Bhi05G001771/Bhi06G000675/Bhi02G000591/Bhi10G000929/Bhi12G002198/Bhi11G000895/Bhi05G001772/Bhi02G000587/Bhi05G001138/Bhi05G000292/Bhi05G001773	Bhi11G001273/Bhi12G000849/Bhi02G000590/Bhi08G001451/Bhi04G001610/Bhi11G001756/Bhi10G000110/Bhi05G001771/Bhi06G000675/Bhi02G000591/Bhi10G000929/Bhi12G002198/Bhi11G000895/Bhi05G001772/Bhi02G000587/Bhi05G001138/Bhi05G000292/Bhi05G001773	18	4	Bhi12G000849/Bhi02G000590/Bhi10G000110/Bhi05G000292	14	Bhi11G001273/Bhi08G001451/Bhi04G001610/Bhi11G001756/Bhi05G001771/Bhi06G000675/Bhi02G000591/Bhi10G000929/Bhi12G002198/Bhi11G000895/Bhi05G001772/Bhi02G000587/Bhi05G001138/Bhi05G001773
CC	GO:0005618	cell wall	26/425	47/2016	1.96103e-07	5.39284e-06	Bhi11G001273/Bhi12G000849/Bhi02G000590/Bhi08G001451/Bhi04G001610/Bhi11G000277/Bhi11G001756/Bhi09G000758/Bhi10G000110/Bhi06G001082/Bhi10G001330/Bhi03G000427/Bhi05G001771/Bhi02G000591/Bhi01G001108/Bhi07G000572/Bhi10G000929/Bhi09G000208/Bhi11G000895/Bhi05G001772/Bhi02G000587/Bhi05G001138/Bhi12G000417/BhiUN737G9/Bhi05G000292/Bhi05G001773	Bhi11G001273/Bhi12G000849/Bhi02G000590/Bhi08G001451/Bhi04G001610/Bhi11G000277/Bhi11G001756/Bhi09G000758/Bhi10G000110/Bhi06G001082/Bhi10G001330/Bhi03G000427/Bhi05G001771/Bhi02G000591/Bhi01G001108/Bhi07G000572/Bhi10G000929/Bhi09G000208/Bhi11G000895/Bhi05G001772/Bhi02G000587/Bhi05G001138/Bhi12G000417/BhiUN737G9/Bhi05G000292/Bhi05G001773	26	4	Bhi12G000849/Bhi02G000590/Bhi10G000110/Bhi05G000292	22	Bhi11G001273/Bhi08G001451/Bhi04G001610/Bhi11G000277/Bhi11G001756/Bhi09G000758/Bhi06G001082/Bhi10G001330/Bhi03G000427/Bhi05G001771/Bhi02G000591/Bhi01G001108/Bhi07G000572/Bhi10G000929/Bhi09G000208/Bhi11G000895/Bhi05G001772/Bhi02G000587/Bhi05G001138/Bhi12G000417/BhiUN737G9/Bhi05G001773
CC	GO:0030312	external encapsulating structure	26/425	47/2016	1.96103e-07	5.39284e-06	Bhi11G001273/Bhi12G000849/Bhi02G000590/Bhi08G001451/Bhi04G001610/Bhi11G000277/Bhi11G001756/Bhi09G000758/Bhi10G000110/Bhi06G001082/Bhi10G001330/Bhi03G000427/Bhi05G001771/Bhi02G000591/Bhi01G001108/Bhi07G000572/Bhi10G000929/Bhi09G000208/Bhi11G000895/Bhi05G001772/Bhi02G000587/Bhi05G001138/Bhi12G000417/BhiUN737G9/Bhi05G000292/Bhi05G001773	Bhi11G001273/Bhi12G000849/Bhi02G000590/Bhi08G001451/Bhi04G001610/Bhi11G000277/Bhi11G001756/Bhi09G000758/Bhi10G000110/Bhi06G001082/Bhi10G001330/Bhi03G000427/Bhi05G001771/Bhi02G000591/Bhi01G001108/Bhi07G000572/Bhi10G000929/Bhi09G000208/Bhi11G000895/Bhi05G001772/Bhi02G000587/Bhi05G001138/Bhi12G000417/BhiUN737G9/Bhi05G000292/Bhi05G001773	26	4	Bhi12G000849/Bhi02G000590/Bhi10G000110/Bhi05G000292	22	Bhi11G001273/Bhi08G001451/Bhi04G001610/Bhi11G000277/Bhi11G001756/Bhi09G000758/Bhi06G001082/Bhi10G001330/Bhi03G000427/Bhi05G001771/Bhi02G000591/Bhi01G001108/Bhi07G000572/Bhi10G000929/Bhi09G000208/Bhi11G000895/Bhi05G001772/Bhi02G000587/Bhi05G001138/Bhi12G000417/BhiUN737G9/Bhi05G001773
CC	GO:0071944	cell periphery	33/425	89/2016	0.000289757	0.00637466	Bhi11G001273/Bhi12G000849/Bhi02G000590/Bhi08G001451/Bhi04G001610/Bhi11G000277/Bhi11G001756/Bhi09G000758/Bhi03G001378/Bhi10G000110/Bhi06G001082/Bhi10G001330/Bhi10G000531/Bhi03G000427/Bhi05G001771/Bhi10G000874/Bhi02G000591/Bhi01G001108/Bhi07G000572/Bhi10G000929/Bhi01G002569/Bhi09G000208/Bhi11G000895/Bhi05G001772/Bhi02G000587/Bhi03G001675/Bhi05G001138/Bhi12G000417/Bhi08G000391/BhiUN737G9/Bhi05G00029…	Bhi11G001273/Bhi12G000849/Bhi02G000590/Bhi08G001451/Bhi04G001610/Bhi11G000277/Bhi11G001756/Bhi09G000758/Bhi03G001378/Bhi10G000110/Bhi06G001082/Bhi10G001330/Bhi10G000531/Bhi03G000427/Bhi05G001771/Bhi10G000874/Bhi02G000591/Bhi01G001108/Bhi07G000572/Bhi10G000929/Bhi01G002569/Bhi09G000208/Bhi11G000895/Bhi05G001772/Bhi02G000587/Bhi03G001675/Bhi05G001138/Bhi12G000417/Bhi08G000391/BhiUN737G9/Bhi05G00029…	33	5	Bhi12G000849/Bhi02G000590/Bhi10G000110/Bhi03G001675/Bhi05G000292	28	Bhi11G001273/Bhi08G001451/Bhi04G001610/Bhi11G000277/Bhi11G001756/Bhi09G000758/Bhi03G001378/Bhi06G001082/Bhi10G001330/Bhi10G000531/Bhi03G000427/Bhi05G001771/Bhi10G000874/Bhi02G000591/Bhi01G001108/Bhi07G000572/Bhi10G000929/Bhi01G002569/Bhi09G000208/Bhi11G000895/Bhi05G001772/Bhi02G000587/Bhi05G001138/Bhi12G000417/Bhi08G000391/BhiUN737G9/Bhi02G001364/Bhi05G001773
MF	GO:0016798	hydrolase activity, acting on glycosyl bonds	87/1952	218/8322	3.12465e-08	4.89462e-06	Bhi11G001273/Bhi12G000849/Bhi02G000590/Bhi08G001451/Bhi01G001339/Bhi12G000801/Bhi02G000121/Bhi12G001707/Bhi04G001610/Bhi07G001391/Bhi04G001656/Bhi10G001549/Bhi11G001756/BhiUN179G9/novel.224/Bhi07G000940/Bhi05G001499/Bhi05G001810/Bhi12G001763/Bhi10G000110/Bhi03G000577/Bhi12G000041/Bhi11G001105/Bhi06G000806/Bhi04G001196/Bhi05G001771/Bhi08G000786/Bhi12G000699/Bhi09G000757/Bhi09G000687/Bhi07G001469/B…	Bhi11G001273/Bhi12G000849/Bhi02G000590/Bhi08G001451/Bhi01G001339/Bhi12G000801/Bhi02G000121/Bhi12G001707/Bhi04G001610/Bhi07G001391/Bhi04G001656/Bhi10G001549/Bhi11G001756/BhiUN179G9/-/Bhi07G000940/Bhi05G001499/Bhi05G001810/Bhi12G001763/Bhi10G000110/Bhi03G000577/Bhi12G000041/Bhi11G001105/Bhi06G000806/Bhi04G001196/Bhi05G001771/Bhi08G000786/Bhi12G000699/Bhi09G000757/Bhi09G000687/Bhi07G001469/Bhi06G000…	87	21	Bhi12G000849/Bhi02G000590/Bhi01G001339/Bhi12G001707/BhiUN179G9/Bhi10G000110/Bhi11G001105/Bhi04G001196/Bhi08G000786/Bhi07G001469/Bhi12G001312/Bhi07G001392/Bhi09G002425/Bhi09G002733/Bhi06G000198/Bhi04G000582/Bhi05G000292/novel.510/Bhi09G001398/Bhi02G001324/Bhi06G001645	66	Bhi11G001273/Bhi08G001451/Bhi12G000801/Bhi02G000121/Bhi04G001610/Bhi07G001391/Bhi04G001656/Bhi10G001549/Bhi11G001756/novel.224/Bhi07G000940/Bhi05G001499/Bhi05G001810/Bhi12G001763/Bhi03G000577/Bhi12G000041/Bhi06G000806/Bhi05G001771/Bhi12G000699/Bhi09G000757/Bhi09G000687/Bhi06G000138/Bhi04G001542/Bhi05G000031/Bhi02G000591/Bhi12G000133/Bhi02G001617/Bhi08G001695/Bhi01G001915/Bhi01G000294/BhiUN751G1/B…
MF	GO:0016762	xyloglucan:xyloglucosyl transferase activity	16/1952	19/8322	3.69406e-08	4.89462e-06	Bhi11G001273/Bhi12G000849/Bhi02G000590/Bhi08G001451/Bhi04G001610/Bhi11G001756/Bhi10G000110/Bhi05G001771/Bhi02G000591/Bhi10G000929/Bhi11G000895/Bhi05G001772/Bhi02G000587/Bhi05G001138/Bhi05G000292/Bhi05G001773	Bhi11G001273/Bhi12G000849/Bhi02G000590/Bhi08G001451/Bhi04G001610/Bhi11G001756/Bhi10G000110/Bhi05G001771/Bhi02G000591/Bhi10G000929/Bhi11G000895/Bhi05G001772/Bhi02G000587/Bhi05G001138/Bhi05G000292/Bhi05G001773	16	4	Bhi12G000849/Bhi02G000590/Bhi10G000110/Bhi05G000292	12	Bhi11G001273/Bhi08G001451/Bhi04G001610/Bhi11G001756/Bhi05G001771/Bhi02G000591/Bhi10G000929/Bhi11G000895/Bhi05G001772/Bhi02G000587/Bhi05G001138/Bhi05G001773
MF	GO:0004553	hydrolase activity, hydrolyzing O-glycosyl compounds	81/1952	201/8322	5.66349e-08	5.00275e-06	Bhi11G001273/Bhi12G000849/Bhi02G000590/Bhi08G001451/Bhi01G001339/Bhi12G000801/Bhi02G000121/Bhi12G001707/Bhi04G001610/Bhi07G001391/Bhi10G001549/Bhi11G001756/BhiUN179G9/novel.224/Bhi07G000940/Bhi05G001499/Bhi05G001810/Bhi12G001763/Bhi10G000110/Bhi03G000577/Bhi12G000041/Bhi11G001105/Bhi06G000806/Bhi04G001196/Bhi05G001771/Bhi08G000786/Bhi12G000699/Bhi09G000757/Bhi09G000687/Bhi07G001469/Bhi06G000138/B…	Bhi11G001273/Bhi12G000849/Bhi02G000590/Bhi08G001451/Bhi01G001339/Bhi12G000801/Bhi02G000121/Bhi12G001707/Bhi04G001610/Bhi07G001391/Bhi10G001549/Bhi11G001756/BhiUN179G9/-/Bhi07G000940/Bhi05G001499/Bhi05G001810/Bhi12G001763/Bhi10G000110/Bhi03G000577/Bhi12G000041/Bhi11G001105/Bhi06G000806/Bhi04G001196/Bhi05G001771/Bhi08G000786/Bhi12G000699/Bhi09G000757/Bhi09G000687/Bhi07G001469/Bhi06G000138/Bhi04G001…	81	21	Bhi12G000849/Bhi02G000590/Bhi01G001339/Bhi12G001707/BhiUN179G9/Bhi10G000110/Bhi11G001105/Bhi04G001196/Bhi08G000786/Bhi07G001469/Bhi12G001312/Bhi07G001392/Bhi09G002425/Bhi09G002733/Bhi06G000198/Bhi04G000582/Bhi05G000292/novel.510/Bhi09G001398/Bhi02G001324/Bhi06G001645	60	Bhi11G001273/Bhi08G001451/Bhi12G000801/Bhi02G000121/Bhi04G001610/Bhi07G001391/Bhi10G001549/Bhi11G001756/novel.224/Bhi07G000940/Bhi05G001499/Bhi05G001810/Bhi12G001763/Bhi03G000577/Bhi12G000041/Bhi06G000806/Bhi05G001771/Bhi12G000699/Bhi09G000757/Bhi09G000687/Bhi06G000138/Bhi04G001542/Bhi05G000031/Bhi02G000591/Bhi12G000133/Bhi02G001617/Bhi08G001695/Bhi01G001915/Bhi01G000294/BhiUN751G1/Bhi10G000929/B…
MF	GO:0003700	DNA binding transcription factor activity	102/1952	296/8322	8.40832e-06	0.000557051	Bhi08G001865/Bhi02G001487/Bhi12G001434/Bhi01G001000/Bhi11G001252/Bhi09G002611/Bhi05G001682/Bhi11G000041/Bhi04G000421/Bhi03G001289/BhiUN513G7/Bhi01G000395/BhiUN395G15/Bhi03G000814/BhiUN395G14/Bhi01G002005/Bhi01G001619/Bhi09G002622/Bhi12G001800/Bhi09G002173/Bhi02G001006/BhiUN613G6/Bhi09G001084/Bhi11G001648/Bhi09G002830/Bhi12G002123/Bhi07G000733/Bhi06G001700/Bhi09G000660/Bhi07G000238/Bhi10G001591/Bh…	Bhi08G001865/Bhi02G001487/Bhi12G001434/Bhi01G001000/Bhi11G001252/Bhi09G002611/Bhi05G001682/Bhi11G000041/Bhi04G000421/Bhi03G001289/BhiUN513G7/Bhi01G000395/BhiUN395G15/Bhi03G000814/BhiUN395G14/Bhi01G002005/Bhi01G001619/Bhi09G002622/Bhi12G001800/Bhi09G002173/Bhi02G001006/BhiUN613G6/Bhi09G001084/Bhi11G001648/Bhi09G002830/Bhi12G002123/Bhi07G000733/Bhi06G001700/Bhi09G000660/Bhi07G000238/Bhi10G001591/Bh…	102	32	BhiUN513G7/Bhi01G000395/Bhi03G000814/Bhi01G002005/Bhi01G001619/Bhi12G001800/BhiUN613G6/Bhi12G002123/Bhi10G001591/Bhi06G001408/Bhi11G000029/Bhi11G001972/Bhi11G000033/Bhi03G000716/Bhi03G000709/Bhi07G001242/Bhi10G001190/Bhi06G000299/Bhi01G002006/Bhi08G001765/Bhi03G000171/Bhi08G000888/Bhi09G002709/Bhi04G000415/Bhi11G001082/Bhi08G000800/Bhi11G000721/Bhi04G000770/Bhi08G000880/Bhi11G000842/Bhi07G000405/…	70	Bhi08G001865/Bhi02G001487/Bhi12G001434/Bhi01G001000/Bhi11G001252/Bhi09G002611/Bhi05G001682/Bhi11G000041/Bhi04G000421/Bhi03G001289/BhiUN395G15/BhiUN395G14/Bhi09G002622/Bhi09G002173/Bhi02G001006/Bhi09G001084/Bhi11G001648/Bhi09G002830/Bhi07G000733/Bhi06G001700/Bhi09G000660/Bhi07G000238/Bhi04G000711/Bhi10G001552/Bhi01G002831/Bhi11G000318/Bhi09G002179/Bhi03G000299/novel.1238/BhiUN618G8/Bhi01G001253/Bh…
MF	GO:0046982	protein heterodimerization activity	26/1952	50/8322	1.07194e-05	0.000568128	Bhi02G001340/Bhi06G001288/Bhi10G000543/Bhi09G000816/Bhi05G000204/Bhi04G001847/Bhi03G001177/Bhi09G000507/Bhi02G001773/Bhi08G000257/Bhi10G000548/Bhi04G001652/Bhi08G000126/Bhi10G000549/Bhi11G001855/Bhi08G000330/Bhi10G001009/Bhi08G000139/Bhi04G001848/Bhi04G001649/Bhi01G001910/Bhi04G001650/Bhi09G001644/Bhi07G000871/Bhi10G000545/Bhi09G000506	Bhi02G001340/Bhi06G001288/Bhi10G000543/Bhi09G000816/Bhi05G000204/Bhi04G001847/Bhi03G001177/Bhi09G000507/Bhi02G001773/Bhi08G000257/Bhi10G000548/Bhi04G001652/Bhi08G000126/Bhi10G000549/Bhi11G001855/Bhi08G000330/Bhi10G001009/Bhi08G000139/Bhi04G001848/Bhi04G001649/Bhi01G001910/Bhi04G001650/Bhi09G001644/Bhi07G000871/Bhi10G000545/Bhi09G000506	26	3	Bhi10G001009/Bhi01G001910/Bhi07G000871	23	Bhi02G001340/Bhi06G001288/Bhi10G000543/Bhi09G000816/Bhi05G000204/Bhi04G001847/Bhi03G001177/Bhi09G000507/Bhi02G001773/Bhi08G000257/Bhi10G000548/Bhi04G001652/Bhi08G000126/Bhi10G000549/Bhi11G001855/Bhi08G000330/Bhi08G000139/Bhi04G001848/Bhi04G001649/Bhi04G001650/Bhi09G001644/Bhi10G000545/Bhi09G000506
MF	GO:0046527	glucosyltransferase activity	30/1952	64/8322	3.23483e-05	0.00142872	Bhi11G001273/Bhi12G000849/Bhi02G000590/Bhi08G001451/Bhi04G001610/Bhi11G001756/Bhi09G001489/Bhi10G000110/Bhi11G001040/Bhi05G001771/Bhi12G001032/Bhi02G000591/Bhi10G000929/Bhi11G001041/Bhi10G001276/Bhi10G001277/Bhi11G000895/Bhi05G001772/Bhi02G000587/Bhi05G001138/Bhi01G002320/Bhi10G001096/Bhi01G002336/Bhi03G001080/Bhi09G001942/Bhi08G001776/Bhi05G000292/Bhi02G001364/Bhi05G001773/Bhi03G001929	Bhi11G001273/Bhi12G000849/Bhi02G000590/Bhi08G001451/Bhi04G001610/Bhi11G001756/Bhi09G001489/Bhi10G000110/Bhi11G001040/Bhi05G001771/Bhi12G001032/Bhi02G000591/Bhi10G000929/Bhi11G001041/Bhi10G001276/Bhi10G001277/Bhi11G000895/Bhi05G001772/Bhi02G000587/Bhi05G001138/Bhi01G002320/Bhi10G001096/Bhi01G002336/Bhi03G001080/Bhi09G001942/Bhi08G001776/Bhi05G000292/Bhi02G001364/Bhi05G001773/Bhi03G001929	30	7	Bhi12G000849/Bhi02G000590/Bhi09G001489/Bhi10G000110/Bhi11G001041/Bhi01G002336/Bhi05G000292	23	Bhi11G001273/Bhi08G001451/Bhi04G001610/Bhi11G001756/Bhi11G001040/Bhi05G001771/Bhi12G001032/Bhi02G000591/Bhi10G000929/Bhi10G001276/Bhi10G001277/Bhi11G000895/Bhi05G001772/Bhi02G000587/Bhi05G001138/Bhi01G002320/Bhi10G001096/Bhi03G001080/Bhi09G001942/Bhi08G001776/Bhi02G001364/Bhi05G001773/Bhi03G001929
MF	GO:0140110	transcription regulator activity	104/1952	316/8322	6.12522e-05	0.00231883	Bhi08G001865/Bhi02G001487/Bhi12G001434/Bhi01G001000/Bhi11G001252/Bhi09G002611/Bhi05G001682/Bhi11G000041/Bhi04G000421/Bhi03G001289/BhiUN513G7/Bhi01G000395/BhiUN395G15/Bhi03G000814/BhiUN395G14/Bhi01G002005/Bhi01G001619/Bhi09G002622/Bhi12G001800/Bhi09G002173/Bhi02G001006/BhiUN613G6/Bhi09G001084/Bhi11G001648/Bhi09G002830/Bhi12G002123/Bhi07G000733/Bhi06G001700/Bhi09G000660/Bhi07G000238/Bhi10G001591/Bh…	Bhi08G001865/Bhi02G001487/Bhi12G001434/Bhi01G001000/Bhi11G001252/Bhi09G002611/Bhi05G001682/Bhi11G000041/Bhi04G000421/Bhi03G001289/BhiUN513G7/Bhi01G000395/BhiUN395G15/Bhi03G000814/BhiUN395G14/Bhi01G002005/Bhi01G001619/Bhi09G002622/Bhi12G001800/Bhi09G002173/Bhi02G001006/BhiUN613G6/Bhi09G001084/Bhi11G001648/Bhi09G002830/Bhi12G002123/Bhi07G000733/Bhi06G001700/Bhi09G000660/Bhi07G000238/Bhi10G001591/Bh…	104	33	BhiUN513G7/Bhi01G000395/Bhi03G000814/Bhi01G002005/Bhi01G001619/Bhi12G001800/BhiUN613G6/Bhi12G002123/Bhi10G001591/Bhi06G001408/Bhi11G000029/Bhi11G001972/Bhi11G000033/Bhi03G000716/Bhi03G000709/Bhi07G001242/Bhi10G001190/Bhi06G000299/Bhi01G002006/Bhi08G001765/Bhi03G000171/Bhi08G000888/Bhi09G002709/Bhi04G000415/Bhi11G001082/Bhi08G000800/Bhi11G000721/Bhi04G000770/novel.1580/Bhi08G000880/Bhi11G000842/Bh…	71	Bhi08G001865/Bhi02G001487/Bhi12G001434/Bhi01G001000/Bhi11G001252/Bhi09G002611/Bhi05G001682/Bhi11G000041/Bhi04G000421/Bhi03G001289/BhiUN395G15/BhiUN395G14/Bhi09G002622/Bhi09G002173/Bhi02G001006/Bhi09G001084/Bhi11G001648/Bhi09G002830/Bhi07G000733/Bhi06G001700/Bhi09G000660/Bhi07G000238/Bhi04G000711/Bhi10G001552/Bhi01G002831/Bhi11G000318/Bhi09G002179/Bhi03G000299/novel.1238/BhiUN618G8/Bhi01G001253/Bh…
MF	GO:0046983	protein dimerization activity	80/1952	238/8322	0.000198237	0.00656659	Bhi02G001340/Bhi06G001288/Bhi10G000543/Bhi05G001413/Bhi09G000816/Bhi05G000204/BhiUN179G27/Bhi04G001847/Bhi02G001823/BhiUN513G7/Bhi03G001177/Bhi09G000507/Bhi02G001773/Bhi08G000257/Bhi10G000548/Bhi04G001652/Bhi12G001943/Bhi08G000126/Bhi10G000549/Bhi11G001855/Bhi11G000137/novel.1164/Bhi04G000993/Bhi08G000330/Bhi10G001009/novel.583/Bhi08G000139/Bhi04G000339/novel.887/Bhi02G001342/Bhi04G001848/Bhi10G0…	Bhi02G001340/Bhi06G001288/Bhi10G000543/Bhi05G001413/Bhi09G000816/Bhi05G000204/BhiUN179G27/Bhi04G001847/Bhi02G001823/BhiUN513G7/Bhi03G001177/Bhi09G000507/Bhi02G001773/Bhi08G000257/Bhi10G000548/Bhi04G001652/Bhi12G001943/Bhi08G000126/Bhi10G000549/Bhi11G001855/Bhi11G000137/-/Bhi04G000993/Bhi08G000330/Bhi10G001009/-/Bhi08G000139/Bhi04G000339/-/Bhi02G001342/Bhi04G001848/Bhi10G001613/Bhi05G000253/Bhi04G…	80	24	Bhi05G001413/BhiUN513G7/Bhi10G001009/novel.583/Bhi04G000339/novel.887/Bhi10G001613/Bhi01G002012/Bhi01G001910/Bhi02G000978/Bhi11G000352/Bhi07G000871/Bhi08G000888/Bhi01G001473/Bhi11G001173/Bhi04G000770/Bhi06G001236/Bhi11G000367/Bhi02G000705/novel.333/novel.510/novel.1193/Bhi05G001433/Bhi03G000639	56	Bhi02G001340/Bhi06G001288/Bhi10G000543/Bhi09G000816/Bhi05G000204/BhiUN179G27/Bhi04G001847/Bhi02G001823/Bhi03G001177/Bhi09G000507/Bhi02G001773/Bhi08G000257/Bhi10G000548/Bhi04G001652/Bhi12G001943/Bhi08G000126/Bhi10G000549/Bhi11G001855/Bhi11G000137/novel.1164/Bhi04G000993/Bhi08G000330/Bhi08G000139/Bhi02G001342/Bhi04G001848/Bhi05G000253/Bhi04G001649/novel.496/Bhi03G000706/Bhi02G000237/Bhi04G001650/Bh…

## Sheet: B_30dvsB_20d_GOenrich_sig
GO enrichment were identified in B_30d vs. B_20d
Category	GOID	Description	GeneRatio	BgRatio	pvalue	padj	geneID	geneName	Count	Up	Up_Gene_id	Down	Down_Gene_id
MF	GO:0003735	structural constituent of ribosome	100/3256	185/8071	9.53294e-05	0.024881	Bhi01G001267/Bhi06G001431/Bhi06G000604/Bhi12G001415/Bhi07G001522/Bhi08G000332/Bhi04G000012/novel.551/Bhi10G001704/Bhi01G000513/Bhi12G001385/Bhi06G001379/novel.662/Bhi12G000352/Bhi08G000098/Bhi12G002209/Bhi03G001933/Bhi02G001608/Bhi01G000559/Bhi02G001018/Bhi11G001784/Bhi09G001292/Bhi09G003004/Bhi11G002381/Bhi01G002385/Bhi08G001718/Bhi08G001024/Bhi09G000861/Bhi02G000234/Bhi01G002514/Bhi06G000284/Bh…	Bhi01G001267/Bhi06G001431/Bhi06G000604/Bhi12G001415/Bhi07G001522/Bhi08G000332/Bhi04G000012/-/Bhi10G001704/Bhi01G000513/Bhi12G001385/Bhi06G001379/-/Bhi12G000352/Bhi08G000098/Bhi12G002209/Bhi03G001933/Bhi02G001608/Bhi01G000559/Bhi02G001018/Bhi11G001784/Bhi09G001292/Bhi09G003004/Bhi11G002381/Bhi01G002385/Bhi08G001718/Bhi08G001024/Bhi09G000861/Bhi02G000234/Bhi01G002514/Bhi06G000284/Bhi07G001272/Bhi01…	100	93	Bhi01G001267/Bhi06G001431/Bhi06G000604/Bhi12G001415/Bhi07G001522/Bhi08G000332/Bhi04G000012/novel.551/Bhi10G001704/Bhi01G000513/Bhi12G001385/Bhi06G001379/novel.662/Bhi12G000352/Bhi08G000098/Bhi12G002209/Bhi03G001933/Bhi02G001608/Bhi01G000559/Bhi02G001018/Bhi11G001784/Bhi09G001292/Bhi09G003004/Bhi11G002381/Bhi01G002385/Bhi08G001718/Bhi08G001024/Bhi09G000861/Bhi02G000234/Bhi01G002514/Bhi06G000284/Bh…	7	Bhi01G002449/Bhi12G000625/Bhi12G001744/Bhi01G000587/Bhi02G000659/novel.919/BhiUN285G26
MF	GO:0005198	structural molecule activity	104/3256	197/8071	0.000234209	0.0305643	Bhi01G001267/Bhi06G001431/Bhi06G000604/Bhi12G001415/Bhi07G001522/Bhi08G000332/Bhi04G000012/novel.551/Bhi10G001704/Bhi01G000513/Bhi12G001385/Bhi06G001379/novel.662/Bhi12G000352/Bhi08G000098/Bhi12G002209/Bhi03G001933/Bhi02G001608/Bhi01G000559/Bhi02G001018/Bhi11G001784/Bhi09G001292/Bhi09G003004/Bhi11G002381/Bhi01G002385/Bhi08G001718/Bhi08G001024/Bhi09G000861/Bhi02G000234/Bhi01G002514/Bhi06G000284/Bh…	Bhi01G001267/Bhi06G001431/Bhi06G000604/Bhi12G001415/Bhi07G001522/Bhi08G000332/Bhi04G000012/-/Bhi10G001704/Bhi01G000513/Bhi12G001385/Bhi06G001379/-/Bhi12G000352/Bhi08G000098/Bhi12G002209/Bhi03G001933/Bhi02G001608/Bhi01G000559/Bhi02G001018/Bhi11G001784/Bhi09G001292/Bhi09G003004/Bhi11G002381/Bhi01G002385/Bhi08G001718/Bhi08G001024/Bhi09G000861/Bhi02G000234/Bhi01G002514/Bhi06G000284/Bhi09G000395/Bhi07…	104	93	Bhi01G001267/Bhi06G001431/Bhi06G000604/Bhi12G001415/Bhi07G001522/Bhi08G000332/Bhi04G000012/novel.551/Bhi10G001704/Bhi01G000513/Bhi12G001385/Bhi06G001379/novel.662/Bhi12G000352/Bhi08G000098/Bhi12G002209/Bhi03G001933/Bhi02G001608/Bhi01G000559/Bhi02G001018/Bhi11G001784/Bhi09G001292/Bhi09G003004/Bhi11G002381/Bhi01G002385/Bhi08G001718/Bhi08G001024/Bhi09G000861/Bhi02G000234/Bhi01G002514/Bhi06G000284/Bh…	11	Bhi09G000395/Bhi03G000336/Bhi10G000177/Bhi01G002449/Bhi04G001881/Bhi12G000625/Bhi12G001744/Bhi01G000587/Bhi02G000659/novel.919/BhiUN285G26
