# Supplementary material for: A time-course transcriptome analysis of wax gourd fruit development reveals predominant genes regulating taste and nutrition
Source: Front Plant Sci. 2022 Sep 8;13:971274. doi: 10.3389/fpls.2022.971274 (PMC9493329; doi:10.3389/fpls.2022.971274)
Supplement: Supplementary file 11 [file Table_5.XLSX]

## Sheet: sheet 1
Supplementary Table 5. Expressional level of sugar biosynthesis and catabolism genes during wax gourd fruit time-course development.
Gene abbreviation	Gene_id	Description	B_0d_1_fpkm	B_0d_2_fpkm	B_5d_1_fpkm	B_5d_2_fpkm	B_10d_1_fpkm	B_10d_2_fpkm	B_20d_1_fpkm	B_20d_2_fpkm	B_30d_1_fpkm	B_30d_2_fpkm	G_30d_1_fpkm	G_30d_2_fpkm
AGA	Bhi02G000445	Alkaline alpha-galactosidase	3.21359	4.45952	2.82683	3.82447	0.605463	1.03421	2.26878	2.87513	4.86129	4.21301	0.819047	0.763183
AGA	Bhi02G000789	Alkaline alpha-galactosidase	315.817	750.292	330.755	227.634	22.7801	60.8236	336.819	331.475	48.6449	34.5324	16.5924	15.439
AGA	Bhi09G002818	Alkaline alpha-galactosidase	8.28551	7.5496	18.5385	5.49833	3.44816	4.4475	330.464	345.734	155.91	91.1424	1.92283	2.18131
AGA2	Bhi03G001926	Alkaline alpha-galactosidase 2	125.881	276.731	218.319	194.938	311.473	329.039	960.274	894.777	207.49	188.257	236.997	271.59
GLA	Bhi07G000425	alpha-galactosidase	28.4317	24.8415	22.4013	21.8483	13.3466	10.7648	8.83277	8.9518	6.99147	7.40682	12.3602	12.6045
GLA	Bhi07G000940	alpha-galactosidase	11.3491	18.1411	23.1481	18.999	10.9877	15.0341	1.77004	2.41054	2.30244	1.75124	1.41741	2.35156
GLA	Bhi07G000938	alpha-galactosidase	16.9297	42.3509	26.0632	38.9659	32.3475	32.4257	5.90167	5.01861	22.7939	27.8346	19.5888	21.5295
GLA	Bhi03G000736	alpha-galactosidase	35.444	17.2541	45.7968	46.7935	71.4419	62.3689	48.351	39.0792	69.6643	57.946	98.3274	93.5675
GLA	Bhi04G000582	alpha-galactosidase	14.3899	25.7038	21.1204	30.3718	25.436	41.3129	82.3655	74.0081	63.8757	75.7674	92.4506	82.8032
GLA	Bhi07G000939	alpha-galactosidase	0	0	0	0	0	0	0	0	0	0	0	0
AI	Bhi12G000699	acid invertase	12.4133	15.889	97.536	28.017	25.6751	39.5114	41.6481	40.0175	8.71872	10.3113	8.67607	9.88244
AI	Bhi09G000300	acid invertase	2.22309	3.16567	1.73208	1.82448	0.83392	1.13343	0.336281	0.733919	2.07499	4.17584	1.09913	1.2546
AI	Bhi11G001939	acid invertase	18.8032	38.1182	18.3482	20.8097	9.36641	7.07675	8.49877	8.32177	7.463	4.82737	10.7697	13.7225
AI	Bhi12G000382	acid invertase	4.82875	8.64136	19.2084	6.65769	2.7637	5.36989	4.41407	3.9127	0.467155	0.989816	3.9866	2.33658
AI	Bhi09G002576	acid invertase	12.3131	8.10623	18.3516	18.7928	12.1115	12.8233	10.7184	9.49925	28.4108	27.5293	29.0509	31.666
AI	Bhi04G000459	acid invertase	7.12057	5.32304	6.54376	6.75671	5.79412	4.80468	9.27457	8.63714	7.45312	9.21058	6.37186	6.95552
AI	Bhi05G000651	acid invertase	0	0	0	0	0	0	0	0	0	0	0	0
NI	Bhi06G001349	Neutral/alkaline invertase	6.70116	8.18959	5.11129	5.93819	6.50937	6.79272	17.3815	15.5983	10.0591	11.2025	12.3063	13.1176
NI	Bhi09G001276	Neutral/alkaline invertase	27.7623	36.3267	43.9781	43.7439	45.4877	60.0983	42.368	39.2503	47.3387	49.4173	43.579	46.8402
NI	Bhi07G000647	Neutral/alkaline invertase	17.7105	18.8957	14.5309	14.1403	15.9651	15.7073	19.5751	15.259	12.874	11.912	15.8016	15.3649
NI	Bhi01G000796	Neutral/alkaline invertase	2.67601	2.43817	8.40765	13.0607	17.0649	47.2085	90.5911	107.979	15.9619	16.7922	19.0397	16.9712
NI	Bhi05G001499	Neutral/alkaline invertase	28.8965	26.0391	25.8097	20.6059	4.47023	8.74807	0.423345	0.573927	0.388302	0.0829654	0.268601	0.124632
SPP	Bhi11G002060	sucrose-phosphatase	13.3051	27.49	17.5677	16.4677	17.8235	20.9582	18.9464	17.157	11.7054	9.88433	21.7651	24.6636
SPP	Bhi07G000567	sucrose-phosphatase	4.37656	3.72361	3.74025	3.22129	2.24292	2.14337	2.1285	2.06919	2.12102	1.86766	3.82634	3.18263
SUS	Bhi08G001620	sucrose synthase	4.134	2.72003	2.89665	5.31574	9.36587	4.188	26.8772	21.2919	6.53693	3.9573	1.71661	2.12145
SUS	Bhi02G001475	sucrose synthase	10.0021	20.0072	12.3424	13.5211	5.52806	13.5051	2.45994	3.63421	6.17881	5.54772	1.88792	1.8183
SUS	Bhi11G001031	sucrose synthase	1.34486	6.85885	8.48534	14.9283	27.1127	33.3612	42.8095	36.6176	38.7367	39.5982	59.3394	53.6414
SUS	Bhi12G001032	sucrose synthase	11.3495	9.15107	25.8694	39.8795	141.469	61.1892	107.889	90.1365	26.9597	21.3643	107.114	135.594
SPS	Bhi04G002068	sucrose-phosphate synthase	0.988243	0.572786	0.547416	3.16435	3.10398	1.06655	6.52679	6.88345	5.13871	3.56124	13.5472	15.6905
SPS	Bhi02G000776	sucrose-phosphate synthase	29.1146	39.0762	37.2474	29.5211	30.6547	42.2037	83.013	67.6007	45.8089	44.4047	79.6291	74.3705
SPS	Bhi12G001273	sucrose-phosphate synthase	26.188	12.331	6.89594	11.9813	49.6553	26.5541	51.1455	51.6438	29.1135	24.3656	44.0008	54.4531
FK	Bhi12G000639	Fructokinase	39.0159	37.1787	34.6808	29.8604	14.386	23.2788	3.7728	6.32242	5.12289	5.46317	7.64666	7.923
FK	Bhi01G001353	Fructokinase	19.9756	32.4811	12.7527	14.9325	4.30513	7.71191	2.75388	2.33504	3.30519	2.79798	2.94927	2.81514
FK	Bhi12G002224	Fructokinase	2.94943	7.35892	10.4849	5.9443	20.2201	42.7584	52.8948	53.9165	52.6918	51.4226	56.0392	47.8241
FK	Bhi03G002168	Fructokinase	8.64365	13.9308	8.22412	10.2421	6.53754	7.52969	9.0234	8.12191	10.1392	9.44976	10.8372	10.9876
FK	Bhi11G001594	Fructokinase	19.0514	30.5116	13.92	16.7565	5.82823	13.8862	8.59469	9.72985	10.0529	9.19438	7.15823	6.39295
