# Supplementary material for: A time-course transcriptome analysis of wax gourd fruit development reveals predominant genes regulating taste and nutrition
Source: Front Plant Sci. 2022 Sep 8;13:971274. doi: 10.3389/fpls.2022.971274 (PMC9493329; doi:10.3389/fpls.2022.971274)
Supplement: Supplementary file 12 [file Table_6.XLSX]

## Sheet: sheet1
Supplementary Table 6. Expressional level of organic acid biosynthesis and catabolism genes during wax gourd fruit time-course development.
Gene abbreviation	Gene_id	Description	B_0d_1_fpkm	B_0d_2_fpkm	B_5d_1_fpkm	B_5d_2_fpkm	B_10d_1_fpkm	B_10d_2_fpkm	B_20d_1_fpkm	B_20d_2_fpkm	B_30d_1_fpkm	B_30d_2_fpkm	G_30d_1_fpkm	G_30d_2_fpkm
ME	Bhi01G002616	Malic enzyme	161.288	161.923	137.113	233.475	412.073	336.141	401.636	334.604	302.931	265.267	261.424	295.764
ME	Bhi02G001637	Malic enzyme	57.1567	99.8653	129.51	132.475	279.603	547.037	141.108	151.24	345.787	370.126	345.848	324.574
ME	Bhi04G000712	Malic enzyme	8.74705	44.4457	8.7249	15.7829	8.43729	22.2429	4.45366	5.2076	3.31605	4.48042	2.82572	2.20272
ME	Bhi09G000371	Malic enzyme	3.73552	2.33553	2.90171	3.88871	4.20377	1.79181	3.99963	3.84077	2.26227	2.1715	1.2982	1.46792
ME	Bhi01G000110	Malic enzyme	38.7685	49.4756	55.2055	43.6526	61.4996	71.3891	98.2784	87.5914	47.4864	53.6443	86.4842	88.0927
ME	Bhi02G001853	Malic enzyme	49.6435	65.7763	55.3347	51.6744	64.9015	64.1002	112.719	100.359	77.3257	106.465	74.3822	67.7975
MDH	Bhi01G002544	Malate dehydrogenase	157.604	254.317	169.205	128.175	76.2187	98.8947	57.5941	58.9093	53.5072	64.6467	59.1048	62.7246
MDH	Bhi03G000837	Malate dehydrogenase	62.1315	95.1781	44.861	51.1218	22.0403	34.4677	56.8911	52.5383	22.8565	21.5977	21.2073	19.8089
MDH	Bhi01G000427	Malate dehydrogenase	8.66744	7.28877	4.56695	7.86114	17.5389	6.34098	4.47504	5.30989	3.96307	3.11318	1.94181	2.41985
MDH	Bhi12G001426	Malate dehydrogenase	186.205	281.71	291.895	313.292	252.668	363.273	277.98	266.902	250.379	266.082	183.735	213.702
MDH	Bhi02G000222	Malate dehydrogenase	19.403	25.2295	15.9271	14.0356	23.2069	22.3843	8.45887	6.96951	14.8376	16.1767	10.9109	9.82264
MDH	Bhi05G001040	Malate dehydrogenase	10.042	12.6324	12.7346	9.48773	6.12484	6.63334	2.89204	3.0596	3.372	3.81049	4.62618	3.63075
MDH	Bhi07G000683	Malate dehydrogenase	56.6787	63.8193	29.8686	44.9603	26.0419	35.0633	93.341	76.5095	27.5476	29.1561	31.1206	32.0214
FH	Bhi11G001038	Fumarate hydratase	24.8708	37.0231	29.6562	19.2924	15.6707	18.7632	13.8925	13.0103	11.893	13.8117	11.3929	10.9656
SDH	Bhi01G001558	Succinate dehydrogenase	168.749	207.523	146.06	183.342	170.069	223.811	331.979	302.44	248.397	242.562	160.629	168.432
SDH	Bhi04G000294	Succinate dehydrogenase	28.9459	41.9525	27.5818	28.2829	20.6297	41.8568	34.6792	31.4296	26.6226	27.9302	26.3299	29.3455
SDH	Bhi02G001226	Succinate dehydrogenase	81.4856	113.7	80.739	69.9955	60.875	102.13	64.3381	62.1451	46.5522	55.1758	43.584	49.3538
SDH	Bhi01G001895	Succinate dehydrogenase	36.9593	54.5467	42.6669	42.4915	41.8232	50.1231	45.4603	39.9625	38.043	35.4115	46.2605	49.5686
SDH	Bhi02G000310	Succinate dehydrogenase	110.082	126.794	99.2175	114.413	98.6861	130.089	72.4833	74.5218	68.6001	75.3687	68.2622	76.5227
SDH	Bhi06G000195	Succinate dehydrogenase	132.324	127.277	131.246	116.984	99.5274	92.5663	65.6193	84.2938	93.1849	74.7897	85.1085	71.4431
SDH	Bhi07G000005	Succinate dehydrogenase	144.722	121.858	90.2451	100.905	109.404	107.966	143.326	132.81	153.348	153.763	103.428	121.621
SDH	Bhi12G000553	Succinate dehydrogenase	74.5465	51.7708	39.8584	59.9302	57.5418	39.2854	20.4765	24.7377	39.1786	37.1661	27.4097	31.6255
SDH	Bhi06G000270	Succinate dehydrogenase	0	0	0	0	0.201449	0.424394	0	0	0	0	0	0
SDH	Bhi01G001933	Succinate dehydrogenase	0	0	0.0937374	0	0	0	0	0	0	0	0	0
SDH	Bhi01G001306	Succinate dehydrogenase	0	0	0	0	1.98813	0.174517	0.564848	0.180805	0.172697	0	0	0
CS	Bhi10G000778	Citrate synthase	65.2359	129.671	59.1264	67.348	52.8054	82.1337	100.965	83.6336	62.6199	65.4313	64.0967	68.4532
CS	Bhi10G000779	Citrate synthase	27.9801	25.3209	11.5337	20.4257	16.3769	11.6486	13.0471	14.1872	14.9589	19.7095	15.0039	17.7648
CS	Bhi09G000480	Citrate synthase	34.4258	40.2824	34.4214	31.0952	37.512	42.2375	113.923	108.336	69.5015	69.6719	47.9165	47.6804
CS	Bhi02G001831	Citrate synthase	36.5959	45.1109	41.9306	41.0299	45.364	61.396	71.8231	66.7782	51.8702	60.3009	44.3692	49.2246
CS	Bhi04G000548	Citrate synthase	73.7027	101.485	86.5925	107.562	97.5546	110.75	86.877	83.5717	47.0843	52.1701	48.1525	57.6803
CS	Bhi12G001729	Citrate synthase	24.4965	51.4914	35.7346	24.9001	17.077	27.2858	29.5137	23.5251	11.9055	10.9719	8.58591	9.81361
CS	Bhi04G001183	Citrate synthase	13.1721	35.2824	33.0349	25.9272	24.1698	49.9174	39.6581	28.056	19.4851	17.1653	16.9215	17.3251
PK	Bhi11G000910	Pyruvate kinase	80.9839	120.822	43.8409	49.7203	17.362	19.4754	16.9616	13.6952	21.3996	25.2561	25.5755	29.5205
PK	Bhi03G001153	Pyruvate kinase	34.0839	54.8994	37.1679	30.8414	31.8684	43.0256	53.4032	44.7504	33.5282	38.259	37.4765	37.8621
PK	Bhi12G002015	Pyruvate kinase	37.5009	66.7301	39.0822	37.6318	23.2066	29.6354	17.0135	16.0029	21.4705	20.4865	19.3158	20.5792
PK	Bhi10G000406	Pyruvate kinase	23.0659	41.6668	29.8119	27.4594	24.8384	36.8752	49.4191	47.2935	25.4761	25.5736	23.8479	23.927
PK	Bhi07G000895	Pyruvate kinase	67.6638	103.041	67.1283	49.381	36.855	68.8208	53.6324	44.8034	45.4366	47.4224	41.6827	39.9445
PK	Bhi03G001154	Pyruvate kinase	14.4408	28.7804	39.2755	20.996	22.9589	37.1422	4.8328	4.58561	53.7735	49.4847	10.5236	11.9495
PK	BhiUN793G10	Pyruvate kinase	11.8833	21.7521	15.5691	14.2946	11.4889	13.4031	22.8839	22.7502	15.4203	14.7724	21.7361	27.0512
PK	Bhi01G001056	Pyruvate kinase	57.9164	93.3153	52.7355	56.8637	22.8827	31.0853	13.9119	14.3435	18.1418	18.3517	14.9686	17.3103
PEPC	Bhi12G000721	Phosphoenolpyruvate carboxylase	35.4047	54.5429	46.7601	32.4775	27.9916	48.3188	130.811	92.9933	17.654	18.0447	24.6779	21.9316
PEPC	Bhi09G002867	Phosphoenolpyruvate carboxylase	20.4566	49.3623	14.391	16.6128	5.8164	8.88676	1.42344	1.33548	1.75582	1.27188	2.70593	3.65205
PEPC	Bhi05G001633	Phosphoenolpyruvate carboxylase	31.3573	42.6754	40.2466	32.5721	28.832	44.4165	26.7647	22.5553	26.2152	27.3697	30.2514	30.9789
PEPCK	Bhi09G002143	Phosphoenolpyruvate carboxykinase (ATP)	4.23267	8.33752	23.1079	20.006	50.7595	69.8286	74.2776	61.4736	65.2579	60.5587	56.6092	60.9909
PEPCK	Bhi11G000815	Phosphoenolpyruvate carboxykinase (ATP)	105.009	200.295	211.559	226.595	266.022	150.038	126.954	132.533	267.966	287.177	348.217	368.488
PEPCK	Bhi03G000852	Phosphoenolpyruvate carboxykinase (ATP)	0.173665	0.259384	0.306918	0.313461	2.71165	3.88563	4.24765	4.13227	5.22018	4.47049	54.1748	54.6328
PEPCK	Bhi10G001739	Phosphoenolpyruvate carboxykinase (ATP)	11.8985	20.1909	15.9932	7.60533	14.5215	20.2625	7.71559	6.79172	11.0085	12.6146	32.7488	24.4559
PEPCK	novel.1650	Phosphoenolpyruvate carboxykinase (ATP)	0	0	0	0	0	0	0	0	0.31013	0.0938727	0.835762	0.930711
PEPCK	novel.686	Phosphoenolpyruvate carboxykinase (ATP)	0.0635482	0.0316382	0.0935904	0.120165	0.941601	0.56497	0.121907	0.104058	1.13058	1.50424	1.10792	1.27446
PEPCK	novel.16	Phosphoenolpyruvate carboxykinase (ATP)	321.162	335.349	175.599	206.798	129.827	169.675	150.976	160.175	178.202	174.918	133.571	144.096
PEPCK	novel.1125	Phosphoenolpyruvate carboxykinase (ATP)	0.492278	0.627421	0.6264	0.812387	0.709101	0.490175	0.604388	0.604566	0.854635	1.73391	3.87062	2.87357
PEPCK	novel.958	Phosphoenolpyruvate carboxykinase (ATP)	0.60588	0.452467	0.936924	0.624913	1.36366	0.179551	0.387428	0.744081	1.24375	1.29075	0.522351	0.193898
