# Supplementary material for: A time-course transcriptome analysis of wax gourd fruit development reveals predominant genes regulating taste and nutrition
Source: Front Plant Sci. 2022 Sep 8;13:971274. doi: 10.3389/fpls.2022.971274 (PMC9493329; doi:10.3389/fpls.2022.971274)
Supplement: Supplementary file 13 [file Table_7.XLSX]

## Sheet: sheet1
Supplementary Table 7. Expressional level of citrulline biosynthesis and catabolism genes during wax gourd fruit time-course development.
Gene abbreviation	Gene_id	Description	B_0d_1_fpkm	B_0d_2_fpkm	B_5d_1_fpkm	B_5d_2_fpkm	B_10d_1_fpkm	B_10d_2_fpkm	B_20d_1_fpkm	B_20d_2_fpkm	B_30d_1_fpkm	B_30d_2_fpkm	G_30d_1_fpkm	G_30d_2_fpkm
GS	Bhi01G000642	glutamine synthetase leaf isozyme	56.3364	130.11	16.3654	45.3792	8.49587	14.2483	7.75903	7.42286	6.76894	6.41388	6.6857	6.36495
GS	Bhi01G001487	glutamine synthetase leaf isozyme	105.412	129.938	169.847	51.9275	40.7889	78.822	125.092	131.352	44.9893	39.2511	27.2988	31.0461
GS	Bhi12G001087	glutamine synthetase leaf isozyme	19.0859	19.7177	9.78526	22.9103	56.1881	24.0913	19.2854	19.3994	9.5131	8.09498	124.224	146.842
GS	Bhi09G000609	glutamine synthetase leaf isozyme	162.216	89.9001	94.9092	72.4099	112.775	220.106	235.345	213.647	165.964	201.496	162.3	160.907
CPS	Bhi07G000984	carbamoyl-phosphate synthase small chain	30.6815	51.0614	47.8355	42.3805	67.0364	103.664	38.3347	36.9123	46.0636	43.7296	46.9834	48.4944
CPS	Bhi09G001538	carbamoyl-phosphate synthase large chain	16.9867	24.682	33.6804	27.9568	35.5416	58.0833	57.6093	50.3248	35.3131	28.4291	31.4955	32.8186
NAGS	Bhi03G000800	probable amino-acid acetyltransferase NAGS2	16.1996	16.3161	20.0556	19.9452	26.0568	32.4739	41.8689	42.4976	46.7602	47.7253	40.1487	37.9133
NAGK	Bhi04G000846	acetylglutamate kinase	67.2375	80.7852	28.4068	57.7038	26.7187	42.7362	13.0287	12.0942	25.7262	22.5472	24.0069	25.7924
NAGPR	Bhi10G001682	probable N-acetyl-gamma-glutamyl-phosphate reductase	35.5852	43.2267	26.1684	29.1572	16.1939	16.1014	8.35892	8.91881	12.6205	12.6827	14.5937	14.4268
NAOAT	Bhi09G000417	acetylornithine aminotransferase	6.83045	7.55415	10.5569	7.77292	9.7856	18.7032	22.596	19.0985	15.4629	15.4284	14.8053	13.8415
NAOD	Bhi05G000373	acetylornithine deacetylase	0.765323	1.55132	0.53136	7.86545	30.7592	33.0806	1.71284	2.484	1.34662	0.465834	0.534134	0
NAOD	Bhi05G000375	acetylornithine deacetylase	13.762	23.9372	19.1318	14.8103	15.7951	22.7443	26.989	23.5332	18.0991	17.2834	19.7388	20.2928
OTC	Bhi09G001852	ornithine carbamoyltransferase	12.0767	24.7209	17.705	10.9634	10.0244	12.7775	24.1245	21.8793	17.181	19.7388	31.4646	28.5552
ASS	Bhi08G001220	argininosuccinate synthase	77.9712	95.991	55.9644	43.3016	20.6414	26.5064	3.61771	3.06045	3.97663	4.65528	4.30983	6.89743
ASS	Bhi02G000401	argininosuccinate synthase	1486.33	894.028	98.7416	202.626	278.172	201.392	658.39	748.201	1472.6	981.951	1212.47	1546.71
ASS	novel.201	argininosuccinate synthase	1.83682	1.64607	0.510117	7.33449	18.8989	1.8974	10.4031	10.28	15.8212	23.6277	15.866	19.4488
ASL	Bhi09G002113	argininosuccinate lyase	27.3768	27.6916	19.2722	24.0112	19.0926	23.7106	11.0337	9.41162	18.3184	19.3724	21.5248	24.6489
ASL	Bhi04G001104	argininosuccinate lyase	50.9255	67.4262	30.4194	39.7858	32.7674	28.9965	34.153	34.8112	27.1095	25.7307	33.7483	39.4044
NOS	Bhi12G000615	NO-associated protein 1	11.5911	15.4129	10.1456	11.4468	8.99729	8.26559	9.31444	8.38406	8.65046	10.6291	8.561	8.76249
