# Supplementary material for: A time-course transcriptome analysis of wax gourd fruit development reveals predominant genes regulating taste and nutrition
Source: Front Plant Sci. 2022 Sep 8;13:971274. doi: 10.3389/fpls.2022.971274 (PMC9493329; doi:10.3389/fpls.2022.971274)
Supplement: Supplementary file 14 [file Table_8.XLSX]

## Sheet: Sheet1
Supplementary Table 8. Co-Expression Network Construction associated with taste and nutrition metabolites
module	TF_ID	TF_name	TF_family	key enzyme gene	key enzyme gene_name	correlation coefficients
brown	Bhi08G001625	BhiNAC86	NAC	Bhi01G000427	MDH	0.941834
	Bhi12G000150	BhiCRF4	ERF	Bhi01G000427	MDH	0.930421
	Bhi12G001034	BhiNAC45	NAC	Bhi01G000427	MDH	0.925053
	Bhi10G001061	BhiNAC73	NAC	Bhi01G000427	MDH	0.916027
	Bhi08G000338	BhiMYB21	MYB	Bhi01G000427	MDH	0.90726
	Bhi04G000711	BhiGAT12	GATA	Bhi01G000427	MDH	0.90311
	Bhi12G001968	BhiDOF37	Dof	Bhi01G000427	MDH	0.891111
	Bhi09G001884	BhiSHI	SRS	Bhi01G000427	MDH	0.873135
	Bhi10G000554	BhiDOF36	Dof	Bhi01G000427	MDH	0.872519
	Bhi03G000862	BhibHLH131	bHLH	Bhi01G000427	MDH	0.86849
	Bhi11G001822	BhiTTG2	WRKY	Bhi01G000427	MDH	0.868227
	Bhi04G000031	BhiZFP3	C2H2	Bhi01G000427	MDH	0.867872
	Bhi07G000432	BhiLBD15	LBD	Bhi01G000427	MDH	0.864098
	Bhi02G000279	BhiMYB35	MYB	Bhi01G000427	MDH	0.860565
	Bhi06G000255	BhiMYB59	MYB	Bhi01G000427	MDH	0.860565
	BhiUN245G60	BhiUNNFYB5	NF-YB	Bhi01G000427	MDH	0.860565
	Bhi05G001102	BhiRADL1	MYB_related	Bhi01G000427	MDH	0.855663
	Bhi08G001342	BhiMYB86	MYB	Bhi01G000427	MDH	0.850597
	Bhi10G000025	BhibZIP67	bZIP	Bhi01G000427	MDH	0.801481
purple	Bhi02G001338	BhiEIL3	EIL	Bhi01G002616	ME	0.888469
	Bhi12G001156	BhiRAV1	RAV	Bhi01G002616	ME	0.87398
	Bhi03G000927	BhiERF60	ERF	Bhi01G002616	ME	0.86529
	Bhi06G001700	BhiDREB3	ERF	Bhi01G002616	ME	0.864642
	Bhi05G001801	BhiERF82	ERF	Bhi01G002616	ME	0.820808
yellow	Bhi03G000276	BhiARFC	ARF	Bhi03G001926	AGA2	0.946333
	Bhi04G000592	BhiARFQ	ARF	Bhi03G001926	AGA2	0.819439
	Bhi06G001011	BhiARFE	ARF	Bhi03G001926	AGA2	0.815507
	Bhi12G001697	BhiARR2	ARR-B	Bhi03G001926	AGA2	0.843329
	Bhi11G001954	BhiY5625	B3	Bhi03G001926	AGA2	0.956401
	Bhi10G000103	BhiFIT	bHLH	Bhi03G001926	AGA2	0.94905
	Bhi02G000705	BhiBH066	bHLH	Bhi03G001926	AGA2	0.94897
	BhiUN446G33	BhiUNBH111	bHLH	Bhi03G001926	AGA2	0.944987
	Bhi01G002696	BhiBEE3	bHLH	Bhi03G001926	AGA2	0.892549
	Bhi07G001177	BhiBH049	bHLH	Bhi03G001926	AGA2	0.831711
	Bhi01G001913	BhiTGA1	bZIP	Bhi03G001926	AGA2	0.946492
	Bhi06G001517	BhiCPRF2	bZIP	Bhi03G001926	AGA2	0.938434
	Bhi01G000868	BhiPOF21	bZIP	Bhi03G001926	AGA2	0.914639
	Bhi11G002318	BhiTGA21	bZIP	Bhi03G001926	AGA2	0.897565
	Bhi01G000318	BhiCPRF1	bZIP	Bhi03G001926	AGA2	0.804923
	Bhi10G000100	BhiZAT5-1	C2H2	Bhi03G001926	AGA2	0.97481
	Bhi07G000689	BhiZAT5-2	C2H2	Bhi03G001926	AGA2	0.963718
	Bhi03G000898	BhiSTOP1	C2H2	Bhi03G001926	AGA2	0.889663
	Bhi11G001898	BhiRBE	C2H2	Bhi03G001926	AGA2	0.878444
	Bhi03G000198	BhiSUF4	C2H2	Bhi03G001926	AGA2	0.871373
	Bhi09G002708	BhiC2H2-like	C2H2	Bhi03G001926	AGA2	0.835031
	Bhi12G000744	BhiC3H15	C3H	Bhi03G001926	AGA2	0.914463
	Bhi05G001701	BhiC3H37	C3H	Bhi03G001926	AGA2	0.905211
	Bhi05G001134	BhiC3H19	C3H	Bhi03G001926	AGA2	0.819422
	Bhi11G000828	BhiCMTA3	CAMTA	Bhi03G001926	AGA2	0.885126
	BhiUN373G18	BhiUNCOL14	CO-like	Bhi03G001926	AGA2	0.902649
	Bhi05G001316	BhiCOL9	CO-like	Bhi03G001926	AGA2	0.846088
	Bhi02G000211	BhiCDF3-1	Dof	Bhi03G001926	AGA2	0.972926
	Bhi08G000972	BhiCDF3-2	Dof	Bhi03G001926	AGA2	0.966089
	Bhi11G002470	BhiCDF2	Dof	Bhi03G001926	AGA2	0.954138
	Bhi09G002709	BhiERF11	ERF	Bhi03G001926	AGA2	0.945847
	Bhi01G000310	BhiCRF4	ERF	Bhi03G001926	AGA2	0.921329
	Bhi06G000303	BhiRA211	ERF	Bhi03G001926	AGA2	0.910751
	Bhi01G002217	BhiRA212	ERF	Bhi03G001926	AGA2	0.846964
	Bhi06G000022	BhiERF21	ERF	Bhi03G001926	AGA2	0.8015
	Bhi05G001295	BhiFRS10	FAR1	Bhi03G001926	AGA2	0.877163
	Bhi09G002964	BhiFRS2	FAR1	Bhi03G001926	AGA2	0.825657
	Bhi01G002375	BhiFHY3	FAR1	Bhi03G001926	AGA2	0.802119
	Bhi11G002345	BhiPCL1	G2-like	Bhi03G001926	AGA2	0.90249
	Bhi05G001015	BhiEFM	G2-like	Bhi03G001926	AGA2	0.892153
	Bhi02G001052	BhiPHL1	G2-like	Bhi03G001926	AGA2	0.839554
	Bhi01G002625	BhiGATA9	GATA	Bhi03G001926	AGA2	0.960438
	Bhi07G001506	BhiY5285	GeBP	Bhi03G001926	AGA2	0.861927
	Bhi12G001906	BhiSCL6	GRAS	Bhi03G001926	AGA2	0.944877
	Bhi10G001034	BhiPAT1	GRAS	Bhi03G001926	AGA2	0.923931
	Bhi12G001066	BhiGAI-1	GRAS	Bhi03G001926	AGA2	0.915676
	Bhi12G000790	BhiGAIPB	GRAS	Bhi03G001926	AGA2	0.864776
	Bhi02G000894	BhiGAI-2	GRAS	Bhi03G001926	AGA2	0.863549
	Bhi01G001896	BhiSCL4	GRAS	Bhi03G001926	AGA2	0.844883
	Bhi10G000203	BhiRLT1	HB-other	Bhi03G001926	AGA2	0.890825
	Bhi01G000395	BhiHB7	HD-ZIP	Bhi03G001926	AGA2	0.900713
	Bhi11G000721	BhiHAT22-1	HD-ZIP	Bhi03G001926	AGA2	0.892786
	Bhi03G000830	BhiHAT22-2	HD-ZIP	Bhi03G001926	AGA2	0.863956
	Bhi08G001765	BhiHFA4A	HSF	Bhi03G001926	AGA2	0.901495
	Bhi06G001726	BhiHSFC1	HSF	Bhi03G001926	AGA2	0.874411
	Bhi12G002304	BhiLBD31	LBD	Bhi03G001926	AGA2	0.919105
	Bhi03G000776	BhiLBD38	LBD	Bhi03G001926	AGA2	0.855243
	Bhi12G002303	BhiLBD16	LBD	Bhi03G001926	AGA2	0.841108
	Bhi06G000909	BhiMY113	MYB	Bhi03G001926	AGA2	0.966794
	Bhi04G001566	BhiMY108	MYB	Bhi03G001926	AGA2	0.94918
	Bhi11G001183	BhiMYB46	MYB	Bhi03G001926	AGA2	0.921927
	Bhi07G000492	BhiMYB44	MYB	Bhi03G001926	AGA2	0.897458
	Bhi11G002278	BhiMYB06	MYB	Bhi03G001926	AGA2	0.832454
	Bhi11G001819	BhiRVE8	MYB_related	Bhi03G001926	AGA2	0.940467
	Bhi01G000233	BhiRVE6	MYB_related	Bhi03G001926	AGA2	0.917574
	Bhi08G001191	BhiMY1R1	MYB_related	Bhi03G001926	AGA2	0.822153
	Bhi09G000372	BhiMY1R2	MYB_related	Bhi03G001926	AGA2	0.803254
	Bhi05G000143	BhiNAC31	NAC	Bhi03G001926	AGA2	0.963938
	Bhi11G000630	BhiNAC72-1	NAC	Bhi03G001926	AGA2	0.960833
	Bhi07G001259	BhiNAC29	NAC	Bhi03G001926	AGA2	0.959297
	Bhi09G001077	BhiNAC22	NAC	Bhi03G001926	AGA2	0.957461
	Bhi12G002143	BhiNAC83	NAC	Bhi03G001926	AGA2	0.944984
	Bhi09G001716	BhiNAC72-2	NAC	Bhi03G001926	AGA2	0.851419
	Bhi10G000228	BhiNFYA1	NF-YA	Bhi03G001926	AGA2	0.931545
	Bhi08G001238	BhiSPL16	SBP	Bhi03G001926	AGA2	0.887324
	Bhi11G001983	BhiBLH1	TALE	Bhi03G001926	AGA2	0.902511
	Bhi12G002157	BhiTCP20	TCP	Bhi03G001926	AGA2	0.862956
	Bhi12G000033	BhiTGT2	Trihelix	Bhi03G001926	AGA2	0.867833
	Bhi02G000687	BhiWRK32	WRKY	Bhi03G001926	AGA2	0.839139
	Bhi07G001279	BhiZHD11	ZF-HD	Bhi03G001926	AGA2	0.922882
black	BhiUN952G1	BhiVRN1	B3	Bhi02G000401	ASS	0.705198
	Bhi03G001821	BhiNAC79	NAC	Bhi02G000401	ASS	0.600765
	Bhi12G001800	RAP23	ERF	Bhi02G000401	ASS	0.593718
