# Supplementary material for: A time-course transcriptome analysis of wax gourd fruit development reveals predominant genes regulating taste and nutrition
Source: Front Plant Sci. 2022 Sep 8;13:971274. doi: 10.3389/fpls.2022.971274 (PMC9493329; doi:10.3389/fpls.2022.971274)
Supplement: Supplementary file 15 [file Table_9.XLSX]

## Sheet: Supplementary Table 5
Supplementary Table 5. Primers used in this study.
Gene name	GenBank No.	Primer sequence (5’-3’)
AGA	Bhi03G001926	F：ATGCTTTGGCTGGTTATTGG
		R：TTTACGCCATCGATACCACA
GLA	Bhi04G000582	F：GGCCATGGTTCTGCACTATT
		R：AGCTCCAGGAATTTGCTTCA
	Bhi03G000736	F：TTGTGAATGGGGTGTTGATG
		R：ACATGCTTGCCCATGTATCA
NI	Bhi01G000796	F：CCTCCTCTGATTCTCTGTGTATAGG
		R：TCCCCAGTAGTCTCCCAAGG
	Bhi06G001349	F：GCCCGACTGATGCGTAAAAT
		R：AGGGGATTTTACACGCGAGA
AI	Bhi12G000699	F：TACAACCCTGAATCAGCCGT
		R：GAGGGGATCGGATAGGTTGG
SUS	Bhi12G001032	F：TGGGGATTTGAGAGAGGATG
		R：GGCCAAAGTATCCATGAGGA
	Bhi11G001031	F：CATGAGGAGCTATGCGGAA
		R：ACGATGCAGCTTCTTTTCTTCG
MDH	Bhi12G001426	F：TTGACTGCCGAGGAGTTGAC
		R：CCAACGTGAAGAAGGGGACA
	Bhi01G000427	F：GCGACAGCAAAAGAGCTGAT
		R：AGTAGCAGCTTAGTAGAGCGTT
	Bhi02G000222	F：TGCTACGACTGTGCACCTTA
		R：ACGTGTTGAACGTTCTGTCTC
PEPC	Bhi12G000721	F：AGAGGCTTAGAATAAGAGGCATGT
		R：TCTCGAGCGTTCAGCATTCA
	Bhi09G002867	F：TCGTTTGGAGAGGAGCACTT
		R：TCCTGCCATACTCCAGCTCT
	Bhi05G001633	F：TGGTCACTTGGTTCTCTGCTC
		R：TCGTCCTCCGACACCTTACT
ME	Bhi01G002616	F：ACCCCCTCATTTCTTCGTCT
		R：GAGCAAGCTCCAGAAACACC
	Bhi01G000110	F：TGGGAAACAATGAATCAGCA
		R：AATCCCAAAAGCACATCAGG
PK	Bhi11G000910	F：CAAGGGCATATGGCATCTCT
		R：TTCACAAGCTCGATCCCTCT
CS	Bhi12G001729	F：GTTCCTTTGACGCTCACCAT
		R：GGATGGCAATTTCCTCTTGA
FH	Bhi11G001038	F：CACGTGGCAATAACTGTTGG
		R：CATCAGAGACTCACGGAGCA
NAGS	Bhi03G000800	F：ATGTGCCTTGGCTATTGGAG
		R：ATTGCTTAGCCCTCTCACGA
ASS	Bhi02G000401	F：TTCGCTGTCTCAATTCAACG
		R：TGCCACGTGTTGTTTCAAAT
	Bhi08G001220	F：CGTGGGCAGTTGAATAAGGT
		R：AGCGCGTAAGCAAGGAAATA
	novel.201	F：ATGCACTGGGAAAGGAAATG
		R：TCCCCCTCGTGACTAAGATG
NOS	Bhi12G000615	F：GCTGGTGCAAATCCGATAAT
		R：GCTCGTCAGATGGACACTCA
OTC	Bhi09G001852	F：TAAACGGCCTGACGGATTAC
		R：ACTGATGCCAACAACAACCA
NAOAT	Bhi09G000417	F：CAATCCCAAATGGCTTCACT
		R：GACGAAAAGCTTCCGTTCTG
CPS	Bhi09G001538	F：GCTTGGCTTCACAAAAGAGG
		R：CCCATAACCTCACCAGTGCT
ASL	Bhi09G002113	F：CGATGCAGTTGAGCGATTTA
		R：TGAGCTCGACTCCCTCTGAT
	Bhi04G001104	F：GCGACCACACTTGCAGACTA
		R：TCAAAGTTCGCAGTTCATCG
Actin	Bhi03M001070	F：TGCTGGTCGTGACCTTACTG
		R：GCCAGCTTCTCCTTCATGTC
